# Supplementary material for: Reconstitution of pluripotency from mouse fibroblast through Sall4 overexpression
Source: Nat Commun. 2024 Dec 30;15:10787. doi: 10.1038/s41467-024-54924-5 (PMC11686038; doi:10.1038/s41467-024-54924-5)
Supplement: Supplementary file 4 — Source Data [file 41467_2024_54924_MOESM4_ESM.zip]

Archive with 1,212 entries (1,083 files):
- source data/
- source data/main figures/
- source data/main figures/figure1/
- source data/main figures/figure1/c/
- source data/main figures/figure1/c/sall4-ips-colonies number.xlsx
- source data/main figures/figure1/f/
- source data/main figures/figure1/f/qpcr.xlsx
- source data/main figures/figure1/k/
- source data/main figures/figure1/k/dropout experiment ips colonies number.xlsx
- source data/main figures/figure2/
- source data/main figures/figure2/c/
- source data/main figures/figure2/c/chart_090BB2054D4E1698588513294.txt
- source data/main figures/figure2/d/
- source data/main figures/figure2/d/inter_S4_C1_genes_GO.csv
- source data/main figures/figure2/d/inter_S4_C6_genes_GO.csv
- source data/main figures/figure2/d/summary.txt
- source data/main figures/figure2/e/
- source data/main figures/figure2/e/D0_S4.rmdup.sort.bed.motif/
- source data/main figures/figure2/e/D0_S4.rmdup.sort.bed.motif/homerMotifs.all.motifs
- source data/main figures/figure2/e/D0_S4.rmdup.sort.bed.motif/homerMotifs.motifs10
- source data/main figures/figure2/e/D0_S4.rmdup.sort.bed.motif/homerMotifs.motifs12
- source data/main figures/figure2/e/D0_S4.rmdup.sort.bed.motif/homerMotifs.motifs8
- source data/main figures/figure2/e/D0_S4.rmdup.sort.bed.motif/homerResults/
- source data/main figures/figure2/e/D0_S4.rmdup.sort.bed.motif/homerResults.html
- source data/main figures/figure2/e/D0_S4.rmdup.sort.bed.motif/homerResults/motif1.info.html
- source data/main figures/figure2/e/D0_S4.rmdup.sort.bed.motif/homerResults/motif1.logo.svg
- source data/main figures/figure2/e/D0_S4.rmdup.sort.bed.motif/homerResults/motif1.motif
- source data/main figures/figure2/e/D0_S4.rmdup.sort.bed.motif/homerResults/motif1.similar.html
- source data/main figures/figure2/e/D0_S4.rmdup.sort.bed.motif/homerResults/motif1.similar1.motif
- source data/main figures/figure2/e/D0_S4.rmdup.sort.bed.motif/homerResults/motif1.similar10.motif
- source data/main figures/figure2/e/D0_S4.rmdup.sort.bed.motif/homerResults/motif1.similar11.motif
- source data/main figures/figure2/e/D0_S4.rmdup.sort.bed.motif/homerResults/motif1.similar12.motif
- source data/main figures/figure2/e/D0_S4.rmdup.sort.bed.motif/homerResults/motif1.similar13.motif
- source data/main figures/figure2/e/D0_S4.rmdup.sort.bed.motif/homerResults/motif1.similar14.motif
- source data/main figures/figure2/e/D0_S4.rmdup.sort.bed.motif/homerResults/motif1.similar2.motif
- source data/main figures/figure2/e/D0_S4.rmdup.sort.bed.motif/homerResults/motif1.similar3.motif
- source data/main figures/figure2/e/D0_S4.rmdup.sort.bed.motif/homerResults/motif1.similar4.motif
- source data/main figures/figure2/e/D0_S4.rmdup.sort.bed.motif/homerResults/motif1.similar5.motif
- source data/main figures/figure2/e/D0_S4.rmdup.sort.bed.motif/homerResults/motif1.similar6.motif
- source data/main figures/figure2/e/D0_S4.rmdup.sort.bed.motif/homerResults/motif1.similar7.motif
- source data/main figures/figure2/e/D0_S4.rmdup.sort.bed.motif/homerResults/motif1.similar8.motif
- source data/main figures/figure2/e/D0_S4.rmdup.sort.bed.motif/homerResults/motif1.similar9.motif
- source data/main figures/figure2/e/D0_S4.rmdup.sort.bed.motif/homerResults/motif10.info.html
- source data/main figures/figure2/e/D0_S4.rmdup.sort.bed.motif/homerResults/motif10.logo.svg
- source data/main figures/figure2/e/D0_S4.rmdup.sort.bed.motif/homerResults/motif10.motif
- source data/main figures/figure2/e/D0_S4.rmdup.sort.bed.motif/homerResults/motif10.similar.html
- source data/main figures/figure2/e/D0_S4.rmdup.sort.bed.motif/homerResults/motif10RV.logo.svg
- source data/main figures/figure2/e/D0_S4.rmdup.sort.bed.motif/homerResults/motif10RV.motif
- source data/main figures/figure2/e/D0_S4.rmdup.sort.bed.motif/homerResults/motif11.info.html
- source data/main figures/figure2/e/D0_S4.rmdup.sort.bed.motif/homerResults/motif11.logo.svg
- source data/main figures/figure2/e/D0_S4.rmdup.sort.bed.motif/homerResults/motif11.motif
- source data/main figures/figure2/e/D0_S4.rmdup.sort.bed.motif/homerResults/motif11.similar.html
- source data/main figures/figure2/e/D0_S4.rmdup.sort.bed.motif/homerResults/motif11.similar1.motif
- source data/main figures/figure2/e/D0_S4.rmdup.sort.bed.motif/homerResults/motif11.similar2.motif
- source data/main figures/figure2/e/D0_S4.rmdup.sort.bed.motif/homerResults/motif11.similar3.motif
- source data/main figures/figure2/e/D0_S4.rmdup.sort.bed.motif/homerResults/motif11RV.logo.svg
- source data/main figures/figure2/e/D0_S4.rmdup.sort.bed.motif/homerResults/motif11RV.motif
- source data/main figures/figure2/e/D0_S4.rmdup.sort.bed.motif/homerResults/motif12.info.html
- source data/main figures/figure2/e/D0_S4.rmdup.sort.bed.motif/homerResults/motif12.logo.svg
- source data/main figures/figure2/e/D0_S4.rmdup.sort.bed.motif/homerResults/motif12.motif
- source data/main figures/figure2/e/D0_S4.rmdup.sort.bed.motif/homerResults/motif12.similar.html
- source data/main figures/figure2/e/D0_S4.rmdup.sort.bed.motif/homerResults/motif12RV.logo.svg
- source data/main figures/figure2/e/D0_S4.rmdup.sort.bed.motif/homerResults/motif12RV.motif
- source data/main figures/figure2/e/D0_S4.rmdup.sort.bed.motif/homerResults/motif13.info.html
- source data/main figures/figure2/e/D0_S4.rmdup.sort.bed.motif/homerResults/motif13.logo.svg
- source data/main figures/figure2/e/D0_S4.rmdup.sort.bed.motif/homerResults/motif13.motif
- source data/main figures/figure2/e/D0_S4.rmdup.sort.bed.motif/homerResults/motif13.similar.html
- source data/main figures/figure2/e/D0_S4.rmdup.sort.bed.motif/homerResults/motif13.similar1.motif
- source data/main figures/figure2/e/D0_S4.rmdup.sort.bed.motif/homerResults/motif13RV.logo.svg
- source data/main figures/figure2/e/D0_S4.rmdup.sort.bed.motif/homerResults/motif13RV.motif
- source data/main figures/figure2/e/D0_S4.rmdup.sort.bed.motif/homerResults/motif14.info.html
- source data/main figures/figure2/e/D0_S4.rmdup.sort.bed.motif/homerResults/motif14.logo.svg
- source data/main figures/figure2/e/D0_S4.rmdup.sort.bed.motif/homerResults/motif14.motif
- source data/main figures/figure2/e/D0_S4.rmdup.sort.bed.motif/homerResults/motif14.similar.html
- source data/main figures/figure2/e/D0_S4.rmdup.sort.bed.motif/homerResults/motif14RV.logo.svg
- source data/main figures/figure2/e/D0_S4.rmdup.sort.bed.motif/homerResults/motif14RV.motif
- source data/main figures/figure2/e/D0_S4.rmdup.sort.bed.motif/homerResults/motif15.info.html
- source data/main figures/figure2/e/D0_S4.rmdup.sort.bed.motif/homerResults/motif15.logo.svg
- source data/main figures/figure2/e/D0_S4.rmdup.sort.bed.motif/homerResults/motif15.motif
- source data/main figures/figure2/e/D0_S4.rmdup.sort.bed.motif/homerResults/motif15.similar.html
- source data/main figures/figure2/e/D0_S4.rmdup.sort.bed.motif/homerResults/motif15RV.logo.svg
- source data/main figures/figure2/e/D0_S4.rmdup.sort.bed.motif/homerResults/motif15RV.motif
- source data/main figures/figure2/e/D0_S4.rmdup.sort.bed.motif/homerResults/motif16.info.html
- source data/main figures/figure2/e/D0_S4.rmdup.sort.bed.motif/homerResults/motif16.logo.svg
- source data/main figures/figure2/e/D0_S4.rmdup.sort.bed.motif/homerResults/motif16.motif
- source data/main figures/figure2/e/D0_S4.rmdup.sort.bed.motif/homerResults/motif16.similar.html
- source data/main figures/figure2/e/D0_S4.rmdup.sort.bed.motif/homerResults/motif16RV.logo.svg
- source data/main figures/figure2/e/D0_S4.rmdup.sort.bed.motif/homerResults/motif16RV.motif
- source data/main figures/figure2/e/D0_S4.rmdup.sort.bed.motif/homerResults/motif17.info.html
- source data/main figures/figure2/e/D0_S4.rmdup.sort.bed.motif/homerResults/motif17.logo.svg
- source data/main figures/figure2/e/D0_S4.rmdup.sort.bed.motif/homerResults/motif17.motif
- source data/main figures/figure2/e/D0_S4.rmdup.sort.bed.motif/homerResults/motif17.similar.html
- source data/main figures/figure2/e/D0_S4.rmdup.sort.bed.motif/homerResults/motif17RV.logo.svg
- source data/main figures/figure2/e/D0_S4.rmdup.sort.bed.motif/homerResults/motif17RV.motif
- source data/main figures/figure2/e/D0_S4.rmdup.sort.bed.motif/homerResults/motif18.info.html
- source data/main figures/figure2/e/D0_S4.rmdup.sort.bed.motif/homerResults/motif18.logo.svg
- source data/main figures/figure2/e/D0_S4.rmdup.sort.bed.motif/homerResults/motif18.motif
- source data/main figures/figure2/e/D0_S4.rmdup.sort.bed.motif/homerResults/motif18.similar.html
- source data/main figures/figure2/e/D0_S4.rmdup.sort.bed.motif/homerResults/motif18RV.logo.svg
- source data/main figures/figure2/e/D0_S4.rmdup.sort.bed.motif/homerResults/motif18RV.motif
- source data/main figures/figure2/e/D0_S4.rmdup.sort.bed.motif/homerResults/motif19.info.html
- source data/main figures/figure2/e/D0_S4.rmdup.sort.bed.motif/homerResults/motif19.logo.svg
- source data/main figures/figure2/e/D0_S4.rmdup.sort.bed.motif/homerResults/motif19.motif
- source data/main figures/figure2/e/D0_S4.rmdup.sort.bed.motif/homerResults/motif19.similar.html
- source data/main figures/figure2/e/D0_S4.rmdup.sort.bed.motif/homerResults/motif19RV.logo.svg
- source data/main figures/figure2/e/D0_S4.rmdup.sort.bed.motif/homerResults/motif19RV.motif
- source data/main figures/figure2/e/D0_S4.rmdup.sort.bed.motif/homerResults/motif1RV.logo.svg
- source data/main figures/figure2/e/D0_S4.rmdup.sort.bed.motif/homerResults/motif1RV.motif
- source data/main figures/figure2/e/D0_S4.rmdup.sort.bed.motif/homerResults/motif2.info.html
- source data/main figures/figure2/e/D0_S4.rmdup.sort.bed.motif/homerResults/motif2.logo.svg
- source data/main figures/figure2/e/D0_S4.rmdup.sort.bed.motif/homerResults/motif2.motif
- source data/main figures/figure2/e/D0_S4.rmdup.sort.bed.motif/homerResults/motif2.similar.html
- source data/main figures/figure2/e/D0_S4.rmdup.sort.bed.motif/homerResults/motif2.similar1.motif
- source data/main figures/figure2/e/D0_S4.rmdup.sort.bed.motif/homerResults/motif2.similar2.motif
- source data/main figures/figure2/e/D0_S4.rmdup.sort.bed.motif/homerResults/motif2.similar3.motif
- source data/main figures/figure2/e/D0_S4.rmdup.sort.bed.motif/homerResults/motif2.similar4.motif
- source data/main figures/figure2/e/D0_S4.rmdup.sort.bed.motif/homerResults/motif2.similar5.motif
- source data/main figures/figure2/e/D0_S4.rmdup.sort.bed.motif/homerResults/motif2.similar6.motif
- source data/main figures/figure2/e/D0_S4.rmdup.sort.bed.motif/homerResults/motif2.similar7.motif
- source data/main figures/figure2/e/D0_S4.rmdup.sort.bed.motif/homerResults/motif2.similar8.motif
- source data/main figures/figure2/e/D0_S4.rmdup.sort.bed.motif/homerResults/motif20.info.html
- source data/main figures/figure2/e/D0_S4.rmdup.sort.bed.motif/homerResults/motif20.logo.svg
- source data/main figures/figure2/e/D0_S4.rmdup.sort.bed.motif/homerResults/motif20.motif
- source data/main figures/figure2/e/D0_S4.rmdup.sort.bed.motif/homerResults/motif20.similar.html
- source data/main figures/figure2/e/D0_S4.rmdup.sort.bed.motif/homerResults/motif20RV.logo.svg
- source data/main figures/figure2/e/D0_S4.rmdup.sort.bed.motif/homerResults/motif20RV.motif
- source data/main figures/figure2/e/D0_S4.rmdup.sort.bed.motif/homerResults/motif21.info.html
- source data/main figures/figure2/e/D0_S4.rmdup.sort.bed.motif/homerResults/motif21.logo.svg
- source data/main figures/figure2/e/D0_S4.rmdup.sort.bed.motif/homerResults/motif21.motif
- source data/main figures/figure2/e/D0_S4.rmdup.sort.bed.motif/homerResults/motif21.similar.html
- source data/main figures/figure2/e/D0_S4.rmdup.sort.bed.motif/homerResults/motif21RV.logo.svg
- source data/main figures/figure2/e/D0_S4.rmdup.sort.bed.motif/homerResults/motif21RV.motif
- source data/main figures/figure2/e/D0_S4.rmdup.sort.bed.motif/homerResults/motif22.info.html
- source data/main figures/figure2/e/D0_S4.rmdup.sort.bed.motif/homerResults/motif22.logo.svg
- source data/main figures/figure2/e/D0_S4.rmdup.sort.bed.motif/homerResults/motif22.motif
- source data/main figures/figure2/e/D0_S4.rmdup.sort.bed.motif/homerResults/motif22.similar.html
- source data/main figures/figure2/e/D0_S4.rmdup.sort.bed.motif/homerResults/motif22RV.logo.svg
- source data/main figures/figure2/e/D0_S4.rmdup.sort.bed.motif/homerResults/motif22RV.motif
- source data/main figures/figure2/e/D0_S4.rmdup.sort.bed.motif/homerResults/motif23.info.html
- source data/main figures/figure2/e/D0_S4.rmdup.sort.bed.motif/homerResults/motif23.logo.svg
- source data/main figures/figure2/e/D0_S4.rmdup.sort.bed.motif/homerResults/motif23.motif
- source data/main figures/figure2/e/D0_S4.rmdup.sort.bed.motif/homerResults/motif23.similar.html
- source data/main figures/figure2/e/D0_S4.rmdup.sort.bed.motif/homerResults/motif23RV.logo.svg
- source data/main figures/figure2/e/D0_S4.rmdup.sort.bed.motif/homerResults/motif23RV.motif
- source data/main figures/figure2/e/D0_S4.rmdup.sort.bed.motif/homerResults/motif24.info.html
- source data/main figures/figure2/e/D0_S4.rmdup.sort.bed.motif/homerResults/motif24.logo.svg
- source data/main figures/figure2/e/D0_S4.rmdup.sort.bed.motif/homerResults/motif24.motif
- source data/main figures/figure2/e/D0_S4.rmdup.sort.bed.motif/homerResults/motif24.similar.html
- source data/main figures/figure2/e/D0_S4.rmdup.sort.bed.motif/homerResults/motif24RV.logo.svg
- source data/main figures/figure2/e/D0_S4.rmdup.sort.bed.motif/homerResults/motif24RV.motif
- source data/main figures/figure2/e/D0_S4.rmdup.sort.bed.motif/homerResults/motif25.info.html
- source data/main figures/figure2/e/D0_S4.rmdup.sort.bed.motif/homerResults/motif25.logo.svg
- source data/main figures/figure2/e/D0_S4.rmdup.sort.bed.motif/homerResults/motif25.motif
- source data/main figures/figure2/e/D0_S4.rmdup.sort.bed.motif/homerResults/motif25.similar.html
- source data/main figures/figure2/e/D0_S4.rmdup.sort.bed.motif/homerResults/motif25RV.logo.svg
- source data/main figures/figure2/e/D0_S4.rmdup.sort.bed.motif/homerResults/motif25RV.motif
- source data/main figures/figure2/e/D0_S4.rmdup.sort.bed.motif/homerResults/motif26.info.html
- source data/main figures/figure2/e/D0_S4.rmdup.sort.bed.motif/homerResults/motif26.logo.svg
- source data/main figures/figure2/e/D0_S4.rmdup.sort.bed.motif/homerResults/motif26.motif
- source data/main figures/figure2/e/D0_S4.rmdup.sort.bed.motif/homerResults/motif26.similar.html
- source data/main figures/figure2/e/D0_S4.rmdup.sort.bed.motif/homerResults/motif26RV.logo.svg
- source data/main figures/figure2/e/D0_S4.rmdup.sort.bed.motif/homerResults/motif26RV.motif
- source data/main figures/figure2/e/D0_S4.rmdup.sort.bed.motif/homerResults/motif27.info.html
- source data/main figures/figure2/e/D0_S4.rmdup.sort.bed.motif/homerResults/motif27.logo.svg
- source data/main figures/figure2/e/D0_S4.rmdup.sort.bed.motif/homerResults/motif27.motif
- source data/main figures/figure2/e/D0_S4.rmdup.sort.bed.motif/homerResults/motif27.similar.html
- source data/main figures/figure2/e/D0_S4.rmdup.sort.bed.motif/homerResults/motif27RV.logo.svg
- source data/main figures/figure2/e/D0_S4.rmdup.sort.bed.motif/homerResults/motif27RV.motif
- source data/main figures/figure2/e/D0_S4.rmdup.sort.bed.motif/homerResults/motif28.info.html
- source data/main figures/figure2/e/D0_S4.rmdup.sort.bed.motif/homerResults/motif28.logo.svg
- source data/main figures/figure2/e/D0_S4.rmdup.sort.bed.motif/homerResults/motif28.motif
- source data/main figures/figure2/e/D0_S4.rmdup.sort.bed.motif/homerResults/motif28.similar.html
- source data/main figures/figure2/e/D0_S4.rmdup.sort.bed.motif/homerResults/motif28RV.logo.svg
- source data/main figures/figure2/e/D0_S4.rmdup.sort.bed.motif/homerResults/motif28RV.motif
- source data/main figures/figure2/e/D0_S4.rmdup.sort.bed.motif/homerResults/motif29.info.html
- source data/main figures/figure2/e/D0_S4.rmdup.sort.bed.motif/homerResults/motif29.logo.svg
- source data/main figures/figure2/e/D0_S4.rmdup.sort.bed.motif/homerResults/motif29.motif
- source data/main figures/figure2/e/D0_S4.rmdup.sort.bed.motif/homerResults/motif29.similar.html
- source data/main figures/figure2/e/D0_S4.rmdup.sort.bed.motif/homerResults/motif29RV.logo.svg
- source data/main figures/figure2/e/D0_S4.rmdup.sort.bed.motif/homerResults/motif29RV.motif
- source data/main figures/figure2/e/D0_S4.rmdup.sort.bed.motif/homerResults/motif2RV.logo.svg
- source data/main figures/figure2/e/D0_S4.rmdup.sort.bed.motif/homerResults/motif2RV.motif
- source data/main figures/figure2/e/D0_S4.rmdup.sort.bed.motif/homerResults/motif3.info.html
- source data/main figures/figure2/e/D0_S4.rmdup.sort.bed.motif/homerResults/motif3.logo.svg
- source data/main figures/figure2/e/D0_S4.rmdup.sort.bed.motif/homerResults/motif3.motif
- source data/main figures/figure2/e/D0_S4.rmdup.sort.bed.motif/homerResults/motif3.similar.html
- source data/main figures/figure2/e/D0_S4.rmdup.sort.bed.motif/homerResults/motif3.similar1.motif
- source data/main figures/figure2/e/D0_S4.rmdup.sort.bed.motif/homerResults/motif3.similar2.motif
- source data/main figures/figure2/e/D0_S4.rmdup.sort.bed.motif/homerResults/motif3.similar3.motif
- source data/main figures/figure2/e/D0_S4.rmdup.sort.bed.motif/homerResults/motif3.similar4.motif
- source data/main figures/figure2/e/D0_S4.rmdup.sort.bed.motif/homerResults/motif3.similar5.motif
- source data/main figures/figure2/e/D0_S4.rmdup.sort.bed.motif/homerResults/motif3.similar6.motif
- source data/main figures/figure2/e/D0_S4.rmdup.sort.bed.motif/homerResults/motif3.similar7.motif
- source data/main figures/figure2/e/D0_S4.rmdup.sort.bed.motif/homerResults/motif3.similar8.motif
- source data/main figures/figure2/e/D0_S4.rmdup.sort.bed.motif/homerResults/motif30.info.html
- source data/main figures/figure2/e/D0_S4.rmdup.sort.bed.motif/homerResults/motif30.logo.svg
- source data/main figures/figure2/e/D0_S4.rmdup.sort.bed.motif/homerResults/motif30.motif
- source data/main figures/figure2/e/D0_S4.rmdup.sort.bed.motif/homerResults/motif30.similar.html
- source data/main figures/figure2/e/D0_S4.rmdup.sort.bed.motif/homerResults/motif30RV.logo.svg
- source data/main figures/figure2/e/D0_S4.rmdup.sort.bed.motif/homerResults/motif30RV.motif
- source data/main figures/figure2/e/D0_S4.rmdup.sort.bed.motif/homerResults/motif31.info.html
- source data/main figures/figure2/e/D0_S4.rmdup.sort.bed.motif/homerResults/motif31.logo.svg
- source data/main figures/figure2/e/D0_S4.rmdup.sort.bed.motif/homerResults/motif31.motif
- source data/main figures/figure2/e/D0_S4.rmdup.sort.bed.motif/homerResults/motif31.similar.html
- source data/main figures/figure2/e/D0_S4.rmdup.sort.bed.motif/homerResults/motif31RV.logo.svg
- source data/main figures/figure2/e/D0_S4.rmdup.sort.bed.motif/homerResults/motif31RV.motif
- source data/main figures/figure2/e/D0_S4.rmdup.sort.bed.motif/homerResults/motif32.info.html
- source data/main figures/figure2/e/D0_S4.rmdup.sort.bed.motif/homerResults/motif32.logo.svg
- source data/main figures/figure2/e/D0_S4.rmdup.sort.bed.motif/homerResults/motif32.motif
- source data/main figures/figure2/e/D0_S4.rmdup.sort.bed.motif/homerResults/motif32.similar.html
- source data/main figures/figure2/e/D0_S4.rmdup.sort.bed.motif/homerResults/motif32RV.logo.svg
- source data/main figures/figure2/e/D0_S4.rmdup.sort.bed.motif/homerResults/motif32RV.motif
- source data/main figures/figure2/e/D0_S4.rmdup.sort.bed.motif/homerResults/motif3RV.logo.svg
- source data/main figures/figure2/e/D0_S4.rmdup.sort.bed.motif/homerResults/motif3RV.motif
- source data/main figures/figure2/e/D0_S4.rmdup.sort.bed.motif/homerResults/motif4.info.html
- source data/main figures/figure2/e/D0_S4.rmdup.sort.bed.motif/homerResults/motif4.logo.svg
- source data/main figures/figure2/e/D0_S4.rmdup.sort.bed.motif/homerResults/motif4.motif
- source data/main figures/figure2/e/D0_S4.rmdup.sort.bed.motif/homerResults/motif4.similar.html
- source data/main figures/figure2/e/D0_S4.rmdup.sort.bed.motif/homerResults/motif4.similar1.motif
- source data/main figures/figure2/e/D0_S4.rmdup.sort.bed.motif/homerResults/motif4.similar2.motif
- source data/main figures/figure2/e/D0_S4.rmdup.sort.bed.motif/homerResults/motif4.similar3.motif
- source data/main figures/figure2/e/D0_S4.rmdup.sort.bed.motif/homerResults/motif4.similar4.motif
- source data/main figures/figure2/e/D0_S4.rmdup.sort.bed.motif/homerResults/motif4.similar5.motif
- source data/main figures/figure2/e/D0_S4.rmdup.sort.bed.motif/homerResults/motif4RV.logo.svg
- source data/main figures/figure2/e/D0_S4.rmdup.sort.bed.motif/homerResults/motif4RV.motif
- source data/main figures/figure2/e/D0_S4.rmdup.sort.bed.motif/homerResults/motif5.info.html
- source data/main figures/figure2/e/D0_S4.rmdup.sort.bed.motif/homerResults/motif5.logo.svg
- source data/main figures/figure2/e/D0_S4.rmdup.sort.bed.motif/homerResults/motif5.motif
- source data/main figures/figure2/e/D0_S4.rmdup.sort.bed.motif/homerResults/motif5.similar.html
- source data/main figures/figure2/e/D0_S4.rmdup.sort.bed.motif/homerResults/motif5.similar1.motif
- source data/main figures/figure2/e/D0_S4.rmdup.sort.bed.motif/homerResults/motif5RV.logo.svg
- source data/main figures/figure2/e/D0_S4.rmdup.sort.bed.motif/homerResults/motif5RV.motif
- source data/main figures/figure2/e/D0_S4.rmdup.sort.bed.motif/homerResults/motif6.info.html
- source data/main figures/figure2/e/D0_S4.rmdup.sort.bed.motif/homerResults/motif6.logo.svg
- source data/main figures/figure2/e/D0_S4.rmdup.sort.bed.motif/homerResults/motif6.motif
- source data/main figures/figure2/e/D0_S4.rmdup.sort.bed.motif/homerResults/motif6.similar.html
- source data/main figures/figure2/e/D0_S4.rmdup.sort.bed.motif/homerResults/motif6.similar1.motif
- source data/main figures/figure2/e/D0_S4.rmdup.sort.bed.motif/homerResults/motif6RV.logo.svg
- source data/main figures/figure2/e/D0_S4.rmdup.sort.bed.motif/homerResults/motif6RV.motif
- source data/main figures/figure2/e/D0_S4.rmdup.sort.bed.motif/homerResults/motif7.info.html
- source data/main figures/figure2/e/D0_S4.rmdup.sort.bed.motif/homerResults/motif7.logo.svg
- source data/main figures/figure2/e/D0_S4.rmdup.sort.bed.motif/homerResults/motif7.motif
- source data/main figures/figure2/e/D0_S4.rmdup.sort.bed.motif/homerResults/motif7.similar.html
- source data/main figures/figure2/e/D0_S4.rmdup.sort.bed.motif/homerResults/motif7RV.logo.svg
- source data/main figures/figure2/e/D0_S4.rmdup.sort.bed.motif/homerResults/motif7RV.motif
- source data/main figures/figure2/e/D0_S4.rmdup.sort.bed.motif/homerResults/motif8.info.html
- source data/main figures/figure2/e/D0_S4.rmdup.sort.bed.motif/homerResults/motif8.logo.svg
- source data/main figures/figure2/e/D0_S4.rmdup.sort.bed.motif/homerResults/motif8.motif
- source data/main figures/figure2/e/D0_S4.rmdup.sort.bed.motif/homerResults/motif8.similar.html
- source data/main figures/figure2/e/D0_S4.rmdup.sort.bed.motif/homerResults/motif8.similar1.motif
- source data/main figures/figure2/e/D0_S4.rmdup.sort.bed.motif/homerResults/motif8.similar2.motif
- source data/main figures/figure2/e/D0_S4.rmdup.sort.bed.motif/homerResults/motif8RV.logo.svg
- source data/main figures/figure2/e/D0_S4.rmdup.sort.bed.motif/homerResults/motif8RV.motif
- source data/main figures/figure2/e/D0_S4.rmdup.sort.bed.motif/homerResults/motif9.info.html
- source data/main figures/figure2/e/D0_S4.rmdup.sort.bed.motif/homerResults/motif9.logo.svg
- source data/main figures/figure2/e/D0_S4.rmdup.sort.bed.motif/homerResults/motif9.motif
- source data/main figures/figure2/e/D0_S4.rmdup.sort.bed.motif/homerResults/motif9.similar.html
- source data/main figures/figure2/e/D0_S4.rmdup.sort.bed.motif/homerResults/motif9RV.logo.svg
- source data/main figures/figure2/e/D0_S4.rmdup.sort.bed.motif/homerResults/motif9RV.motif
- source data/main figures/figure2/e/D0_S4.rmdup.sort.bed.motif/knownResults/
- source data/main figures/figure2/e/D0_S4.rmdup.sort.bed.motif/knownResults.html
- source data/main figures/figure2/e/D0_S4.rmdup.sort.bed.motif/knownResults.txt
- source data/main figures/figure2/e/D0_S4.rmdup.sort.bed.motif/knownResults/known1.logo.svg
- source data/main figures/figure2/e/D0_S4.rmdup.sort.bed.motif/knownResults/known1.motif
- source data/main figures/figure2/e/D0_S4.rmdup.sort.bed.motif/knownResults/known10.logo.svg
- source data/main figures/figure2/e/D0_S4.rmdup.sort.bed.motif/knownResults/known10.motif
- source data/main figures/figure2/e/D0_S4.rmdup.sort.bed.motif/knownResults/known100.logo.svg
- source data/main figures/figure2/e/D0_S4.rmdup.sort.bed.motif/knownResults/known100.motif
- source data/main figures/figure2/e/D0_S4.rmdup.sort.bed.motif/knownResults/known101.logo.svg
- source data/main figures/figure2/e/D0_S4.rmdup.sort.bed.motif/knownResults/known101.motif
- source data/main figures/figure2/e/D0_S4.rmdup.sort.bed.motif/knownResults/known102.logo.svg
- source data/main figures/figure2/e/D0_S4.rmdup.sort.bed.motif/knownResults/known102.motif
- source data/main figures/figure2/e/D0_S4.rmdup.sort.bed.motif/knownResults/known103.logo.svg
- source data/main figures/figure2/e/D0_S4.rmdup.sort.bed.motif/knownResults/known103.motif
- source data/main figures/figure2/e/D0_S4.rmdup.sort.bed.motif/knownResults/known104.logo.svg
- source data/main figures/figure2/e/D0_S4.rmdup.sort.bed.motif/knownResults/known104.motif
- source data/main figures/figure2/e/D0_S4.rmdup.sort.bed.motif/knownResults/known105.logo.svg
- source data/main figures/figure2/e/D0_S4.rmdup.sort.bed.motif/knownResults/known105.motif
- source data/main figures/figure2/e/D0_S4.rmdup.sort.bed.motif/knownResults/known106.logo.svg
- source data/main figures/figure2/e/D0_S4.rmdup.sort.bed.motif/knownResults/known106.motif
- source data/main figures/figure2/e/D0_S4.rmdup.sort.bed.motif/knownResults/known107.logo.svg
- source data/main figures/figure2/e/D0_S4.rmdup.sort.bed.motif/knownResults/known107.motif
- source data/main figures/figure2/e/D0_S4.rmdup.sort.bed.motif/knownResults/known108.logo.svg
- source data/main figures/figure2/e/D0_S4.rmdup.sort.bed.motif/knownResults/known108.motif
- source data/main figures/figure2/e/D0_S4.rmdup.sort.bed.motif/knownResults/known109.logo.svg
- source data/main figures/figure2/e/D0_S4.rmdup.sort.bed.motif/knownResults/known109.motif
- source data/main figures/figure2/e/D0_S4.rmdup.sort.bed.motif/knownResults/known11.logo.svg
- source data/main figures/figure2/e/D0_S4.rmdup.sort.bed.motif/knownResults/known11.motif
- source data/main figures/figure2/e/D0_S4.rmdup.sort.bed.motif/knownResults/known110.logo.svg
- source data/main figures/figure2/e/D0_S4.rmdup.sort.bed.motif/knownResults/known110.motif
- source data/main figures/figure2/e/D0_S4.rmdup.sort.bed.motif/knownResults/known111.logo.svg
- source data/main figures/figure2/e/D0_S4.rmdup.sort.bed.motif/knownResults/known111.motif
- source data/main figures/figure2/e/D0_S4.rmdup.sort.bed.motif/knownResults/known112.logo.svg
- source data/main figures/figure2/e/D0_S4.rmdup.sort.bed.motif/knownResults/known112.motif
- source data/main figures/figure2/e/D0_S4.rmdup.sort.bed.motif/knownResults/known113.logo.svg
- source data/main figures/figure2/e/D0_S4.rmdup.sort.bed.motif/knownResults/known113.motif
- source data/main figures/figure2/e/D0_S4.rmdup.sort.bed.motif/knownResults/known114.logo.svg
- source data/main figures/figure2/e/D0_S4.rmdup.sort.bed.motif/knownResults/known114.motif
- source data/main figures/figure2/e/D0_S4.rmdup.sort.bed.motif/knownResults/known115.logo.svg
- source data/main figures/figure2/e/D0_S4.rmdup.sort.bed.motif/knownResults/known115.motif
[truncated: 912 more entries]
