# Supplementary material for: Reconstitution of pluripotency from mouse fibroblast through Sall4 overexpression
Source: Nat Commun. 2024 Dec 30;15:10787. doi: 10.1038/s41467-024-54924-5 (PMC11686038; doi:10.1038/s41467-024-54924-5)
Supplement: Supplementary file 4 — Source Data [file 41467_2024_54924_MOESM4_ESM.zip › source data/main figures/figure1/c/sall4-ips-colonies number.xlsx]

## Sheet: Sheet1
	GFP clone number in DsRed system						GFP clone number in Sall4 system
	rep1		rep2		rep3		rep1		rep2		rep3
	0	0	0	0	0	0	23	19	22	22	16	15
