# Supplementary material for: Reconstitution of pluripotency from mouse fibroblast through Sall4 overexpression
Source: Nat Commun. 2024 Dec 30;15:10787. doi: 10.1038/s41467-024-54924-5 (PMC11686038; doi:10.1038/s41467-024-54924-5)
Supplement: Supplementary file 4 — Source Data [file 41467_2024_54924_MOESM4_ESM.zip › source data/main figures/figure1/f/qpcr.xlsx]

## Sheet: oct4
	Sall4-iPS			ES			MEF
	rep1	rep2	rep3	rep1	rep2	rep3	rep1	rep2	rep3
Oct4	0.0324453	0.0300943	0.0351366	0.0362176	0.0615897	0.051863	7.4e-07	3.2e-07	3.19e-05
Sox2	0.0085416	0.00733516	0.0179953	0.0188581	0.0107964	0.0198368	0.00019175	2.598e-05	6.775e-05
Nanog	0.0543974	0.0398628	0.0629467	0.051106	0.0506582	0.0747545	0.00021789	0.00020918	6.044e-05
Esrrb	0.00665425	0.00950647	0.0159176	0.0157662	0.0166246	0.0238735	5.679e-05	5.024e-05	1.236e-05
Rex1	0.0390973	0.0413512	0.0550279	0.0614378	0.0630014	0.0794938	9.37e-06	5.024e-05	6.56e-06
Nr5a2	0.00150004	0.00109659	0.00278531	0.00226429	0.00178026	0.00170788	1.3e-07	2.9e-07	4.2e-07
