# Supplementary material for: Reconstitution of pluripotency from mouse fibroblast through Sall4 overexpression
Source: Nat Commun. 2024 Dec 30;15:10787. doi: 10.1038/s41467-024-54924-5 (PMC11686038; doi:10.1038/s41467-024-54924-5)
Supplement: Supplementary file 4 — Source Data [file 41467_2024_54924_MOESM4_ESM.zip › source data/main figures/figure1/k/dropout experiment ips colonies number.xlsx]

## Sheet: Sheet1
iCD4						-N2						-B27						-Vitamin C						-TV						-bFGF						-LIF						-Chir99021						-GSK-LSD1
rep1		rep2		rep3		rep1		rep2		rep3		rep1		rep2		rep3		rep1		rep2		rep3		rep1		rep2		rep3		rep1		rep2		rep3		rep1		rep2		rep3		rep1		rep2		rep3		rep1
21	17	21	23	19	18	4	3	6	4	6	7	0	0	0	0	0	0	0	0	0	0	0	0	9	7	9	10	9	8	0	0	0	0	0	0	1	0	0	2	1	1	0	0	0	0	0	0	2	2
						p value
					iCD4
					-N2	3.30344e-07	3.30344e-07
					-B27	3.77023e-06	3.77023e-06
					-Vitamin C	3.77023e-06	3.77023e-06
					-TV	9.91502e-06	9.91502e-06
					-bFGF	3.77023e-06	3.77023e-06
					-LIF	8.75296e-07	8.75296e-07
					-Chir99021	3.77023e-06	3.77023e-06
					-GSK-LSD1	2.60645e-07	2.60645e-07
					-SGC0946	3.77023e-06	3.77023e-06
					-Y27632	3.00913e-07	3.00913e-07
					-RepSox	6.37104e-07	6.37104e-07
[truncated: 22 more columns]
