# Supplementary material for: Reconstitution of pluripotency from mouse fibroblast through Sall4 overexpression
Source: Nat Commun. 2024 Dec 30;15:10787. doi: 10.1038/s41467-024-54924-5 (PMC11686038; doi:10.1038/s41467-024-54924-5)
Supplement: Supplementary file 4 — Source Data [file 41467_2024_54924_MOESM4_ESM.zip › source data/main figures/figure2/c/chart_090BB2054D4E1698588513294.txt]

Category	Term	Count	%	PValue	Genes	List Total	Pop Hits	Pop Total	Fold Enrichment	Bonferroni	Benjamini	FDR
GOTERM_BP_DIRECT	GO:0045944~positive regulation of transcription from RNA polymerase II promoter	597	7.504714016	8.38E-27	ATF1, ATF2, EHF, PID1, MAML2, MAML1, HNRNPU, GABPB1, RBPJ, ELK1, BACH1, ELK3, ELK4, ZMIZ1, AKT2, MYC, ZMIZ2, ZC3H12A, GPBP1, NAMPT, CREB3L2, HOXA2, HOXA7, PKNOX1, JUNB, HOXA5, CDK5RAP3, IER2, MEF2A, DAXX, MEF2C, MRTFB, RFX3, MRTFA, SOX11, DICER1, ISL1, HCFC1, ZFP292, DDIT3, ZSCAN21, RFX5, HOXB4, HOXB2, ATF7, MAML3, RBCK1, ATF6, ATF3, ATF4, CTBP2, GATA6, GATA3, GATA2, PRDM10, HIF1A, PPP3R1, MYO6, …	6782	1263	20408	1.422373462	8.53E-23	4.27E-23	4.14E-23		26.07657232
GOTERM_BP_DIRECT	GO:0007049~cell cycle	341	4.286612194	2.30E-23	CCNK, SMARCB1, CCNH, CCNF, HNRNPU, SMC3, MKI67, CCAR2, PDCD2L, SMC2, CCAR1, RPS6KA3, RASSF1, RASSF2, RASSF4, CDC26, CHEK1, CDK20, RCC1, FBXO5, PELO, TSPYL2, CSNK2A1, ESCO1, PRKCE, PRKCD, MTUS1, KNL1, ESCO2, PIMREG, THAP1, HCFC1, EML4, DYNC1LI1, CCNY, PARD3, PSME3, ZW10, DDIT3, KCTD11, SIK1, KIF20B, ANAPC15, SEH1L, CDCA3, ANAPC16, EPB41, SKA3, NCAPH, ANAPC11, RAD21, EPB41L2, RAB11FIP3, MAP9, BANP,…	6782	659	20408	1.557082503	2.34E-19	4.68E-20	4.55E-20		22.63802303
GOTERM_BP_DIRECT	GO:0016310~phosphorylation	313	3.934632307	8.35E-19	PANK2, TRIO, PANK3, CERK, PANK1, ARAF, TESK2, MYLK, RPS6KA4, RPS6KA3, HYKK, RPS6KA5, CLP1, RPS6KA2, AKT2, CHEK1, PDK4, CDK20, PRKACB, EPHB4, EPHB3, ACVR1, PRKCG, EPHA4, EPHA7, PRKCI, CSNK2A1, PRKCE, DAPK2, PRKCD, DAPK3, PRKCA, CSNK1D, CSNK1E, PASK, UHMK1, BCR, SIK3, TYRO3, ULK1, SIK1, SIK2, EPHA1, ANKK1, ALPK1, PI4K2A, EPHA2, GNE, MAPKAP1, NLK, PRKCZ, DGUOK, NUAK1, NUAK2, STK38L, PIP5K1A, TRPM7, …	6782	625	20408	1.506978237	8.49E-15	9.44E-16	9.16E-16		18.07855645
GOTERM_BP_DIRECT	GO:0006468~protein phosphorylation	317	3.984915148	1.71E-16	TRIO, MAML1, ARAF, TESK2, MYLK, RPS6KA4, RPS6KA3, RABGEF1, EDNRA, RPS6KA5, TRIM28, RPS6KA2, AKT2, CHEK1, PDK4, CDK20, SOX9, PRKACB, EPHB4, EPHB3, EIF2A, CDON, ACVR1, PRKCG, EPHA4, EPHA7, PRKCI, CSNK2A1, PRKCE, DAPK2, PAQR3, PRKCD, DAPK3, PRKCA, CSNK1D, CSNK1E, PASK, PHKA2, UHMK1, BCR, PRKAR1B, PRKAR1A, CD109, SIK3, TYRO3, ULK1, SIK1, SIK2, EPHA1, ANKK1, ALPK1, TRIB2, EPHA2, PIK3R1, NLK, PRKCZ, DG…	6782	650	20408	1.467535331	2.26E-12	1.45E-13	1.41E-13		15.76742086
GOTERM_BP_DIRECT	GO:0006325~chromatin organization	195	2.451288498	3.66E-14	SMARCB1, HDAC10, TRRAP, EHMT2, HDAC11, HNRNPU, JMJD1C, FLICR, TRIM28, DPF2, EPC1, KAT8, DPF3, EPC2, TSPYL2, SMARCC1, DAXX, DAPK3, HCFC1, ASF1A, MBTD1, HLTF, ATG7, ZBTB7A, ATG5, BANP, SETDB1, SS18L1, SETDB2, SETD1A, SMARCA5, SMARCA2, CDAN1, ZZZ3, TADA2A, ANP32E, SNAI2, EZH2, SETD2, RIAN, PHF20, SUPT4A, SETD7, KDM8, RSF1, ASH2L, CTCF, SGF29, PHF8, M1AP, ING4, ING5, BABAM2, ING2, ING3, JAK2, JARID2,…	6782	373	20408	1.573143861	3.73E-10	1.96E-11	1.90E-11		13.43637465
GOTERM_BP_DIRECT	GO:0001701~in utero embryonic development	174	2.187303583	4.61E-10	ZFP568, ATF2, CCNK, ZFAND5, PLOD3, PRDM1, ENO1, CMIP, AMOT, GJA1, EDNRA, TRIM28, ZMIZ1, ALKBH1, NBN, PITX2, SOX6, SLC39A1, JUNB, PSPH, SLC39A3, PDGFRB, ACVR1, PDGFRA, CUBN, MBNL1, KDM2A, DNAAF2, NANOS3, TPM1, MRTFB, LIG4, ADAM10, ATP11A, RPGRIP1L, MAPK8IP3, RUNX1, FOXP1, ADCY9, POLG2, SCO2, ANKS6, ATF7, NOTCH2, YTHDC1, ANKRD11, GATA6, TWIST1, GATA3, NRADD, RIC8A, EPB41L5, CCNB1, BCL2L11, CHST11, …	6782	353	20408	1.48325972	4.69E-06	1.47E-07	1.42E-07		9.336063132
GOTERM_BP_DIRECT	GO:0006338~chromatin remodeling	116	1.458202388	6.44E-10	SMARCB1, KDM1B, PWWP2B, YEATS4, NR3C1, ACTB, MYC, CHEK1, DPF1, SCMH1, RUVBL1, DPF2, PWWP2A, DPF3, KMT5B, SOX9, ARID2, NFRKB, MEN1, SKP1, DAXX, SMARCC1, KDM2B, CHD1L, HCFC2, HCFC1, MORF4L1, KAT6B, HDGFL2, INO80C, INO80E, PAXIP1, ZBTB1, GATA3, SMYD2, ZBTB7A, BPTF, DR1, CHTOP, BRPF1, BICRAL, SMARCA5, INO80, SMARCA2, TADA2A, YEATS2, TCF3, EZH2, RERE, KDM5A, SETD4, ZFP369, KDM5C, CHD8, CHD7, CHD6, RSF…	6782	215	20408	1.623536996	6.55E-06	1.93E-07	1.87E-07		9.191053118
GOTERM_BP_DIRECT	GO:0016055~Wnt signaling pathway	120	1.508485229	4.21E-08	CTNND1, DIXDC1, TMEM131L, CCAR2, FRAT2, CCND1, ADGRA2, MYC, FAM53B, CCN4, ENPP1, PITX2, LZTS2, BTRC, WLS, FBXW4, TLE4, CSNK1G3, TLE3, TLE2, TLE1, WNT5B, CSNK2A1, FBXW11, WNT5A, CSNK1D, MITF, CSNK1E, DKK1, HIC1, TLE5, CCNY, DAAM1, DAAM2, CCNE1, DDIT3, CSNK2B, ROR1, ROR2, CSNK1G2, CSNK1G1, MACF1, TNKS, CTR9, RTF1, NDRG2, APCDD1, NLK, GRK5, GRK6, DVL1, NPHP3, DVL3, MARK2, WNT4, ZBED3, FZD1, WNT10B, …	6782	237	20408	1.523616125	4.28E-04	8.09E-06	7.85E-06		7.375626705
GOTERM_BP_DIRECT	GO:0072089~stem cell proliferation	42	0.52796983	1.41E-06	RARG, MKI67, RBPJ, FOXM1, FGF2, GLI3, LRP6, GLI2, TIAL1, ZNRF3, HOXA3, SFN, SOX9, ABCB1A, ABCB1B, MEN1, OSR2, CDKN2C, TGFB1, PRRX1, PTCH1, WNT7B, WNT5A, PRRX2, SETD1A, HMGA2, LIG4, NFATC1, AXIN2, TBX3, TBX18, PBX1, RUNX2, NFIB, CD109, NF1, RARB, CTNNB1, AY074887, HMX2, FGFR2, FGFR1	6782	66	20408	1.914908447	0.0142055	1.91E-04	1.85E-04		5.852060469
GOTERM_BP_DIRECT	GO:0050679~positive regulation of epithelial cell proliferation	45	0.565681961	0.005353852	YAP1, GRN, HTRA1, TWIST1, NOD2, RBPJ, FGF1, FGF2, EGFR, GLI2, FGF7, CCND2, HYAL1, HLX, MYC, SOX9, SCN5A, ATP7A, OSR2, TCF7L2, TGFB1, EYA1, EGF, ST8SIA1, BAD, OSR1, WNT5A, DAB2IP, NME2, IGF1, TBX18, AZIN1, RUNX2, VEGFA, FOXP1, BMP4, IL6, NR4A3, CDK4, ID1, GAS1, HMX2, ITGB3BP, FGFR2, BMPR1A	6782	95	20408	1.42538298	1	0.1323795	0.128542225		2.271333641
GOTERM_BP_DIRECT	GO:0050673~epithelial cell proliferation	42	0.52796983	0.007848161	YAP1, EHF, RIAN, GRN, B4GALT1, PSEN1, MKI67, RBPJ, FGF1, STK4, FGF2, LIPA, EGFR, STK3, GLI2, FGF7, HLX, SOX9, TCF7L2, TGFB1, EYA1, EGF, ST8SIA1, BAD, TGFB3, PTCH1, WNT5A, TBX18, RUNX2, VEGFA, BMP4, ZEB1, APC, BC004004, POLR3G, COL8A1, HMX2, FGFR2, LGR4, BMPR1A, PPARD, BCL2L1	6782	89	20408	1.420044467	1	0.169217651	0.16431255		2.105232114
GOTERM_BP_DIRECT	GO:0019827~stem cell population maintenance	38	0.477686989	0.008134576	TUT4, CTR9, RTF1, SMC3, MED15, TRIM8, EIF4ENIF1, NIPBL, METTL14, MED30, LEO1, EIF4E, PELO, NPM1, FZD7, ESRRB, STAT3, SETD1A, LSM1, LIF, TET1, DICER1, ARID1A, KLF4, SMC1A, TBX3, GNL3, MED7, MED28, MED24, APC, NFIB, MED21, MTF2, PAF1, BMPR1A, PHF19, FGFR1	6782	79	20408	1.447435318	1	0.169730396	0.164810433		2.089665087
GOTERM_BP_DIRECT	GO:0010719~negative regulation of epithelial to mesenchymal transition	18	0.226272784	0.022655757	EPHA4, DAB2IP, PTEN, GATA3, ADIPOR1, IL17RD, USF3, VASN, VEGFA, EFNA1, PPP2CA, SPRED3, TGFBR3, SPRED2, SPRED1, SDHAF2, SPRY2, SPRY1	6782	33	20408	1.641350098	1	0.337580734	0.327795304		1.644821418
GOTERM_BP_DIRECT	GO:0035019~somatic stem cell population maintenance	35	0.439974859	0.023868521	YAP1, LDB2, RBPJ, GATA2, MED15, ZFP36L2, NIPBL, MED30, VPS72, HES1, SOX9, SOX4, BCL9L, KLF10, TCF7L2, ZHX2, TCF7L1, CDKN2A, ESRRB, STAT3, LIF, HMGA2, LIG4, KLF4, SMC1A, MED7, MED28, CUL4A, BCL9, REST, MED24, APC, MED21, RAF1, BMPR1A	6782	76	20408	1.385789008	1	0.347848673	0.337765607		1.622174493
