# Supplementary material for: Reconstitution of pluripotency from mouse fibroblast through Sall4 overexpression
Source: Nat Commun. 2024 Dec 30;15:10787. doi: 10.1038/s41467-024-54924-5 (PMC11686038; doi:10.1038/s41467-024-54924-5)
Supplement: Supplementary file 4 — Source Data [file 41467_2024_54924_MOESM4_ESM.zip › source data/main figures/figure2/d/inter_S4_C1_genes_GO.csv]

ID	Description	GeneRatio	BgRatio	pvalue	p.adjust	qvalue	geneID	Count	#VALUE!
GO:0006260	DNA replication	44/490	282/28943	3.04E-29	1.14E-25	9.82E-26	Terf1/Mcm3/Bard1/Usp37/Ing5/Zranb3/Mcm6/Dtl/Fbxo5/Cdc6/Polg2/Pole2/Gmnn/Wapl/Supt16/Esco2/Dscc1/Recql4/Mcm4/Cdc45/Rfc4/Mas1/Pola2/Fen1/Mcm10/Rad51/Pcna/Mcm8/Gins1/Actl6a/Bcar3/Mms22l/Orc1/Rpa2/Dbf4/Pole/Ticrr/Blm/Pold3/Primpol/Mcm5/Rfwd3/Cdt1/Pif1	44	28.51782413	44
GO:0044772	mitotic cell cycle phase transition	38/490	451/28943	5.45E-16	1.87E-13	1.60E-13	Bard1/Usp37/Cenpf/Dtl/Fbxo5/Aurkb/Rad51c/Tex14/Cdc6/Klf11/Rad51b/Esrrb/Btn2a2/Cks2/Ccnb1/Ccnf/Mta3/Lmnb1/Cep192/Incenp/Ube2c/Rbm38/Actl6a/Larp7/Orc1/Rpa2/Dbf4/Pole/Cit/Kntc1/Ezh2/Ticrr/Blm/Rfwd3/Cdt1/Fbxl12/Chek1/Ttk	38	15.26331262
GO:0033044	regulation of chromosome organization	26/490	241/28943	8.33E-14	2.09E-11	1.80E-11	Terf1/Sgo2a/Nek2/Fbxo5/Aurkb/Tex14/Cdc6/Axin2/Ccnb1/Wapl/Recql4/Cep192/Incenp/Fen1/Ube2c/Actl6a/Ncapg/Hnrnpd/Cit/Kntc1/Pot1a/Cdt1/Dnmt1/Pif1/Ttk/Dkc1	26	13.07958547
GO:1903046	meiotic cell cycle process	24/490	222/28943	7.27E-13	1.37E-10	1.18E-10	Terf1/Sgo2a/Aspm/Fbxo5/Hormad2/Fignl1/Rad51c/Tex14/Cks2/Sgo1/Incenp/Btbd18/Kif18a/Rad51/Spo11/Mnd1/Rad54b/Rad54l/Stag3/M1ap/Rad51ap1/Spire2/Ttk/Mlh1	24	12.13851803
GO:0019827	stem cell population maintenance	16/490	208/28943	5.91E-07	2.37E-05	2.03E-05	Aspm/Tet1/Igf2bp1/Esrrb/H3c6/Mmp24/Actl6a/Mtf2/Tbx3/Kdm2b/Kdm3a/Tcf7l1/Tead4/Sinhcaf/Wdr62/Sap30	16	6.228348907
GO:2000036	regulation of stem cell population maintenance	9/490	75/28943	4.96E-06	1.48E-04	1.27E-04	Tet1/Esrrb/Actl6a/Kdm2b/Kdm3a/Tcf7l1/Tead4/Sinhcaf/Sap30	9	5.304954952
GO:0016570	histone modification	23/490	480/28943	9.20E-06	2.60E-04	2.24E-04	Bard1/Ing5/Prdm1/Tet1/Pwwp2a/Suz12/Mbtd1/Jarid2/Setd4/Uhrf1/Dpy30/Mta3/Ddb2/Rad51/Actl6a/Kdm1a/Mtf2/Kdm2b/Ezh2/Kdm3a/Kmt5c/Dnmt1/Chek1	23	5.036343454
GO:1902459	positive regulation of stem cell population maintenance	7/490	49/28943	1.77E-05	4.60E-04	3.96E-04	Tet1/Esrrb/Actl6a/Kdm2b/Tead4/Sinhcaf/Sap30	7	4.751008884
GO:0072089	stem cell proliferation	9/490	147/28943	9.32E-04	0.014904036	0.012819331	Axin2/Ptch1/Pim1/Taf4b/Fubp1/Sfn/Kdm1a/Tbx3/Hmgb2	9	3.030764916
GO:0002064	epithelial cell development	12/490	245/28943	0.001036318	0.016110031	0.013856638	Epb41l5/Map7/Prdm1/Klf5/Ezr/Dact2/Notch4/Tjp2/Cgn/Sfn/Shroom3/Fem1b	12	2.984507036
GO:2000737	negative regulation of stem cell differentiation	4/490	32/28943	0.002004219	0.02741772	0.023582661	Esrrb/Tbx3/Ezh2/Trim6	4	2.698054763
GO:0072091	regulation of stem cell proliferation	7/490	106/28943	0.002205566	0.029846545	0.025671753	Ptch1/Pim1/Taf4b/Sfn/Kdm1a/Tbx3/Hmgb2	7	2.656479933
GO:0048863	stem cell differentiation	12/490	282/28943	0.003333837	0.041120964	0.03536916	Esrrb/Jarid2/Sema4d/Mta3/Lama5/Mtf2/Tbx3/Radil/Ezh2/Kdm3a/Tcf7l1/Trim6	12	2.477055667
GO:2000736	regulation of stem cell differentiation	6/490	88/28943	0.003843441	0.045468631	0.039108697	Esrrb/Mta3/Tbx3/Ezh2/Kdm3a/Trim6	6	2.415279794
GO:0061458	reproductive system development	13/490	328/28943	0.004199336	0.048758954	0.041938785	Aspm/Map7/Six4/Bik/Kif18a/Spo11/Chd7/Fancg/Tbx3/Fkbp4/Hmgb2/Adgrg1/Fem1b	13	2.376819402
