# Supplementary material for: Reconstitution of pluripotency from mouse fibroblast through Sall4 overexpression
Source: Nat Commun. 2024 Dec 30;15:10787. doi: 10.1038/s41467-024-54924-5 (PMC11686038; doi:10.1038/s41467-024-54924-5)
Supplement: Supplementary file 4 — Source Data [file 41467_2024_54924_MOESM4_ESM.zip › source data/main figures/figure2/d/inter_S4_C6_genes_GO.csv]

ID	Description	GeneRatio	BgRatio	pvalue	p.adjust	qvalue	geneID	Count
GO:0001667	ameboidal-type cell migration	68/937	471/28943	3.229810315801134e-25	1.4454263900280506e-21	7.680975006358012e-22	Bmpr2/Tns1/Irs1/Ptgs2/Ddr2/Dusp10/Tgfb2/Sgpl1/Itgb2/Igf1/Dcn/Cd63/Rtn4/Flt4/Sparc/Itgb1bp1/Rhoj/Lgals8/Mef2c/Arsb/Itga2/Ptk2b/Ednrb/Angpt1/Has2/Plec/Acvrl1/Fstl1/Ptprm/Cyp1b1/Cdh2/Sema6a/Ccbe1/Cd248/Anxa1/Zeb2/Acvr1/Fgf7/Fndc3b/Fgf2/Pfn2/S100a2/Jun/Sema3d/Sema3a/Sema3c/Slit2/Tgfbr3/P2rx4/Gna12/Stard13/Met/Arhgdib/Tgfb1/Nr2f2/Efnb2/Angpt2/Adam9/Adgra2/Ednra/Cdh13/Foxc2/Itgb1/Amotl1/Bmper/Tpbg/Tgfb…	68
GO:0031589	cell-substrate adhesion	60/937	371/28943	5.474063207832042e-25	1.4454263900280506e-21	7.680975006358012e-22	Col3a1/Tmeff2/Sned1/Tnn/Itgb2/Ntn4/Lrp1/Cd63/Dusp3/Itga2b/Itgb1bp1/Itgb8/Ninj1/Pik3r1/Itga2/Itga1/Plau/Mmp14/Ptk2b/Itgbl1/Dab2/Egflam/Adamts12/Angpt1/Has2/Lgals1/Acvrl1/St6gal1/Bcl6/Abi3bp/Col8a1/Tnfrsf12a/Efna5/Ston1/Efemp2/Jak2/Itga8/Rsu1/Mertk/Jag1/Fndc3b/Adam15/Csf1/Vcam1/Megf9/Emilin1/Micall2/Ptn/Antxr1/Axl/Fzd4/Parva/Angpt2/Thsd1/Adam9/Cdh13/Itgb1/Col5a3/Thy1/Peak1	60
GO:0042060	wound healing	58/937	380/28943	6.819553334532847e-23	1.2004687053222653e-19	6.379273399952481e-20	Col3a1/Tmeff2/Cflar/Serpine2/Pla2g4a/Ddr2/Tgfb2/Igf1/Elk3/Ccl2/C1qtnf1/Dtnbp1/Plau/Mustn1/Anxa8/Ptger4/Ext1/Plec/Ano6/Acvrl1/Mylk/Abi3bp/Pros1/Tnfrsf12a/Cdkn1a/BC004004/Emilin2/Anxa1/Jak2/Prkg1/Myof/Entpd1/Col5a1/Fgf7/Mertk/Thbd/Anxa5/Fgf2/Slc7a11/P2ry1/Syt11/Tlr4/Il6/Pdgfra/Arhgap24/Sh2b3/Cav1/Plaur/Tgfb1/Axl/Tsku/Plat/Nrg1/Foxc2/Itgb1/Cd109/Timp1/C1galt1c1	58
GO:0010631	epithelial cell migration	51/937	328/28943	1.2287747960530352e-20	1.6222899244890198e-17	8.620825279677348e-18	Bmpr2/Irs1/Ptgs2/Dusp10/Tgfb2/Itgb2/Igf1/Dcn/Cd63/Rtn4/Flt4/Sparc/Itgb1bp1/Rhoj/Lgals8/Mef2c/Arsb/Itga2/Ptk2b/Angpt1/Has2/Acvrl1/Fstl1/Ptprm/Cyp1b1/Ccbe1/Anxa1/Zeb2/Fgf7/Fgf2/Pfn2/S100a2/Jun/Sema3a/Slit2/Tgfbr3/P2rx4/Stard13/Met/Tgfb1/Nr2f2/Efnb2/Angpt2/Adam9/Adgra2/Cdh13/Foxc2/Itgb1/Amotl1/Bmper/Tgfbr2	51
GO:0090132	epithelium migration	51/937	330/28943	1.6175464409959723e-20	1.708452550979946e-17	9.07869223514792e-18	Bmpr2/Irs1/Ptgs2/Dusp10/Tgfb2/Itgb2/Igf1/Dcn/Cd63/Rtn4/Flt4/Sparc/Itgb1bp1/Rhoj/Lgals8/Mef2c/Arsb/Itga2/Ptk2b/Angpt1/Has2/Acvrl1/Fstl1/Ptprm/Cyp1b1/Ccbe1/Anxa1/Zeb2/Fgf7/Fgf2/Pfn2/S100a2/Jun/Sema3a/Slit2/Tgfbr3/P2rx4/Stard13/Met/Tgfb1/Nr2f2/Efnb2/Angpt2/Adam9/Adgra2/Cdh13/Foxc2/Itgb1/Amotl1/Bmper/Tgfbr2	51
GO:0090130	tissue migration	51/937	332/28943	2.124619492149796e-20	1.870019256340512e-17	9.937255379072555e-18	Bmpr2/Irs1/Ptgs2/Dusp10/Tgfb2/Itgb2/Igf1/Dcn/Cd63/Rtn4/Flt4/Sparc/Itgb1bp1/Rhoj/Lgals8/Mef2c/Arsb/Itga2/Ptk2b/Angpt1/Has2/Acvrl1/Fstl1/Ptprm/Cyp1b1/Ccbe1/Anxa1/Zeb2/Fgf7/Fgf2/Pfn2/S100a2/Jun/Sema3a/Slit2/Tgfbr3/P2rx4/Stard13/Met/Tgfb1/Nr2f2/Efnb2/Angpt2/Adam9/Adgra2/Cdh13/Foxc2/Itgb1/Amotl1/Bmper/Tgfbr2	51
GO:0030198	extracellular matrix organization	50/937	322/28943	3.1306958707070884e-20	2.3618864133148762e-17	1.2551030362864809e-17	Col3a1/Col5a2/Cflar/Ddr2/Olfml2b/Tgfb2/Ntn4/Mmp19/Aebp1/Sh3pxd2b/P3h4/Flrt2/Fbln5/Lgals3/Mmp14/Egflam/Adamts12/Ext1/Tnfrsf11b/Has2/Abi3bp/Col8a1/Adamts1/Adamts5/Cyp1b1/Efemp2/Ltbp3/Itga8/Col5a1/Col15a1/Adamtsl1/Hspg2/Il6/Emilin1/Apbb2/Pdgfra/Plod3/Cav2/Cav1/Loxl3/Antxr1/Tnfrsf1a/Tgfb1/Gas2/Serpinh1/Foxc2/Itgb1/Col5a3/Loxl1/Adamts7	50
GO:0043062	extracellular structure organization	50/937	323/28943	3.5920019760207466e-20	2.3711703044206955e-17	1.260036482640962e-17	Col3a1/Col5a2/Cflar/Ddr2/Olfml2b/Tgfb2/Ntn4/Mmp19/Aebp1/Sh3pxd2b/P3h4/Flrt2/Fbln5/Lgals3/Mmp14/Egflam/Adamts12/Ext1/Tnfrsf11b/Has2/Abi3bp/Col8a1/Adamts1/Adamts5/Cyp1b1/Efemp2/Ltbp3/Itga8/Col5a1/Col15a1/Adamtsl1/Hspg2/Il6/Emilin1/Apbb2/Pdgfra/Plod3/Cav2/Cav1/Loxl3/Antxr1/Tnfrsf1a/Tgfb1/Gas2/Serpinh1/Foxc2/Itgb1/Col5a3/Loxl1/Adamts7	50
GO:0045229	external encapsulating structure organization	50/937	324/28943	4.1189507327765866e-20	2.4169087577547952e-17	1.2843418308283484e-17	Col3a1/Col5a2/Cflar/Ddr2/Olfml2b/Tgfb2/Ntn4/Mmp19/Aebp1/Sh3pxd2b/P3h4/Flrt2/Fbln5/Lgals3/Mmp14/Egflam/Adamts12/Ext1/Tnfrsf11b/Has2/Abi3bp/Col8a1/Adamts1/Adamts5/Cyp1b1/Efemp2/Ltbp3/Itga8/Col5a1/Col15a1/Adamtsl1/Hspg2/Il6/Emilin1/Apbb2/Pdgfra/Plod3/Cav2/Cav1/Loxl3/Antxr1/Tnfrsf1a/Tgfb1/Gas2/Serpinh1/Foxc2/Itgb1/Col5a3/Loxl1/Adamts7	50
GO:0014812	muscle cell migration	32/937	126/28943	5.770976531967615e-20	3.047652706532098e-17	1.6195182562342804e-17	Ddr2/Igf1/Mdm2/Ddit3/Lrp1/Itgb1bp1/Mef2c/Il6st/Itga2/Plau/Ptger4/Has2/Adipoq/Adamts1/Cyp1b1/Pdgfrb/Anxa1/Prkg1/Rapgef4/Camk2d/Tlr4/Slit2/Gna12/Cav1/Met/Plxna1/P2ry2/Parva/Plat/Ndrg4/Il18/Myo5a	32
GO:0090287	regulation of cellular response to growth factor stimulus	48/937	318/28943	5.965817068351345e-19	2.8641345398148593e-16	1.521996966911453e-16	Cflar/Bmpr2/Grem2/Dcn/Lrp1/Cd63/Aspn/Fst/Dab2/Adamts12/Angpt1/Acvrl1/Vasn/Fstl1/Runx2/Xdh/Ltbp1/Crim1/Sema6a/Ccbe1/Myof/Itga8/Zeb2/Fbn1/Fgf2/Ngf/Sdcbp/Cdkn2b/Fzd1/Emilin1/Htra3/Slit2/Tgfbr3/Fam20c/Smurf1/Cav2/Cav1/Tgfb1/Spred3/Furin/Fzd4/Tsku/Htra1/Adgra2/Bmper/Nptn/Cd109/Tmem108	48
GO:0040013	negative regulation of locomotion	51/937	360/28943	7.780760785572344e-19	3.220694186134917e-16	1.7114722491226123e-16	Col3a1/Tmeff2/Tnn/Dusp10/Adarb1/Dcn/Nav3/Lrp1/Cd63/Ccl2/Dusp3/Itgb1bp1/Mef2c/Rap2a/Ptger4/Acvrl1/Adipoq/St6gal1/Ptprm/Emilin2/Cyp1b1/Dpysl3/Sema6a/Prkg1/Fas/Jag1/Fgf2/Pfn2/Adam15/Podn/Sema3d/Sema3a/Sema3c/Magi2/Emilin1/Slit2/Tgfbr3/Gna12/Stard13/Cav1/Ptn/Srgap3/Arhgdib/Tgfb1/Nr2f2/Angpt2/Nrg1/Ndrg4/Dpep1/Thy1/Timp1	51
GO:0032103	positive regulation of response to external stimulus	58/937	459/28943	7.928237913227405e-19	3.220694186134917e-16	1.7114722491226123e-16	Ly96/Il1rl1/Il18rap/Bmpr2/Pla2g4a/Ptgs2/Tnfsf18/Ifi204/Ifi211/Ifi205/Arg1/Nr1h4/Lrp1/Rab34/Lgals9/Ccl2/Ccl7/Pgf/Ripk1/Ninj1/Itga2/Plau/Ptk2b/Ptger4/Lgals1/Ano6/Masp1/Cd47/Nfkbiz/Pla2g7/Emilin2/Pdgfrb/Jak2/Fbn1/Fabp4/Fgf2/Csf1/Tlr4/Il6/Emilin1/Slit2/Cxcl1/Ereg/Cxcl10/P2rx4/Met/Ptn/Il17ra/Tnfrsf1a/Tgfb1/Cebpa/Lamp1/Plat/Nrg1/Ednra/Cdh13/Il18/Tpbg	58
GO:0010632	regulation of epithelial cell migration	42/937	248/28943	1.2690401808078035e-18	4.699667541726845e-16	2.497396558914035e-16	Bmpr2/Irs1/Ptgs2/Dusp10/Tgfb2/Igf1/Dcn/Cd63/Rtn4/Flt4/Sparc/Itgb1bp1/Rhoj/Mef2c/Arsb/Itga2/Ptk2b/Angpt1/Has2/Acvrl1/Ptprm/Ccbe1/Anxa1/Fgf7/Fgf2/Pfn2/Jun/Sema3a/Slit2/Tgfbr3/P2rx4/Stard13/Met/Tgfb1/Nr2f2/Angpt2/Adam9/Adgra2/Foxc2/Amotl1/Bmper/Tgfbr2	42
GO:0014909	smooth muscle cell migration	29/937	111/28943	1.3698573615426652e-18	4.699667541726845e-16	2.497396558914035e-16	Ddr2/Igf1/Mdm2/Ddit3/Lrp1/Mef2c/Il6st/Itga2/Plau/Ptger4/Has2/Adipoq/Adamts1/Cyp1b1/Pdgfrb/Prkg1/Rapgef4/Camk2d/Tlr4/Slit2/Gna12/Cav1/Plxna1/P2ry2/Parva/Plat/Ndrg4/Il18/Myo5a	29
GO:0030336	negative regulation of cell migration	47/937	312/28943	1.5128640069940611e-18	4.699667541726845e-16	2.497396558914035e-16	Col3a1/Tmeff2/Tnn/Dusp10/Adarb1/Dcn/Nav3/Lrp1/Cd63/Ccl2/Dusp3/Itgb1bp1/Mef2c/Rap2a/Ptger4/Acvrl1/Adipoq/Ptprm/Emilin2/Cyp1b1/Dpysl3/Prkg1/Fas/Jag1/Fgf2/Pfn2/Adam15/Podn/Sema3a/Magi2/Emilin1/Slit2/Tgfbr3/Gna12/Stard13/Cav1/Ptn/Srgap3/Arhgdib/Tgfb1/Nr2f2/Angpt2/Nrg1/Ndrg4/Dpep1/Thy1/Timp1	47
GO:1901342	regulation of vasculature development	47/937	312/28943	1.5128640069940611e-18	4.699667541726845e-16	2.497396558914035e-16	Tnn/Tgfb2/Itgb2/Dcn/Hmga2/Lif/Rtn4/Sparc/Ccl2/Sphk1/Rhoj/Pgf/Fbln5/Itgb8/Ninj1/Erap1/Stab1/Lgals3/Ptk2b/Ptger4/Acvrl1/Adamts1/Thbs2/Tnfrsf12a/Mydgf/Ptprm/Emilin2/Cyp1b1/Sema6a/Ccbe1/Fgf2/Jak1/Emilin1/Cxcl10/Sh2b3/Stard13/Ptn/Hoxa5/Tnfrsf1a/Adm/Rnh1/Angpt2/Adgra2/Foxc2/Itgb1/Bmper/Tgfbr2	47
GO:0001503	ossification	55/937	426/28943	2.430189235037721e-18	7.129905194574559e-16	3.7888213453862944e-16	Bmpr2/Ptgs2/Tnn/Pbx1/Ddr2/Ifi204/Egr2/Igf1/Sh3pxd2b/Osr1/Aspn/Mef2c/Il6st/Mmp14/Ptk2b/Bmp1/Ptger4/Adamts12/Ank/Ext1/Ano6/Cebpd/Runx2/Crim1/Ltbp3/Rorb/Rxra/Acvr1/Ext2/Jag1/Fndc3b/Fgf2/Fat4/Lmna/Csf1/Sgms2/Hspg2/Fzd1/Il6/Areg/Tgfbr3/Tmem119/Fam20c/Smurf1/Lncpint/Ptn/Mgp/Tgfb1/Cebpa/P2ry2/Dchs1/Foxc2/Cd276/Tent5a/Adamts7	55
GO:0033002	muscle cell proliferation	43/937	266/28943	3.0037417807403095e-18	8.348821233731356e-16	4.4365515719964903e-16	Cflar/Bmpr2/Ptgs2/Ddr2/Tgfb2/Kcnk2/Igf1/Mdm2/Ddit3/Tbx2/Ogn/Mef2c/Pik3r1/Itga2/Angpt1/Comt/Adipoq/Adamts1/Cdkn1a/Pdgfrb/Mir145a/Efemp2/Jak2/Prkg1/Rxra/Fgf2/Camk2d/Tlr4/Jun/Il6/Ereg/Tgfbr3/Gna12/Cav2/Cav1/Tgfb1/Nrg1/Ednra/Ndrg4/Cdh13/Foxc2/Il18/Tgfbr2	43
GO:0050730	regulation of peptidyl-tyrosine phosphorylation	43/937	268/28943	4.0098235297998294e-18	1.058793903043645e-15	5.626415542340182e-16	Tnfsf18/Itgb2/Igf1/Lif/Egfr/Zzef1/Il6st/Ptk2b/Htr2a/Ghr/Ptger4/Angpt1/Adipoq/Cblb/Efna5/Socs5/Pdgfrb/Jak2/Gfra1/Acvr1/Fgf7/Il7/Pdgfc/Ptpn22/Epha7/Tlr4/Lrp8/Il6/Pdgfra/Ereg/Areg/Sh2b3/Cav2/Cav1/Tnfrsf1a/Il11/Tgfb1/Inpp5f/Nrg1/Itgb1/Thy1/Il18/Cspg4	43
GO:0045765	regulation of angiogenesis	46/937	308/28943	4.984377681253989e-18	1.2534523111763007e-15	6.660827517906333e-16	Tnn/Tgfb2/Itgb2/Dcn/Hmga2/Lif/Rtn4/Sparc/Ccl2/Sphk1/Rhoj/Pgf/Fbln5/Itgb8/Ninj1/Erap1/Stab1/Lgals3/Ptk2b/Acvrl1/Adamts1/Thbs2/Tnfrsf12a/Mydgf/Ptprm/Emilin2/Cyp1b1/Sema6a/Ccbe1/Fgf2/Jak1/Emilin1/Cxcl10/Sh2b3/Stard13/Ptn/Hoxa5/Tnfrsf1a/Adm/Rnh1/Angpt2/Adgra2/Foxc2/Itgb1/Bmper/Tgfbr2	46
GO:0022407	regulation of cell-cell adhesion	59/937	497/28943	7.930546730990148e-18	1.849654940064637e-15	9.829039695855695e-16	Serpine2/Tnfsf18/Kif26b/Dusp10/Hlx/Arg1/Itgb2/Igf1/Lgals9/Ccl2/Dusp3/C1qtnf1/Lgals8/Hfe/Pik3r1/Il6st/Lgals3/Has2/Lgals1/Adipoq/Bcl6/Cd47/Cblb/Nfkbiz/H2-DMa/Efna5/Emilin2/Socs5/Anxa1/Smarca2/Jak2/Prkg1/B2m/Jag1/Il7/Ptpn22/Vcam1/Epha7/Jak1/Magi2/Fgl2/Il6/Sh2b3/Cav1/Loxl3/Plaur/Tgfb1/Mex3b/Lrrc32/Il4ra/Efnb2/Cyld/Piezo1/Thy1/Il18/Cd276/Tbx18/Chst2/Tgfbr2	59
GO:2000146	negative regulation of cell motility	47/937	325/28943	8.055683321622166e-18	1.849654940064637e-15	9.829039695855695e-16	Col3a1/Tmeff2/Tnn/Dusp10/Adarb1/Dcn/Nav3/Lrp1/Cd63/Ccl2/Dusp3/Itgb1bp1/Mef2c/Rap2a/Ptger4/Acvrl1/Adipoq/Ptprm/Emilin2/Cyp1b1/Dpysl3/Prkg1/Fas/Jag1/Fgf2/Pfn2/Adam15/Podn/Sema3a/Magi2/Emilin1/Slit2/Tgfbr3/Gna12/Stard13/Cav1/Ptn/Srgap3/Arhgdib/Tgfb1/Nr2f2/Angpt2/Nrg1/Ndrg4/Dpep1/Thy1/Timp1	47
GO:0048771	tissue remodeling	37/937	203/28943	1.1831099599391015e-17	2.6033348743493313e-15	1.3834084005252828e-15	Bmpr2/Tmbim1/Ddr2/Fcgr4/Tgfb2/Igf1/Mdm2/Lrp1/Lif/Flt4/P3h4/Mef2c/Mmp14/Ptk2b/Ptger4/Ext1/Tnfrsf11b/Acvrl1/Abi3bp/Ltbp3/Lipa/Jag1/Il7/Nfkb1/Sema3c/Il6/Tgfbr3/Tmem119/Cav1/Ptn/Axl/Angpt2/Ednra/Foxc2/Il18/Cspg4/Timp1	37
GO:0018108	peptidyl-tyrosine phosphorylation	46/937	320/28943	2.2983741799173526e-17	4.855085617657416e-15	2.579985500488279e-15	Tnfsf18/Ddr2/Itgb2/Igf1/Lif/Egfr/Flt4/Zzef1/Il6st/Ptk2b/Htr2a/Ghr/Ptger4/Angpt1/Adipoq/Cblb/Efna5/Socs5/Pdgfrb/Jak2/Gfra1/Acvr1/Fgf7/Il7/Pdgfc/Ptpn22/Epha7/Tlr4/Jak1/Lrp8/Il6/Pdgfra/Ereg/Areg/Sh2b3/Cav2/Cav1/Tnfrsf1a/Il11/Tgfb1/Inpp5f/Nrg1/Itgb1/Thy1/Il18/Cspg4	46
GO:0018212	peptidyl-tyrosine modification	46/937	322/28943	2.9430670350936577e-17	5.977821927819079e-15	3.176605957716474e-15	Tnfsf18/Ddr2/Itgb2/Igf1/Lif/Egfr/Flt4/Zzef1/Il6st/Ptk2b/Htr2a/Ghr/Ptger4/Angpt1/Adipoq/Cblb/Efna5/Socs5/Pdgfrb/Jak2/Gfra1/Acvr1/Fgf7/Il7/Pdgfc/Ptpn22/Epha7/Tlr4/Jak1/Lrp8/Il6/Pdgfra/Ereg/Areg/Sh2b3/Cav2/Cav1/Tnfrsf1a/Il11/Tgfb1/Inpp5f/Nrg1/Itgb1/Thy1/Il18/Cspg4	46
GO:0007178	transmembrane receptor protein serine/threonine kinase signaling pathway	52/937	407/28943	3.272624274476318e-17	6.401010664262754e-15	3.401487842399167e-15	Col3a1/Bmpr2/Grem2/Tgfb2/Lrp1/Lgals9/Ccl2/Itgb8/Inhba/Hfe/Aspn/Fst/Dab2/Ext1/Acvrl1/Vasn/Fstl1/Rgmb/Runx2/Ltbp1/Crim1/Mir145a/Ltbp3/Jak2/Itga8/Vim/Zeb2/Acvr1/Fbn1/Slc33a1/Sdcbp/Cdkn2b/Jun/Fzd1/Magi2/Emilin1/Htra3/Tgfbr3/Smurf1/Cav2/Cav1/Tgfb1/Spred3/Furin/Tsku/Lrrc32/Htra1/Adam9/Bmper/Hexa/Cd109/Tgfbr2	52
GO:0070372	regulation of ERK1 and ERK2 cascade	46/937	326/28943	4.796012811787586e-17	9.045622735375086e-15	4.806830885799137e-15	Cflar/Ccl20/Ddr2/Dusp10/Igf1/Dusp6/Lrp1/Lif/Egfr/Flt4/Ccl2/Ccl7/Dusp3/Itgb1bp1/Ptk2b/Htr2a/Dab2/Angpt1/Adipoq/Sema6a/Pdgfrb/Sstr4/Fgf2/P2ry1/Pdgfc/Ngf/Ptpn22/Camk2d/Epha7/Tlr4/Jun/Ece1/Il6/Emilin1/Pdgfra/Cav1/Tgfb1/Spred3/Cavin3/Nrg1/Dusp4/Ednra/Ndrg4/Bmper/Nptn/Tpbg	46
GO:0014910	regulation of smooth muscle cell migration	26/937	100/28943	9.400869445646245e-17	1.711930742843373e-14	9.09717529658544e-15	Ddr2/Igf1/Mdm2/Lrp1/Mef2c/Il6st/Itga2/Plau/Ptger4/Has2/Adipoq/Adamts1/Cyp1b1/Pdgfrb/Prkg1/Rapgef4/Camk2d/Tlr4/Slit2/Gna12/Cav1/Plxna1/P2ry2/Ndrg4/Il18/Myo5a	26
GO:0070371	ERK1 and ERK2 cascade	47/937	350/28943	1.57899368102941e-16	2.7795552098387715e-14	1.4770516328506693e-14	Cflar/Ccl20/Ddr2/Dusp10/Igf1/Dusp6/Lrp1/Lif/Egfr/Flt4/Ccl2/Ccl7/Dusp3/Itgb1bp1/Ptk2b/Htr2a/Ptger4/Dab2/Angpt1/Adipoq/Sema6a/Pdgfrb/Sstr4/Fgf2/P2ry1/Pdgfc/Ngf/Ptpn22/Camk2d/Epha7/Tlr4/Jun/Ece1/Il6/Emilin1/Pdgfra/Cav1/Tgfb1/Spred3/Cavin3/Nrg1/Dusp4/Ednra/Ndrg4/Bmper/Nptn/Tpbg	47
GO:0007160	cell-matrix adhesion	37/937	233/28943	1.2392836373818314e-15	2.1111796416172424e-13	1.1218778191035526e-13	Col3a1/Sned1/Tnn/Itgb2/Lrp1/Cd63/Dusp3/Itga2b/Itgb1bp1/Itgb8/Ninj1/Pik3r1/Itga2/Itga1/Plau/Mmp14/Ptk2b/Itgbl1/Adamts12/Acvrl1/Bcl6/Efna5/Ston1/Efemp2/Itga8/Jag1/Adam15/Csf1/Vcam1/Emilin1/Thsd1/Adam9/Cdh13/Itgb1/Col5a3/Thy1/Peak1	37
GO:0007179	transforming growth factor beta receptor signaling pathway	34/937	202/28943	2.9891107985413635e-15	4.932966914717794e-13	2.621371509510288e-13	Col3a1/Tgfb2/Lrp1/Ccl2/Itgb8/Aspn/Dab2/Acvrl1/Vasn/Ltbp1/Mir145a/Ltbp3/Itga8/Zeb2/Acvr1/Fbn1/Sdcbp/Cdkn2b/Jun/Emilin1/Htra3/Tgfbr3/Smurf1/Cav2/Cav1/Tgfb1/Spred3/Furin/Tsku/Lrrc32/Htra1/Adam9/Cd109/Tgfbr2	34
GO:0001974	blood vessel remodeling	19/937	55/28943	3.857486439123711e-15	6.173147237882521e-13	3.280401545998027e-13	Bmpr2/Tmbim1/Tgfb2/Igf1/Mdm2/Lrp1/Lif/Flt4/Mef2c/Ext1/Acvrl1/Jag1/Sema3c/Tgfbr3/Axl/Angpt2/Ednra/Foxc2/Il18	19
GO:0048659	smooth muscle cell proliferation	33/937	192/28943	4.075444605014876e-15	6.330124399730459e-13	3.363818983581938e-13	Bmpr2/Ptgs2/Ddr2/Igf1/Mdm2/Ddit3/Ogn/Mef2c/Pik3r1/Itga2/Comt/Adipoq/Adamts1/Cdkn1a/Pdgfrb/Mir145a/Efemp2/Jak2/Prkg1/Fgf2/Camk2d/Tlr4/Jun/Il6/Ereg/Gna12/Cav1/Tgfb1/Ednra/Ndrg4/Cdh13/Il18/Tgfbr2	33
GO:0071560	cellular response to transforming growth factor beta stimulus	37/937	242/28943	4.297050682956502e-15	6.483635616198081e-13	3.4453946227855744e-13	Col3a1/Cflar/Tgfb2/Lrp1/Ccl2/Itgb8/Aspn/Mef2c/Dab2/Acvrl1/Vasn/Ltbp1/Nr3c1/Mir145a/Ltbp3/Itga8/Zeb2/Acvr1/Fbn1/Sdcbp/Cdkn2b/Jun/Emilin1/Htra3/Tgfbr3/Smurf1/Cav2/Cav1/Tgfb1/Spred3/Furin/Tsku/Lrrc32/Htra1/Adam9/Cd109/Tgfbr2	37
GO:0050900	leukocyte migration	47/937	385/28943	6.443843549774683e-15	9.45276049621114e-13	5.023183305175236e-13	Il1r1/Ccl20/Tnfsf18/Itgb2/Rtn4/Lgals9/Ccl2/Ccl7/Pgf/Ninj1/Pik3r1/Itga2/Itga1/Lgals3/Mmp14/Ripk3/Ptk2b/Ednrb/Ptger4/Ext1/Plec/Ano6/Cd47/Pla2g7/Anxa1/Ch25h/Ptpn22/Csf1/Vav3/Vcam1/Pde4b/Emilin1/Slit2/Cxcl1/Cxcl2/Cxcl10/P2rx4/Ptn/Add2/Il17ra/Eps8/Tgfb1/Ednra/Dpep1/Itgb1/Thy1/Chst2	47
GO:0007162	negative regulation of cell adhesion	42/937	313/28943	6.728981401356132e-15	9.604256967719389e-13	5.103688311810938e-13	Serpine2/Tnfsf18/Hlx/Plxna2/Arg1/Plxnc1/Lrp1/Lgals9/Dusp3/C1qtnf1/Itgb1bp1/Hfe/Pik3r1/Lgals3/Mmp14/Angpt1/Lgals1/Acvrl1/Adipoq/Bcl6/Cblb/Efna5/Cyp1b1/Socs5/Sema6a/Anxa1/Jak2/Prkg1/Jag1/Adam15/Ptpn22/Fgl2/Sh2b3/Loxl3/Plxna1/Tgfb1/Fzd4/Lrrc32/Il4ra/Angpt2/Cdh13/Cd276	42
GO:0071559	response to transforming growth factor beta	37/937	246/28943	7.322422304023287e-15	1.0176240049354468e-12	5.407639297098638e-13	Col3a1/Cflar/Tgfb2/Lrp1/Ccl2/Itgb8/Aspn/Mef2c/Dab2/Acvrl1/Vasn/Ltbp1/Nr3c1/Mir145a/Ltbp3/Itga8/Zeb2/Acvr1/Fbn1/Sdcbp/Cdkn2b/Jun/Emilin1/Htra3/Tgfbr3/Smurf1/Cav2/Cav1/Tgfb1/Spred3/Furin/Tsku/Lrrc32/Htra1/Adam9/Cd109/Tgfbr2	37
GO:0042692	muscle cell differentiation	51/937	449/28943	8.488934789097751e-15	1.1494888364416724e-12	6.108367111399353e-13	Cflar/Bmpr2/Rgs2/Capn2/Syne1/Igf1/Mdm2/Sgcd/Tbx2/Akap6/Ninj1/Mef2c/Rarb/Mmp14/Nfatc4/Ednrb/Plec/Adamts5/Cdh2/Bin1/Nr3c1/Pdgfrb/Mir145a/Efemp2/Smarca2/Myof/Itga8/Rxra/Acvr1/Bdnf/Lmna/Camk2d/Pdgfra/Ereg/Cxcl10/Tmem119/Cav2/Met/Lncpint/Bhlhe41/Dmpk/Tgfb1/Adm/Il4ra/Efnb2/Nrg1/Ednra/Piezo1/Itgb1/Olfm2/Tbx18	51
GO:0001655	urogenital system development	47/937	391/28943	1.1611793282759732e-14	1.5330470081563535e-12	8.146589708378276e-13	Cflar/Pbx1/Kif26b/Tgfb2/Psap/Sgpl1/Bicc1/Igf1/Lif/Osr1/Pgf/Mef2c/Vcan/Rarb/Ednrb/Angpt1/Ext1/Tns2/Adipoq/Adamts1/Pdgfrb/Anxa1/Emx2/Itga8/Rxra/Acvr1/Bdnf/Fbn1/Jag1/Fgf2/Fat4/Enpep/Epha7/Anks6/Nfia/Slit2/Pdgfra/Fras1/Plaur/Tgfb1/Dchs1/Efnb2/Angpt2/Ednra/Foxc2/Bmper/Tbx18	47
GO:0050678	regulation of epithelial cell proliferation	50/937	442/28943	1.8361144621501833e-14	2.314109121976538e-12	1.229714252521841e-12	Cflar/Bmpr2/Dusp10/Hlx/Tgfb2/Arg1/Igf1/Hmga2/Egfr/Rtn4/Flt4/Sparc/Ccl2/Nr1d1/Osr1/Pgf/Ctsl/Mef2c/Plau/Ednrb/Dab2/Has2/Acvrl1/Runx2/Mydgf/Ptprm/Xdh/Pold4/B2m/Fgf7/Jag1/Fgf2/Nfib/Cdkn2b/Jun/Il6/Tgfbr3/Cav2/Cav1/Ptn/Hoxa5/Tgfb1/Nr2f2/Htra1/Efnb2/Ednra/Cdh13/Il18/Cd109/Tbx18	50
GO:1903510	mucopolysaccharide metabolic process	22/937	84/28943	1.8404200553496423e-14	2.314109121976538e-12	1.229714252521841e-12	Chpf/Dsel/Dcn/Gns/Arsb/Ednrb/Ptger4/Egflam/Angpt1/Ext1/Has2/Ext2/Fgf2/Nfkb1/Chpf2/Gusb/Csgalnact2/Tgfb1/Cemip/Ednra/Galns/Hexa	22
GO:0090092	regulation of transmembrane receptor protein serine/threonine kinase signaling pathway	38/937	273/28943	4.0318688107565433e-14	4.937923091532391e-12	2.6240052147271465e-12	Bmpr2/Grem2/Tgfb2/Lrp1/Lgals9/Inhba/Hfe/Aspn/Fst/Dab2/Acvrl1/Vasn/Fstl1/Ltbp1/Crim1/Jak2/Itga8/Zeb2/Acvr1/Fbn1/Sdcbp/Cdkn2b/Fzd1/Magi2/Emilin1/Htra3/Tgfbr3/Smurf1/Cav2/Cav1/Tgfb1/Spred3/Furin/Tsku/Htra1/Bmper/Cd109/Tgfbr2	38
GO:0030203	glycosaminoglycan metabolic process	24/937	106/28943	4.1141567132631175e-14	4.937923091532391e-12	2.6240052147271465e-12	Chpf/Dsel/Dcn/Gns/Arsb/Ednrb/Ptger4/Egflam/Angpt1/Ext1/Has2/Pdgfrb/Ext2/Fgf2/Nfkb1/Chpf2/Hs3st1/Gusb/Csgalnact2/Tgfb1/Cemip/Ednra/Galns/Hexa	24
GO:0043542	endothelial cell migration	35/937	234/28943	4.654551870847937e-14	5.462375206655101e-12	2.9026983129077427e-12	Bmpr2/Ptgs2/Itgb2/Igf1/Dcn/Flt4/Sparc/Itgb1bp1/Rhoj/Lgals8/Mef2c/Ptk2b/Angpt1/Acvrl1/Fstl1/Ptprm/Cyp1b1/Ccbe1/Anxa1/Fgf2/S100a2/Slit2/P2rx4/Stard13/Met/Tgfb1/Nr2f2/Efnb2/Angpt2/Adgra2/Cdh13/Foxc2/Itgb1/Amotl1/Bmper	35
GO:0048660	regulation of smooth muscle cell proliferation	31/937	185/28943	5.670803567173281e-14	6.51032905179176e-12	3.4595794759917546e-12	Bmpr2/Ptgs2/Ddr2/Igf1/Mdm2/Ogn/Mef2c/Pik3r1/Itga2/Comt/Adipoq/Adamts1/Cdkn1a/Pdgfrb/Mir145a/Efemp2/Jak2/Prkg1/Fgf2/Camk2d/Tlr4/Jun/Il6/Ereg/Gna12/Cav1/Tgfb1/Ndrg4/Cdh13/Il18/Tgfbr2	31
GO:0010959	regulation of metal ion transport	50/937	458/28943	7.371357154060114e-14	8.282582368210949e-12	4.401352334316744e-12	Hecw2/Kcne4/Serpine2/Ptgs2/Tgfb2/Igf1/Cd63/Kcnip1/Ccl2/Vmp1/Osr1/Akap6/Hfe/Lgals3/Ptk2b/Htr2a/Tspo/Mylk/Bin1/Pdgfrb/Gsto1/Cacnb2/Stom/B2m/Rem1/Kcnab1/Ngf/Ptpn22/Camk2d/Asph/Nkain3/Pde4b/Sri/Stim2/Cxcl1/Cxcl10/P2rx4/Cav1/Cacna1c/Cracr2a/Dmpk/Tgfb1/Fxyd5/Scn1b/Cemip/Ednra/Gnao1/Itgb1/Thy1/Myo5a	50
GO:0048732	gland development	51/937	483/28943	1.5302168504482528e-13	1.6835573306702548e-11	8.946399393190881e-12	Cflar/Serpine2/Irs1/Ugt1a7c/Pbx1/Hlx/Psap/Igf1/Ntn4/Hmga2/Egfr/Rtn4/Tbx2/Plau/Ripk3/Ext1/Igf2r/Man2a1/Lbh/Xdh/Nr3c1/Pdgfrb/Anxa1/Jak2/Rxra/Fgf7/Mafb/Fgf2/Csf1/Nfkb1/Nfib/Jun/Sema3a/Sema3c/Il6/Slit2/Pdgfra/Csn3/Areg/Tgfbr3/Cav1/Met/Ptn/Hoxa5/Plxna1/Plaur/Tgfb1/Cebpa/Ednra/Il18/Tgfbr2	51
GO:0032963	collagen metabolic process	25/937	124/28943	2.0581010008153693e-13	2.2181288541440746e-11	1.1787104765142373e-11	Ddr2/Arg1/Nr1h4/Mmp19/Ccl2/P3h4/Ctsl/Itga2/Mmp14/Ctsb/Tns2/Ltbp1/Pdgfrb/Vim/Col5a1/Adam15/Il6/Emilin1/Tgfbr3/Plod3/P3h3/Tgfb1/Serpinh1/Itgb1/Il18	25
GO:0061448	connective tissue development	39/937	302/28943	2.1807627110979249e-13	2.3033215754616282e-11	1.223981765849909e-11	Col3a1/Cflar/Bmpr2/Klf7/Tgfb2/Igf1/Nr1h4/Hmga2/Sh3pxd2b/Osr1/Itgb8/Ogn/Mef2c/Rarb/Mustn1/Slc39a14/Bmp1/Adamts12/Ext1/Runx2/Pdgfrb/Ltbp3/Col5a1/Slc39a13/Ext2/Fgf2/Lmna/Csf1/Nfib/Hspg2/Lncpint/Hoxa5/Creb5/Mgp/Tgfb1/Serpinh1/Foxc2/Adamts7/Tgfbr2	39
GO:0072001	renal system development	42/937	348/28943	2.6553928285910135e-13	2.749633240742969e-11	1.4611511415941472e-11	Cflar/Pbx1/Kif26b/Tgfb2/Psap/Sgpl1/Bicc1/Lif/Osr1/Pgf/Mef2c/Vcan/Rarb/Ednrb/Angpt1/Ext1/Tns2/Adipoq/Adamts1/Pdgfrb/Emx2/Itga8/Bdnf/Fbn1/Jag1/Fgf2/Fat4/Enpep/Epha7/Anks6/Nfia/Slit2/Pdgfra/Fras1/Tgfb1/Dchs1/Efnb2/Angpt2/Ednra/Foxc2/Bmper/Tbx18	42
GO:0003018	vascular process in circulatory system	34/937	235/28943	2.8649593164623154e-13	2.909586567353363e-11	1.5461501088438327e-11	Bmpr2/Per2/Rgs2/Ptgs2/Lrp1/Itgb1bp1/Itga1/Htr2a/Ednrb/Angpt1/Ext1/Plec/Adcy6/Ptprm/Nr3c1/Prkg1/Ptgs1/Ext2/P2ry1/Ece1/Slit2/Tgfbr3/P2rx4/Plod3/Cav1/Tbxas1/Cacna1c/Tgfb1/P2ry2/Adm/Ednra/Foxc2/Il18/Manf	34
GO:0001763	morphogenesis of a branching structure	35/937	249/28943	3.0554174596114104e-13	3.044464076265634e-11	1.617823822705863e-11	Pbx1/Igf1/Ntn4/Hmga2/Rtn4/Tbx2/Pgf/Mmp14/Nfatc4/Angpt1/Ext1/Rxra/Acvr1/Fgf7/Fgf2/Fat4/Csf1/Epha7/Sema3a/Sema3c/Il6/Slit2/Pdgfra/Areg/Met/Hoxa5/Plxna1/Mgp/Tgfb1/Dchs1/Adm/Cpe/Ednra/Foxc2/Tgfbr2	35
GO:0030199	collagen fibril organization	18/937	60/28943	3.340569645740554e-13	3.2669533887325675e-11	1.7360543227181903e-11	Col3a1/Col5a2/Ddr2/Tgfb2/Aebp1/P3h4/Adamts12/Ext1/Cyp1b1/Efemp2/Col5a1/Emilin1/Plod3/Loxl3/Serpinh1/Foxc2/Loxl1/Adamts7	18
GO:0034329	cell junction assembly	48/937	445/28943	3.6629031605192453e-13	3.517053016491297e-11	1.868956904486949e-11	Tns1/Dnm3/Nr1h4/Lrp1/Vmp1/Dusp3/Itgb1bp1/Lrrn3/Nrxn3/Flrt2/Mef2c/Pik3r1/Itga2/Mmp14/Ptk2b/Pcdh17/Gpc6/Cdh10/Plec/Acvrl1/Il1rap/Thbs2/Efna5/Epb41l3/Ston1/Cdh2/Bdnf/Rhoc/Sdcbp/Epha7/Fzd1/Magi2/Adgrl3/Micall2/Cav1/Add2/Dchs1/Shank2/Efnb2/Thsd1/Nrg1/Adgre5/Itgb1/Thy1/Peak1/Nptn/Tpbg/Arhgef9	48
GO:0050727	regulation of inflammatory response	43/937	367/28943	3.8378566481225203e-13	3.619235885488398e-11	1.923256733814782e-11	Il1r1/Il1rl1/Pla2g4a/Ptgs2/Tnfsf18/Dusp10/Igf1/Nr1h4/Lgals9/Nr1d1/Sphk1/Metrnl/Ripk1/Ninj1/Itga2/Lacc1/Ednrb/Ptger4/Adamts12/Lgals1/Adipoq/Bcl6/Cd47/Nfkbiz/Ier3/Socs5/Dagla/Anxa1/Jak2/Fabp4/Syt11/Nfkb1/Tlr4/Il6/Slit2/Il17ra/Tnfrsf1a/Cebpa/Ednra/Cyld/Casp12/Il18/Cd276	43
GO:0050767	regulation of neurogenesis	49/937	463/28943	4.2449826864751813e-13	3.932939222329023e-11	2.0899582349294244e-11	Bmpr2/Map2/Serpine2/Per2/Dusp10/Plxna2/Egr2/Igf1/Plxnc1/Hmga2/Lrp1/Lif/Rtn4/Nr1d1/Il6st/Zcchc24/Nfatc4/Tspo/Dnajb11/Tiam2/Tnfrsf12a/Efna5/Man2a1/Bin1/Sema6a/Fas/Vim/Zeb2/Bdnf/B2m/Fgf2/Ngf/Epha7/Cdkn2b/Lrp8/Sema3d/Sema3a/Sema3c/Il6/Slit2/Met/Ptn/Plxna1/Bhlhe41/Tgfb1/Nrg1/Itgb1/Thy1/Nptn	49
GO:0022409	positive regulation of cell-cell adhesion	40/937	324/28943	4.71460467112215e-13	4.2927288393441504e-11	2.2811499189131854e-11	Kif26b/Dusp10/Hlx/Itgb2/Igf1/Lgals9/Ccl2/Lgals8/Il6st/Has2/Lgals1/Bcl6/Cd47/Nfkbiz/H2-DMa/Emilin2/Socs5/Anxa1/Smarca2/Jak2/B2m/Il7/Ptpn22/Vcam1/Jak1/Il6/Cav1/Plaur/Tgfb1/Mex3b/Il4ra/Efnb2/Cyld/Piezo1/Thy1/Il18/Cd276/Tbx18/Chst2/Tgfbr2	40
GO:0032102	negative regulation of response to external stimulus	45/937	407/28943	8.499261052806255e-13	7.607558918622005e-11	4.042645845991342e-11	Serpine2/Ifi204/Dusp10/Arg1/Igf1/Nr1h4/Lgals9/Ccl2/Nr1d1/Dusp3/C1qtnf1/Metrnl/Serpinb9/Plau/Ptger4/Adipoq/St6gal1/Pros1/Ier3/Socs5/Sema6a/Prkg1/Thbd/Anxa5/Fgf2/Syt11/Nfkb1/Sema3d/Sema3a/Sema3c/Fgl2/Slit2/Pdgfra/Trafd1/Sh2b3/Tnfrsf1a/Plaur/Nucb2/Inpp5f/Htra1/Angpt2/Plat/Cyld/Cd276/Cd109	45
GO:0006022	aminoglycan metabolic process	24/937	122/28943	1.0933728732471658e-12	9.623503572697137e-11	5.113915929959551e-11	Chpf/Dsel/Dcn/Gns/Arsb/Ednrb/Ptger4/Egflam/Angpt1/Ext1/Has2/Pdgfrb/Ext2/Fgf2/Nfkb1/Chpf2/Hs3st1/Gusb/Csgalnact2/Tgfb1/Cemip/Ednra/Galns/Hexa	24
GO:0014911	positive regulation of smooth muscle cell migration	18/937	64/28943	1.1513789418286599e-12	9.967921625896971e-11	5.296939187084051e-11	Ddr2/Igf1/Mdm2/Lrp1/Il6st/Itga2/Plau/Ptger4/Has2/Adamts1/Cyp1b1/Pdgfrb/Rapgef4/Camk2d/Tlr4/P2ry2/Il18/Myo5a	18
GO:0007159	leukocyte cell-cell adhesion	45/937	411/28943	1.196905460409813e-12	1.0194931832942294e-10	5.417572083960206e-11	Tnfsf18/Dusp10/Hlx/Arg1/Itgb2/Igf1/Lgals9/Ccl2/Dusp3/Lgals8/Hfe/Il6st/Lgals3/Ext1/Has2/Lgals1/Bcl6/Cd47/Cblb/Nfkbiz/H2-DMa/Socs5/Anxa1/Smarca2/Jak2/B2m/Il7/Ptpn22/Vcam1/Fgl2/Il6/Cav1/Loxl3/Add2/Tgfb1/Lrrc32/Il4ra/Efnb2/Cyld/Itgb1/Thy1/Il18/Cd276/Chst2/Tgfbr2	45
GO:0050808	synapse organization	50/937	496/28943	1.533884122061213e-12	1.285784452159566e-10	6.832640049148194e-11	Dnm3/Sparc/Lrrn3/Nrxn3/Flrt2/Dtnbp1/Mef2c/Pik3r1/Arhgap22/Nfatc4/Pcdh17/Gpc6/Il1rap/Thbs2/Efna5/Cdh2/Pcdhgc3/Pcdhgc4/Pcdhgc5/Cacnb2/Rapgef4/Chrna1/Lrrc4c/Bdnf/Slc7a11/Pfn2/Sdcbp/Epha7/Nfia/Lrp8/Fzd1/Magi2/Adgrl3/Sparcl1/Ptn/Add2/Pdzrn3/Dmpk/Shank2/Efnb2/Nrg1/Palld/Adgre5/Cntnap4/Nptn/Myo5a/Filip1/Tpbg/Tmem108/Arhgef9	50
GO:0002683	negative regulation of immune system process	48/937	465/28943	1.8348001100447e-12	1.513996778304072e-10	8.045357061478898e-11	Il1rl1/Col3a1/Rassf5/Tnfsf18/Ifi204/Dusp10/Hlx/Tgfb2/Cr1l/Arg1/Igf1/Lgals9/Ccl2/Nr1d1/Dusp3/Hfe/Serpinb9/Pik3r1/Lgals3/Ptger4/Angpt1/Tnfrsf11b/Adipoq/Masp1/Bcl6/Cd47/Cblb/Socs5/Anxa1/Fas/Fbn1/Mertk/Mafb/Syt11/Ptpn22/Fgl2/Emilin1/Slit2/Trafd1/Loxl3/Tgfb1/Axl/Cebpa/Lrrc32/Il4ra/Thy1/Cd276/Parp3	48
GO:0010634	positive regulation of epithelial cell migration	27/937	160/28943	2.003040317494584e-12	1.6273932179521382e-10	8.64794410759605e-11	Bmpr2/Irs1/Ptgs2/Tgfb2/Igf1/Rtn4/Flt4/Sparc/Itgb1bp1/Rhoj/Itga2/Ptk2b/Angpt1/Has2/Ccbe1/Anxa1/Fgf7/Fgf2/Jun/P2rx4/Met/Tgfb1/Adam9/Adgra2/Foxc2/Amotl1/Tgfbr2	27
GO:1903037	regulation of leukocyte cell-cell adhesion	42/937	371/28943	2.26857889821692e-12	1.8119052724335902e-10	9.62843850608029e-11	Tnfsf18/Dusp10/Hlx/Arg1/Itgb2/Igf1/Lgals9/Ccl2/Dusp3/Lgals8/Hfe/Il6st/Lgals3/Has2/Lgals1/Bcl6/Cd47/Cblb/Nfkbiz/H2-DMa/Socs5/Anxa1/Smarca2/Jak2/B2m/Il7/Ptpn22/Vcam1/Fgl2/Il6/Cav1/Loxl3/Tgfb1/Lrrc32/Il4ra/Efnb2/Cyld/Thy1/Il18/Cd276/Chst2/Tgfbr2	42
GO:0010810	regulation of cell-substrate adhesion	32/937	225/28943	2.2987626065716823e-12	1.8119052724335902e-10	9.62843850608029e-11	Lrp1/Dusp3/Itgb1bp1/Ninj1/Pik3r1/Plau/Mmp14/Ptk2b/Dab2/Egflam/Has2/Lgals1/Acvrl1/St6gal1/Bcl6/Abi3bp/Col8a1/Efna5/Efemp2/Jak2/Rsu1/Jag1/Adam15/Csf1/Emilin1/Ptn/Fzd4/Angpt2/Cdh13/Itgb1/Thy1/Peak1	32
GO:0035051	cardiocyte differentiation	29/937	186/28943	2.3961435576290698e-12	1.8608873717410465e-10	9.888728675911919e-11	Rgs2/Tgfb2/Igf1/Egfr/Sgcd/Akap6/Mef2c/Rarb/Plec/Abi3bp/Nr3c1/Pdgfrb/Mir145a/Rxra/Acvr1/Jag1/Lmna/Vcam1/Camk2d/Sema3c/Pdgfra/Tgfbr3/Met/Tgfb1/Efnb2/Nrg1/Ednra/Itgb1/Tbx18	29
GO:0070374	positive regulation of ERK1 and ERK2 cascade	32/937	227/28943	2.9310649467561473e-12	2.2433266643216252e-10	1.192100556529655e-10	Cflar/Ccl20/Ddr2/Igf1/Lrp1/Egfr/Flt4/Ccl2/Ccl7/Ptk2b/Htr2a/Angpt1/Pdgfrb/Sstr4/Fgf2/P2ry1/Pdgfc/Ngf/Ptpn22/Camk2d/Tlr4/Jun/Il6/Pdgfra/Tgfb1/Cavin3/Nrg1/Ednra/Ndrg4/Bmper/Nptn/Tpbg	32
GO:0030278	regulation of ossification	25/937	140/28943	3.5895968727952008e-12	2.7080944407473503e-10	1.4390774831386476e-10	Bmpr2/Pbx1/Ddr2/Egr2/Osr1/Mef2c/Ptk2b/Ptger4/Ank/Ano6/Runx2/Ltbp3/Rxra/Acvr1/Csf1/Sgms2/Tmem119/Fam20c/Smurf1/Ptn/Mgp/Tgfb1/P2ry2/Cd276/Tent5a	25
GO:0061138	morphogenesis of a branching epithelium	32/937	229/28943	3.7265531417350475e-12	2.771820724155322e-10	1.4729415383047644e-10	Pbx1/Igf1/Ntn4/Hmga2/Tbx2/Pgf/Mmp14/Nfatc4/Angpt1/Ext1/Rxra/Acvr1/Fgf7/Fgf2/Fat4/Csf1/Sema3a/Sema3c/Il6/Slit2/Pdgfra/Areg/Met/Hoxa5/Plxna1/Mgp/Tgfb1/Dchs1/Adm/Ednra/Foxc2/Tgfbr2	32
GO:1903034	regulation of response to wounding	28/937	177/28943	3.984393713365121e-12	2.922442111150167e-10	1.5529815262911422e-10	Serpine2/Ddr2/Lrp1/Ccl2/C1qtnf1/Plau/Ptger4/Ano6/Mylk/Pros1/Tnfrsf12a/Emilin2/Anxa1/Prkg1/Thbd/Anxa5/Fgf2/Pdgfra/Sh2b3/Cav1/Ptn/Plaur/Inpp5f/Plat/Nrg1/Foxc2/Itgb1/Cd109	28
GO:0050863	regulation of T cell activation	42/937	378/28943	4.198866402036064e-12	3.0375634889249937e-10	1.6141568605375842e-10	Tnfsf18/Dusp10/Hlx/Arg1/Igf1/Lgals9/Ccl2/Dusp3/Lgals8/Hfe/Il6st/Lgals3/Ripk3/Lgals1/Bcl6/Cd47/Cblb/Nfkbiz/H2-DMa/Socs5/Anxa1/Smarca2/Jak2/Fas/B2m/Il7/Ptpn22/Vcam1/Fgl2/Il6/Sh2b3/Cav1/Loxl3/Tgfb1/Lrrc32/Il4ra/Efnb2/Cyld/Thy1/Il18/Cd276/Tgfbr2	42
GO:0060537	muscle tissue development	49/937	494/28943	4.6401825014308035e-12	3.283174645932913e-10	1.7446742754177628e-10	Col3a1/Cflar/Rgs2/Tnn/Hlx/Tgfb2/Kcnk2/Egr2/Igf1/Sgcd/Tbx2/Osr1/Akap6/Mef2c/Rarb/Angpt1/Plec/Mylk/Nr3c1/Pdgfrb/Mir145a/Efemp2/Itga8/Rxra/Acvr1/Chrna1/Bdnf/Fgf2/Mbnl1/Lmna/Camk2d/Hivep3/Hspg2/Sema3c/Pdgfra/Tgfbr3/Cav2/Cav1/Met/Lncpint/Tgfb1/Nr2f2/Efnb2/Nrg1/Ednra/Foxc2/Itgb1/Tbx18/Tgfbr2	49
GO:0050920	regulation of chemotaxis	32/937	231/28943	4.724579985904125e-12	3.283174645932913e-10	1.7446742754177628e-10	Bmpr2/Tnfsf18/Ccl2/Ccl7/Dusp3/Pgf/Ninj1/Itga2/Ptk2b/Ano6/St6gal1/Pla2g7/Sema6a/Pdgfrb/Fgf2/Csf1/Sema3d/Sema3a/Sema3c/Slit2/Pdgfra/Cxcl10/P2rx4/Met/Ptn/Tgfb1/Efnb2/Angpt2/Adgra2/Ednra/Cdh13/Tpbg	32
GO:0050731	positive regulation of peptidyl-tyrosine phosphorylation	29/937	191/28943	4.7248868223991926e-12	3.283174645932913e-10	1.7446742754177628e-10	Tnfsf18/Igf1/Lif/Il6st/Ptk2b/Htr2a/Ghr/Ptger4/Angpt1/Adipoq/Efna5/Jak2/Gfra1/Acvr1/Fgf7/Tlr4/Lrp8/Il6/Pdgfra/Ereg/Areg/Cav2/Tnfrsf1a/Il11/Tgfb1/Nrg1/Itgb1/Il18/Cspg4	29
GO:0060485	mesenchyme development	37/937	304/28943	5.4489577848188194e-12	3.7371358521595043e-10	1.9859086061964422e-10	Bmpr2/Tgfb2/Pofut2/Mdm2/Hmga2/Rtn4/Tbx2/Osr1/Mef2c/Ednrb/Dab2/Ext1/Has2/Acvrl1/Vasn/Cdh2/Sema6a/Rxra/Zeb2/Acvr1/Jag1/Adam15/Sdcbp/Sema3d/Sema3a/Sema3c/Il6/Tgfbr3/Hoxa5/Loxl3/Plaur/Tgfb1/Spred3/Dchs1/Ednra/Foxc2/Tgfbr2	37
GO:0045669	positive regulation of osteoblast differentiation	19/937	79/28943	5.838417775102101e-12	3.952908239783871e-10	2.1005697420272875e-10	Bmpr2/Ddr2/Ifi204/Igf1/Mef2c/Il6st/Ptger4/Cebpd/Runx2/Acvr1/Jag1/Fgf2/Lmna/Il6/Tmem119/Fam20c/Cebpa/Cd276/Tent5a	19
GO:0010563	negative regulation of phosphorus metabolic process	46/937	453/28943	9.43347237284833e-12	6.227270950126504e-10	3.3091628086860065e-10	Rgs2/Ddr2/Aida/Dusp10/Tgfb2/Adarb1/Igf1/Dusp6/Lrp1/Dusp3/Itgb1bp1/Prkar2b/Dtnbp1/Cmya5/Dnajc3/Angpt1/Plec/Tspo/Adipoq/Cblb/Cdkn1a/Ier3/Xdh/Socs5/Entpd1/Fabp4/Kirrel/Ptpn22/Cdkn2b/Jun/Cdkn2c/Il6/Emilin1/Slit2/Sh2b3/Prkar1b/Cav1/Met/Tgfb1/Ptpn5/Nr2f2/Inpp5f/Thy1/Il18/Cd109/Dusp7	46
GO:0045936	negative regulation of phosphate metabolic process	46/937	453/28943	9.43347237284833e-12	6.227270950126504e-10	3.3091628086860065e-10	Rgs2/Ddr2/Aida/Dusp10/Tgfb2/Adarb1/Igf1/Dusp6/Lrp1/Dusp3/Itgb1bp1/Prkar2b/Dtnbp1/Cmya5/Dnajc3/Angpt1/Plec/Tspo/Adipoq/Cblb/Cdkn1a/Ier3/Xdh/Socs5/Entpd1/Fabp4/Kirrel/Ptpn22/Cdkn2b/Jun/Cdkn2c/Il6/Emilin1/Slit2/Sh2b3/Prkar1b/Cav1/Met/Tgfb1/Ptpn5/Nr2f2/Inpp5f/Thy1/Il18/Cd109/Dusp7	46
GO:0050866	negative regulation of cell activation	31/937	225/28943	1.1741835176753781e-11	7.65538661338725e-10	4.0680614140644034e-10	Serpine2/Rassf5/Tnfsf18/Hlx/Arg1/Lgals9/Nr1d1/Dusp3/C1qtnf1/Hfe/Lgals3/Bcl6/Cblb/Socs5/Anxa1/Prkg1/Fas/Mertk/Syt11/Ptpn22/Fgl2/Emilin1/Pdgfra/Sh2b3/Loxl3/Tgfb1/Axl/Lrrc32/Il4ra/Cd276/Parp3	31
GO:0035296	regulation of tube diameter	27/937	173/28943	1.3313285602689617e-11	8.470778466000466e-10	4.501359469469945e-10	Bmpr2/Per2/Rgs2/Ptgs2/Itgb1bp1/Itga1/Htr2a/Ednrb/Ext1/Adcy6/Ptprm/Prkg1/Ptgs1/Ext2/P2ry1/Ece1/Tgfbr3/P2rx4/Plod3/Cav1/Tbxas1/Cacna1c/P2ry2/Adm/Ednra/Foxc2/Manf	27
GO:0097746	blood vessel diameter maintenance	27/937	173/28943	1.3313285602689617e-11	8.470778466000466e-10	4.501359469469945e-10	Bmpr2/Per2/Rgs2/Ptgs2/Itgb1bp1/Itga1/Htr2a/Ednrb/Ext1/Adcy6/Ptprm/Prkg1/Ptgs1/Ext2/P2ry1/Ece1/Tgfbr3/P2rx4/Plod3/Cav1/Tbxas1/Cacna1c/P2ry2/Adm/Ednra/Foxc2/Manf	27
GO:0002040	sprouting angiogenesis	23/937	125/28943	1.3767236111822731e-11	8.655330226968553e-10	4.599430009288146e-10	Ptgs2/Tnn/Rtn4/Flt4/Itgb1bp1/Rhoj/Pgf/Ptk2b/Angpt1/Sema6a/Anxa1/Fgf2/Jak1/Slit2/Sh2b3/Stard13/Parva/Efnb2/Adgra2/Cdh13/Foxc2/Itgb1/Bmper	23
GO:0061041	regulation of wound healing	24/937	137/28943	1.4796683185149127e-11	9.193092223620299e-10	4.885195959332207e-10	Serpine2/Ddr2/Ccl2/C1qtnf1/Plau/Ptger4/Ano6/Mylk/Pros1/Tnfrsf12a/Emilin2/Anxa1/Prkg1/Thbd/Anxa5/Fgf2/Pdgfra/Sh2b3/Cav1/Plaur/Plat/Foxc2/Itgb1/Cd109	24
GO:0035150	regulation of tube size	27/937	174/28943	1.5281332531333952e-11	9.383804313717976e-10	4.986540089172131e-10	Bmpr2/Per2/Rgs2/Ptgs2/Itgb1bp1/Itga1/Htr2a/Ednrb/Ext1/Adcy6/Ptprm/Prkg1/Ptgs1/Ext2/P2ry1/Ece1/Tgfbr3/P2rx4/Plod3/Cav1/Tbxas1/Cacna1c/P2ry2/Adm/Ednra/Foxc2/Manf	27
GO:0001933	negative regulation of protein phosphorylation	39/937	346/28943	1.586317577560887e-11	9.629130031148326e-10	5.116905821872141e-10	Rgs2/Aida/Dusp10/Adarb1/Igf1/Dusp6/Lrp1/Dusp3/Itgb1bp1/Prkar2b/Dtnbp1/Dnajc3/Angpt1/Plec/Adipoq/Cblb/Cdkn1a/Xdh/Socs5/Fabp4/Kirrel/Ptpn22/Jun/Cdkn2c/Il6/Emilin1/Slit2/Sh2b3/Prkar1b/Cav1/Met/Tgfb1/Ptpn5/Nr2f2/Inpp5f/Thy1/Il18/Cd109/Dusp7	39
GO:0042326	negative regulation of phosphorylation	42/937	394/28943	1.6156375750271505e-11	9.695661401952706e-10	5.152260496438257e-10	Rgs2/Ddr2/Aida/Dusp10/Adarb1/Igf1/Dusp6/Lrp1/Dusp3/Itgb1bp1/Prkar2b/Dtnbp1/Dnajc3/Angpt1/Plec/Adipoq/Cblb/Cdkn1a/Ier3/Xdh/Socs5/Fabp4/Kirrel/Ptpn22/Cdkn2b/Jun/Cdkn2c/Il6/Emilin1/Slit2/Sh2b3/Prkar1b/Cav1/Met/Tgfb1/Ptpn5/Nr2f2/Inpp5f/Thy1/Il18/Cd109/Dusp7	42
GO:0097529	myeloid leukocyte migration	32/937	243/28943	1.8543276504260228e-11	1.100303856393239e-9	5.846998836233916e-10	Il1r1/Ccl20/Tnfsf18/Itgb2/Rtn4/Ccl2/Ccl7/Pgf/Ninj1/Pik3r1/Itga1/Lgals3/Mmp14/Ptk2b/Ednrb/Ptger4/Ano6/Cd47/Pla2g7/Anxa1/Csf1/Vav3/Pde4b/Emilin1/Slit2/Cxcl1/Cxcl2/Cxcl10/P2rx4/Il17ra/Ednra/Dpep1	32
GO:0010594	regulation of endothelial cell migration	27/937	176/28943	2.0070260168457542e-11	1.1776782661069364e-9	6.258165334398574e-10	Bmpr2/Ptgs2/Igf1/Dcn/Flt4/Sparc/Itgb1bp1/Rhoj/Mef2c/Ptk2b/Angpt1/Acvrl1/Ptprm/Ccbe1/Anxa1/Fgf2/Slit2/P2rx4/Stard13/Met/Tgfb1/Nr2f2/Angpt2/Adgra2/Foxc2/Amotl1/Bmper	27
GO:0050878	regulation of body fluid levels	41/937	381/28943	2.0943125817136716e-11	1.2153917301131758e-9	6.458574138633486e-10	Serpine2/Pla2g4a/C1qtnf1/Dtnbp1/Plau/Anxa8/Ednrb/Ptger4/Ext1/Plec/Ano6/Adcy6/Pros1/Emilin2/Xdh/Jak2/Prkg1/Entpd1/Ext2/Mertk/Thbd/Anxa5/Slc7a11/P2ry1/Ugcg/Tlr4/Il6/Pdgfra/Csn3/Sh2b3/Cav1/Met/Kcnn4/Plaur/Axl/Sytl2/P2ry2/Adm/Plat/Il18/C1galt1c1	41
GO:0032964	collagen biosynthetic process	16/937	57/28943	2.1421210097651844e-11	1.229624027453254e-9	6.534204361594944e-10	Ddr2/Arg1/Nr1h4/Ccl2/P3h4/Itga2/Ltbp1/Pdgfrb/Vim/Col5a1/Il6/Emilin1/P3h3/Tgfb1/Serpinh1/Il18	16
GO:0001822	kidney development	38/937	334/28943	2.186618680646252e-11	1.241670242203533e-9	6.598217773178164e-10	Cflar/Pbx1/Kif26b/Tgfb2/Sgpl1/Bicc1/Lif/Osr1/Pgf/Mef2c/Vcan/Rarb/Ednrb/Angpt1/Ext1/Tns2/Adipoq/Adamts1/Pdgfrb/Itga8/Bdnf/Fbn1/Jag1/Fgf2/Fat4/Enpep/Epha7/Anks6/Slit2/Pdgfra/Fras1/Tgfb1/Dchs1/Efnb2/Angpt2/Ednra/Foxc2/Bmper	38
GO:0007264	small GTPase mediated signal transduction	44/937	434/28943	2.822017499382309e-11	1.5854334483231887e-9	8.424970496476189e-10	Col3a1/Rgl1/Tgfb2/Igf1/Rtn4/Rufy1/Gabarap/Rhoj/Inf2/Arhgef28/Rap2a/Bcl6/Arhgap31/Tiam2/Cdc42ep3/Cdh2/Pdgfrb/Rsu1/Rapgef4/Ngf/Rhoc/Csf1/Vav3/Camk2d/Sdcbp/Jun/Slit2/Arhgap24/Gna12/Cyth3/Stard13/Met/Arhgdib/Eps8/Nucb2/Rasa3/Nrg1/Psd3/Ednra/Cdh13/Itgb1/Nradd/Arhgef9/P2ry10b	44
GO:1903706	regulation of hemopoiesis	44/937	435/28943	3.0442478774374865e-11	1.692281372710249e-9	8.992758826867966e-10	Rab7b/Tnfsf18/Dusp10/Hlx/Lif/Lgals9/Inhba/Ripk1/Ninj1/Mef2c/Pik3r1/Mmp14/Ptk2b/Tnfrsf11b/Adipoq/Bcl6/Nfkbiz/H2-DMa/Socs5/Anxa1/Smarca2/Fas/Meis2/B2m/Fbn1/Jag1/Mafb/Il7/Csf1/Jun/Fgl2/Il6/Sh2b3/Ptn/Hoxa5/Loxl3/Tgfb1/Axl/Cebpa/Il4ra/Tcim/Cyld/Il18/Tgfbr2	44
GO:0048638	regulation of developmental growth	42/937	402/28943	3.0772530434693e-11	1.692809721100143e-9	8.995566462597756e-10	Bmpr2/Map2/Rgs2/Dusp10/Hlx/Kcnk2/Sgpl1/Igf1/Dusp6/Hmga2/Lrp1/Rtn4/Sh3pxd2b/Tbx2/Akap6/Tshr/Mef2c/Ghr/Ptger4/Tnfrsf12a/Cdkn1a/Efna5/Nr3c1/Sema6a/Bdnf/Foxs1/Il7/Fgf2/Ngf/Csf1/Epha7/Sgip1/Sema3d/Sema3a/Sema3c/Slit2/Tgfbr3/Smurf1/Cacna1c/Nrg1/Foxc2/Tgfbr2	42
GO:0002685	regulation of leukocyte migration	31/937	234/28943	3.275636407322455e-11	1.7833645223783387e-9	9.476773371591606e-10	Il1r1/Ccl20/Tnfsf18/Rtn4/Lgals9/Ccl2/Ccl7/Pgf/Ninj1/Pik3r1/Itga2/Lgals3/Mmp14/Ripk3/Ptk2b/Ptger4/Ano6/Cd47/Pla2g7/Anxa1/Ptpn22/Csf1/Emilin1/Slit2/Cxcl10/P2rx4/Ptn/Tgfb1/Ednra/Thy1/Chst2	31
GO:0019221	cytokine-mediated signaling pathway	43/937	421/28943	3.7351170052041754e-11	2.012770704539107e-9	1.0695834517587897e-9	Il1r1/Il18rap/Ccl20/Tnfsf18/Grem2/Ifngr1/Arg1/Nr1h4/Slit3/Ccl2/Ccl7/Sphk1/Ripk1/Il6st/Ptk2b/Ghr/Osmr/Angpt1/Ext1/Adipoq/Il1rap/Ifngr2/Socs5/Jak2/Il7/Csf1/Ugcg/Jak1/Il6/Slit2/Cxcl1/Cxcl2/Ereg/Cxcl10/Sh2b3/Cav1/Il17ra/Tnfrsf1a/Axl/Cebpa/Il4ra/Cyld/Il18	43
GO:0033674	positive regulation of kinase activity	44/937	440/28943	4.430065013803754e-11	2.3631488220098613e-9	1.2557738784477201e-9	Irs1/Ddr2/Tgfb2/Igf1/Hmga2/Egfr/Flt4/Mmd/Itgb1bp1/Akap6/Ripk3/Ptk2b/Htr2a/Ghr/Angpt1/Adipoq/Cdkn1a/Pdgfrb/Jak2/Zeb2/Fbn1/Mertk/Fgf2/Pdgfc/Csf1/Vav3/Epha7/Tnfsf15/Tlr4/Lrp8/Pdgfra/Ereg/Areg/Taok3/Met/Tgfb1/Axl/Cemip/Fzd4/Tcim/Adam9/Nrg1/Il18/Tgfbr2	44
GO:0031346	positive regulation of cell projection organization	44/937	441/28943	4.7716168953386753e-11	2.5198908824283544e-9	1.3390663834708325e-9	Cflar/Bmpr2/Serpine2/Rgs2/Tnn/Dnm3/Plxna2/Plxnc1/Lrp1/Lif/Sphk1/Arsb/Pik3r1/Itga2/Ptk2b/Adamts1/Tiam2/Tnfrsf12a/Efna5/Cdc42ep3/Dpysl3/Zeb2/Bdnf/Ngf/Lrp8/Fzd1/Magi2/Il6/Scarb2/Tmem106b/Met/Ptn/Plxna1/Eps8/Scn1b/Ptpn5/Fzd4/P2ry2/Arap1/Nrg1/Ndrg4/Itgb1/Nptn/Rab8b	44
GO:0022612	gland morphogenesis	25/937	157/28943	4.85344494231877e-11	2.5377270039985567e-9	1.3485444727693426e-9	Cflar/Igf1/Ntn4/Egfr/Rtn4/Tbx2/Plau/Nr3c1/Rxra/Fgf7/Csf1/Nfkb1/Nfib/Sema3a/Sema3c/Il6/Slit2/Areg/Cav1/Met/Ptn/Plxna1/Tgfb1/Il18/Tgfbr2	25
GO:0051098	regulation of binding	42/937	408/28943	4.928633276328522e-11	2.5517757188520516e-9	1.3560099395966809e-9	Plcl1/Map2/Dnajb2/Per2/Ifi204/Grem2/Tgfb2/Igf1/Hmga2/Ddit3/Lrp1/Lif/Lgals9/Itgb1bp1/Hfe/Dtnbp1/Itga2/Nfatc4/Dab2/Angpt1/Adipoq/Cblb/Cdkn1a/Jak2/Ifit2/Bdnf/B2m/P2ry1/Adam15/Ngf/Runx1t1/Tlr4/Nfib/Jun/Sri/Tgfbr3/Cav1/Met/Add2/Plaur/Tgfb1/Cyld	42
GO:0007409	axonogenesis	47/937	493/28943	4.999300171302496e-11	2.563233417927037e-9	1.3620985443732708e-9	Bmpr2/Klf7/Map2/Tnn/Tgfb2/Plxna2/Stxbp5/Egr2/Adarb1/Plxnc1/Lrp1/Rtn4/Slit3/Pitpna/Flrt2/Mef2c/Arhgef28/Ext1/Alcam/Tiam2/Tnfrsf12a/Efna5/Ptprm/Cdh2/Sema6a/Vim/Zeb2/Nr4a2/Lrrc4c/Bdnf/Ngf/Epha7/Nfib/Ece1/Sema3d/Sema3a/Sema3c/Slit2/Apbb2/Plxna1/Scn1b/Tsku/Efnb2/Ednra/Itgb1/Thy1/Nptn	47
GO:0001818	negative regulation of cytokine production	35/937	297/28943	5.073983042977399e-11	2.5765100432657347e-9	1.3691537239451157e-9	Il1rl1/Tgfb2/Arg1/Igf1/Nr1h4/Nav3/Ddit3/Lgals9/Trib2/Hfe/Ptger4/Angpt1/Tspo/Abcd2/Adipoq/Bcl6/Socs5/Anxa1/Mertk/Syt11/Ptpn22/Nfkb1/Tlr4/Il6/Met/Tnfrsf1a/Ssc5d/Tgfb1/Axl/Furin/Tsku/Lrrc32/Chid1/Cd276/Nptn	35
GO:0033627	cell adhesion mediated by integrin	19/937	90/28943	6.781987093516885e-11	3.390190740741702e-9	1.8015424739766946e-9	Tgfb2/Itgb2/Lif/Itga2b/Itgb1bp1/Itgb8/Itga2/Itga1/Plau/Itgbl1/Ext1/Cyp1b1/Itga8/Fbn1/Emilin1/Adam9/Foxc2/Piezo1/Itgb1	19
GO:0071900	regulation of protein serine/threonine kinase activity	38/937	347/28943	6.804775961344829e-11	3.390190740741702e-9	1.8015424739766946e-9	Rgs2/Aida/Dusp10/Igf1/Hmga2/Egfr/Ccng1/Trib2/Prkar2b/Akap6/Dtnbp1/Ptk2b/Htr2a/Ghr/Dab2/Adipoq/Cdkn1a/Pdgfrb/Zeb2/Fgf2/Pdgfc/Ptpn22/Tlr4/Cdkn2b/Cdkn2c/Taok3/Sh2b3/Prkar1b/Cav1/Tgfb1/Ptpn5/Nr2f2/Cemip/Fzd4/Tcim/Adam9/Thy1/Dusp7	38
GO:1903039	positive regulation of leukocyte cell-cell adhesion	33/937	272/28943	8.324623555579249e-11	4.10862962588916e-9	2.183319862191272e-9	Dusp10/Hlx/Itgb2/Igf1/Lgals9/Ccl2/Lgals8/Il6st/Has2/Lgals1/Bcl6/Cd47/Nfkbiz/H2-DMa/Socs5/Anxa1/Smarca2/Jak2/B2m/Il7/Ptpn22/Vcam1/Il6/Cav1/Tgfb1/Il4ra/Efnb2/Cyld/Thy1/Il18/Cd276/Chst2/Tgfbr2	33
GO:0060348	bone development	32/937	259/28943	1.0002960410055839e-10	4.891262400509711e-9	2.599209790761098e-9	Col3a1/Tnn/Ddr2/Igf1/Sh3pxd2b/Sparc/Hoxb4/Fbln5/Ninj1/Ogn/Mef2c/Rarb/Mmp14/Ptger4/Adamts12/Ext1/Has2/Ano6/Runx2/Ltbp3/Ext2/Fbn1/Fat4/Pdgfc/Hspg2/Tmem119/Sh2b3/Fam20c/Serpinh1/Dchs1/Adamts7/Tgfbr2	32
GO:0031349	positive regulation of defense response	35/937	305/28943	1.0641329691983362e-10	5.155675422326985e-9	2.7397184895053255e-9	Npas2/Il1rl1/Il18rap/Pla2g4a/Ptgs2/Tnfsf18/Ifi204/Ifi211/Ifi205/Arg1/Rab34/Lgals9/Ripk1/Ninj1/Mef2c/Itga2/Ptger4/Lgals1/Masp1/Cd47/Nfkbiz/Emilin2/Jak2/Fabp4/Tlr4/Il6/Emilin1/Cxcl1/Ereg/Il17ra/Tnfrsf1a/Cebpa/Lamp1/Ednra/Il18	35
GO:0098742	cell-cell adhesion via plasma-membrane adhesion molecules	29/937	217/28943	1.1386352968776566e-10	5.466484548009913e-9	2.904882010981658e-9	Tgfb2/Lgals9/Pcdh17/Gpc6/Cdh10/Lgals1/Adipoq/Il1rap/Igsf11/Alcam/Efna5/Ptprm/Cdh2/Pcdhgc3/Pcdh12/Acvr1/Lrrc4c/Fat4/Vcam1/Magi2/Adgrl3/Sparcl1/Dchs1/Nrg1/Palld/Cdh13/Nptn/Tgfbr2/Pcdh19	29
GO:0007596	blood coagulation	26/937	177/28943	1.2674571457253055e-10	6.030127195112918e-9	3.2044009013785346e-9	Serpine2/Pla2g4a/C1qtnf1/Dtnbp1/Plau/Anxa8/Ano6/Pros1/Emilin2/Jak2/Prkg1/Entpd1/Mertk/Thbd/Anxa5/Slc7a11/P2ry1/Tlr4/Il6/Pdgfra/Sh2b3/Cav1/Plaur/Axl/Plat/C1galt1c1	26
GO:0007229	integrin-mediated signaling pathway	20/937	104/28943	1.2820821866690603e-10	6.0452464533922384e-9	3.2124352534395814e-09	Col3a1/Itgb2/Cd63/Itga2b/Itgb1bp1/Itgb8/Itga2/Itga1/Ptk2b/Itgbl1/Dab2/Fyb/Itga8/Adam15/Vav3/Ptn/Loxl3/Itgb1/Thy1/Timp1	20
GO:1903844	regulation of cellular response to transforming growth factor beta stimulus	23/937	141/28943	1.744394313266592e-10	8.152341918903425e-9	4.332142747246142e-9	Cflar/Lrp1/Aspn/Dab2/Vasn/Ltbp1/Itga8/Zeb2/Fbn1/Sdcbp/Cdkn2b/Emilin1/Htra3/Tgfbr3/Smurf1/Cav2/Cav1/Tgfb1/Spred3/Furin/Tsku/Htra1/Cd109	23
GO:0007599	hemostasis	26/937	180/28943	1.8509628201192143e-10	8.499943176564843e-9	4.516857554634165e-9	Serpine2/Pla2g4a/C1qtnf1/Dtnbp1/Plau/Anxa8/Ano6/Pros1/Emilin2/Jak2/Prkg1/Entpd1/Mertk/Thbd/Anxa5/Slc7a11/P2ry1/Tlr4/Il6/Pdgfra/Sh2b3/Cav1/Plaur/Axl/Plat/C1galt1c1	26
GO:0050817	coagulation	26/937	180/28943	1.8509628201192143e-10	8.499943176564843e-9	4.516857554634165e-9	Serpine2/Pla2g4a/C1qtnf1/Dtnbp1/Plau/Anxa8/Ano6/Pros1/Emilin2/Jak2/Prkg1/Entpd1/Mertk/Thbd/Anxa5/Slc7a11/P2ry1/Tlr4/Il6/Pdgfra/Sh2b3/Cav1/Plaur/Axl/Plat/C1galt1c1	26
GO:0060326	cell chemotaxis	35/937	314/28943	2.370340411946513e-10	1.0613139025076166e-8	5.639806783175646e-9	Ccl20/Tnfsf18/Itgb2/Ccl2/Ccl7/Pgf/Ninj1/Itga1/Lgals3/Ptk2b/Ednrb/Plec/Ano6/Pla2g7/Pdgfrb/Anxa1/Ch25h/Fgf2/Csf1/Vav3/Vcam1/Pde4b/Slit2/Pdgfra/Cxcl1/Cxcl2/Cxcl10/P2rx4/Met/Ptn/Il17ra/Parva/Ednra/Dpep1/Tpbg	35
GO:0045766	positive regulation of angiogenesis	26/937	182/28943	2.371426633135746e-10	1.0613139025076166e-8	5.639806783175646e-9	Tnn/Itgb2/Hmga2/Rtn4/Sphk1/Pgf/Itgb8/Ninj1/Erap1/Lgals3/Ptk2b/Acvrl1/Mydgf/Emilin2/Cyp1b1/Ccbe1/Fgf2/Jak1/Emilin1/Tnfrsf1a/Adm/Angpt2/Foxc2/Itgb1/Bmper/Tgfbr2	26
GO:1904018	positive regulation of vasculature development	26/937	182/28943	2.371426633135746e-10	1.0613139025076166e-8	5.639806783175646e-9	Tnn/Itgb2/Hmga2/Rtn4/Sphk1/Pgf/Itgb8/Ninj1/Erap1/Lgals3/Ptk2b/Acvrl1/Mydgf/Emilin2/Cyp1b1/Ccbe1/Fgf2/Jak1/Emilin1/Tnfrsf1a/Adm/Angpt2/Foxc2/Itgb1/Bmper/Tgfbr2	26
GO:0042063	gliogenesis	38/937	363/28943	2.5364247360434393e-10	1.125618405970202e-8	5.981519987874222e-9	Col3a1/Serpine2/Dusp10/Tgfb2/Ifngr1/Egr2/Igf1/Hmga2/Lrp1/Lif/Rtn4/Ccl2/Nr1d1/Vcan/Il6st/Zcchc24/Plec/Tspo/Cdh2/Bin1/Anxa1/Fas/Vim/Fgf2/P2ry1/Csf1/Tlr4/Nfib/Cdkn2b/Lrp8/Mxra8/Il6/Areg/P2rx4/Ptn/Tgfb1/Nrg1/Cspg4	38
GO:1904062	regulation of cation transmembrane transport	41/937	414/28943	2.7424046066244124e-10	1.2068865606319601e-8	6.413377790579547e-9	Hecw2/Kcne4/Rgs2/Tgfb2/Ifngr1/Arg1/Cd63/Kcnip1/Ccl2/Vmp1/Osr1/Akap6/Mef2c/Ptk2b/Ifngr2/Bin1/Gsto1/Cacnb2/Stom/Rem1/Kcnab1/Ngf/Ptpn22/Camk2d/Asph/Pde4b/Sri/Stim2/Cxcl10/P2rx4/Cav1/Cacna1c/Cracr2a/Tgfb1/Fxyd5/Scn1b/Cemip/Ednra/Itgb1/Thy1/Myo5a	41
GO:0006816	calcium ion transport	43/937	449/28943	2.896811645159915e-10	1.2643026692635958e-8	6.718486164416122e-9	Ptgs2/Tgfb2/Igf1/Ddit3/Ccl2/Vmp1/Akap6/Cacna2d3/Lgals3/Ptk2b/Htr2a/Ednrb/Tspo/Ano6/Mylk/Bin1/Pdgfrb/Gsto1/Cacnb2/Rem1/Fgf2/Ngf/Ptpn22/Camk2d/Mcub/Asph/Pde4b/Sri/Stim2/Cxcl10/P2rx4/Orai2/Cav1/Cacna1c/Cracr2a/Itpr2/Kcnn4/Tgfb1/Cemip/Ednra/Gnao1/Thy1/Myo5a	43
GO:0051962	positive regulation of nervous system development	38/937	366/28943	3.215753527295267e-10	1.3919995391513365e-8	7.397065490741313e-9	Bmpr2/Serpine2/Plxna2/Egr2/Igf1/Plxnc1/Lrp1/Lif/Rtn4/Lrrn3/Flrt2/Pik3r1/Il6st/Tspo/Il1rap/Tiam2/Thbs2/Tnfrsf12a/Efna5/Man2a1/Bin1/Vim/Zeb2/Bdnf/Fgf2/Ngf/Lrp8/Il6/Adgrl3/Met/Ptn/Plxna1/Tgfb1/Nrg1/Adgre5/Itgb1/Nptn/Tpbg	38
GO:0031345	negative regulation of cell projection organization	28/937	213/28943	3.5009746367662097e-10	1.503142037135151e-8	7.987675123336511e-9	Map2/Dnm3/Mdm2/Lrp1/Rtn4/Dtnbp1/Nfatc4/Dab2/Lgals1/Adcy6/Dpysl3/Sema6a/Vim/B2m/Pfn2/Epha7/Sema3d/Sema3a/Sema3c/Slit2/Arhgap24/Tsku/Inpp5f/Evi5l/Efnb2/Itgb1/Thy1/Cspg4	28
GO:0060047	heart contraction	30/937	242/28943	3.531247666871822e-10	1.5039128168346846e-8	7.991771035552017e-9	Kcne4/Rgs2/Tgfb2/Mdm2/Sgcd/Akap6/Pik3r1/Ednrb/Ext1/Tmem65/Bin1/Jak2/Cacnb2/Gsn/Ext2/Camk2d/Tnni3k/Pde4b/Sri/Sema3a/P2rx4/Cav1/Met/Cacna1c/Dmpk/Scn1b/Adm/Ednra/Gnao1/Tbx18	30
GO:0002687	positive regulation of leukocyte migration	24/937	160/28943	4.190420437889421e-10	1.7703688265995226e-8	9.40771443150585e-9	Il1r1/Ccl20/Tnfsf18/Rtn4/Lgals9/Ccl2/Ccl7/Pgf/Pik3r1/Itga2/Lgals3/Mmp14/Ptk2b/Ptger4/Ano6/Cd47/Pla2g7/Csf1/Cxcl10/P2rx4/Ptn/Tgfb1/Ednra/Thy1	24
GO:0006898	receptor-mediated endocytosis	32/937	274/28943	4.279239507620755e-10	1.7935447491861274e-8	9.530870950139458e-9	Dnm3/Fcgr4/Itgb2/Lrp1/Cd63/Hfe/Dtnbp1/Ctsl/Dab2/Angpt1/Micall1/Adipoq/Rab31/Cd14/Pla2r1/B2m/Syt11/Sdcbp/Sgip1/Hspg2/Magi2/Scarb2/Cav2/Cav1/Ptpn5/Adm/Inpp5f/Efnb2/Nrg1/Itgb1/Tmem108/Tgfbr2	32
GO:0043271	negative regulation of ion transport	26/937	187/28943	4.3371839919480935e-10	1.8035172174392034e-8	9.583864502721604e-9	Hecw2/Kcne4/Serpine2/Rgs2/Ptgs2/Tgfb2/Osr1/Pxk/Ptk2b/Htr2a/Bin1/Entpd1/Gsto1/Ptgs1/Pla2r1/Rem1/P2ry1/Kcnab1/Syt11/Camk2d/Sri/Cav1/Tcaf2/Tgfb1/Gnao1/Myo5a	26
GO:0048762	mesenchymal cell differentiation	30/937	245/28943	4.772633526115202e-10	1.940072056569529e-8	1.0309514949948406e-8	Tgfb2/Pofut2/Hmga2/Rtn4/Osr1/Mef2c/Ednrb/Dab2/Ext1/Has2/Vasn/Cdh2/Sema6a/Zeb2/Acvr1/Jag1/Adam15/Sdcbp/Sema3d/Sema3a/Sema3c/Il6/Tgfbr3/Loxl3/Plaur/Tgfb1/Spred3/Ednra/Foxc2/Tgfbr2	30
GO:0007009	plasma membrane organization	24/937	161/28943	4.775788058209407e-10	1.940072056569529e-8	1.0309514949948406e-8	Tmeff2/Cavin2/Tgfb2/Psap/Plscr3/Plec/Micall1/Abcd2/Ano6/Epb41l3/Colec12/Bin1/Myof/Col5a1/Gsn/Ano3/Mafb/Fat4/Syt11/Ugcg/Cav2/Cav1/Snx33/Plscr2	24
GO:0045667	regulation of osteoblast differentiation	24/937	161/28943	4.775788058209407e-10	1.940072056569529e-8	1.0309514949948406e-8	Bmpr2/Tnn/Ddr2/Ifi204/Igf1/Mef2c/Il6st/Ptger4/Cebpd/Runx2/Crim1/Rorb/Acvr1/Jag1/Fndc3b/Fgf2/Lmna/Il6/Areg/Tmem119/Fam20c/Cebpa/Cd276/Tent5a	24
GO:0050870	positive regulation of T cell activation	30/937	246/28943	5.27075852567248e-10	2.1247996774104097e-8	1.129115486496009e-8	Dusp10/Hlx/Igf1/Lgals9/Ccl2/Lgals8/Il6st/Lgals1/Bcl6/Cd47/Nfkbiz/H2-DMa/Socs5/Anxa1/Smarca2/Jak2/B2m/Il7/Ptpn22/Vcam1/Il6/Cav1/Tgfb1/Il4ra/Efnb2/Cyld/Thy1/Il18/Cd276/Tgfbr2	30
GO:0050679	positive regulation of epithelial cell proliferation	29/937	232/28943	5.691536057601206e-10	2.2770456000145433e-8	1.2100187503640205e-8	Cflar/Bmpr2/Hlx/Arg1/Igf1/Hmga2/Egfr/Rtn4/Flt4/Ccl2/Osr1/Pgf/Has2/Acvrl1/Runx2/Mydgf/Pold4/Fgf7/Fgf2/Jun/Il6/Cav2/Cav1/Ptn/Tgfb1/Htra1/Cdh13/Il18/Tbx18	29
GO:0001558	regulation of cell growth	43/937	459/28943	5.749555337159588e-10	2.2829625365067504e-8	1.2131630018889957e-8	Bmpr2/Map2/Dnajb2/Serpine2/Rgs2/Tgfb2/Igf1/Lrp1/Egfr/Rtn4/Slit3/Flt4/Sphk1/Akap6/Inhba/Mmp14/Extl3/Ptk2b/Dab2/Acvrl1/Bcl6/Tnfrsf12a/Cdkn1a/Efna5/Epb41l3/Nr3c1/Sema6a/Smarca2/Bdnf/Adam15/Ngf/Sdcbp/Epha7/Cdkn2c/Sema3d/Sema3a/Sema3c/Cgref1/Slit2/Igfbp7/Smurf1/Tgfb1/Nrg1	43
GO:0006029	proteoglycan metabolic process	18/937	91/28943	6.637173552013404e-10	2.6157398155360287e-8	1.3900003683949516e-8	Chpf/Dsel/Igf1/Dcn/Arsb/Mustn1/Extl3/Egflam/Adamts12/Ext1/Ext2/Chpf2/Hs3st1/Gusb/Csgalnact2/Hgsnat/Galns/Adamts7	18
GO:0072507	divalent inorganic cation homeostasis	37/937	359/28943	6.753049522119198e-10	2.641692927874925e-8	1.4037918148904314e-8	Tgfb2/Tmtc2/Ddit3/Sgcd/Ccl2/Akap6/Ptk2b/Slc39a14/Htr2a/Ank/Slc39a6/Gsto1/Slc39a13/Vapb/Fgf2/P2ry1/Ngf/Camk2d/Mcub/Asph/Sri/Stim2/Cxcl10/Cav2/Cav1/Cacna1c/Itpr2/Dmpk/Tgfb1/Cemip/P2ry2/Adm/Nucb2/Ednra/Thy1/Nptn/Myo5a	37
GO:0017015	regulation of transforming growth factor beta receptor signaling pathway	22/937	138/28943	6.812430692615395e-10	2.6453269476251397e-8	1.4057229277486567e-8	Lrp1/Aspn/Dab2/Vasn/Ltbp1/Itga8/Zeb2/Fbn1/Sdcbp/Cdkn2b/Emilin1/Htra3/Tgfbr3/Smurf1/Cav2/Cav1/Tgfb1/Spred3/Furin/Tsku/Htra1/Cd109	22
GO:0051924	regulation of calcium ion transport	33/937	296/28943	7.676363203147921e-10	2.9590419033448296e-8	1.5724306031188902e-8	Ptgs2/Tgfb2/Igf1/Ccl2/Vmp1/Akap6/Lgals3/Ptk2b/Tspo/Mylk/Bin1/Pdgfrb/Gsto1/Cacnb2/Rem1/Ngf/Ptpn22/Camk2d/Asph/Pde4b/Sri/Stim2/Cxcl10/P2rx4/Cav1/Cacna1c/Cracr2a/Tgfb1/Cemip/Ednra/Gnao1/Thy1/Myo5a	33
GO:0030324	lung development	29/937	236/28943	8.533378702832377e-10	3.2653767696638076e-8	1.7352165096171398e-8	Col3a1/Bmpr2/Igf1/Hmga2/Lif/Flt4/Sparc/Tbx2/Mmp14/Ext1/Man2a1/Pdgfrb/Ccbe1/Ltbp3/Lipa/Fgf7/Fndc3b/Fgf2/Slc7a11/Nfib/Pdgfra/Plod3/Hoxa5/Loxl3/Mgp/Tgfb1/Cebpa/Asah1/Tgfbr2	29
GO:0043491	protein kinase B signaling	27/937	207/28943	8.594723934544011e-10	3.2653767696638076e-8	1.7352165096171398e-8	Irs1/Phlda3/Igf1/Ddit3/Egfr/Rtn4/Ccl2/C1qtnf1/Itgb1bp1/Angpt1/Mydgf/Xdh/Mertk/Fgf2/Magi2/Il6/Sh2b3/P2rx4/Met/Tgfb1/Axl/Cavin3/Inpp5f/Nrg1/Itgb1/Il18/Tpbg	27
GO:0002698	negative regulation of immune effector process	22/937	140/28943	9.032314972776465e-10	3.407118240802322e-8	1.8105377231144402e-8	Tnfsf18/Dusp10/Hlx/Tgfb2/Cr1l/Arg1/Lgals9/Hfe/Serpinb9/Lgals3/Angpt1/Masp1/Bcl6/Cd47/Socs5/Anxa1/Fgl2/Loxl3/Tgfb1/Axl/Il4ra/Parp3	22
GO:0003007	heart morphogenesis	32/937	283/28943	9.709588705250416e-10	3.6239227872036275e-8	1.925747346631892e-8	Bmpr2/Tgfb2/Mdm2/Rtn4/Slit3/Tbx2/Flrt2/Mef2c/Angpt1/Ext1/Has2/Acvrl1/Adamts1/Rxra/Col5a1/Acvr1/Jag1/Fat4/Adam15/Jun/Fzd1/Sema3c/Slit2/Tgfbr3/Tgfb1/Dchs1/Parva/Nrg1/Cpe/Ednra/Foxc2/Tgfbr2	32
GO:0007416	synapse assembly	26/937	194/28943	9.744310467390932e-10	3.6239227872036275e-8	1.925747346631892e-8	Dnm3/Lrrn3/Nrxn3/Flrt2/Mef2c/Pik3r1/Pcdh17/Gpc6/Il1rap/Thbs2/Efna5/Cdh2/Bdnf/Sdcbp/Epha7/Fzd1/Magi2/Adgrl3/Add2/Shank2/Efnb2/Nrg1/Adgre5/Nptn/Tpbg/Arhgef9	26
GO:0003015	heart process	30/937	254/28943	1.1433702953551212e-9	4.2139863889673577e-8	2.2393062942598544e-8	Kcne4/Rgs2/Tgfb2/Mdm2/Sgcd/Akap6/Pik3r1/Ednrb/Ext1/Tmem65/Bin1/Jak2/Cacnb2/Gsn/Ext2/Camk2d/Tnni3k/Pde4b/Sri/Sema3a/P2rx4/Cav1/Met/Cacna1c/Dmpk/Scn1b/Adm/Ednra/Gnao1/Tbx18	30
GO:0030323	respiratory tube development	29/937	239/28943	1.1490513918032559e-9	4.2139863889673577e-8	2.2393062942598544e-8	Col3a1/Bmpr2/Igf1/Hmga2/Lif/Flt4/Sparc/Tbx2/Mmp14/Ext1/Man2a1/Pdgfrb/Ccbe1/Ltbp3/Lipa/Fgf7/Fndc3b/Fgf2/Slc7a11/Nfib/Pdgfra/Plod3/Hoxa5/Loxl3/Mgp/Tgfb1/Cebpa/Asah1/Tgfbr2	29
GO:0010876	lipid localization	43/937	470/28943	1.1908582894033521e-9	4.313459077460231e-8	2.2921659375734212e-8	Pla2g4a/Ptgs2/Psap/Nr1h4/Lrp1/Plscr3/Pitpna/Vmp1/C1qtnf1/Esyt2/Inhba/Dab2/Tspo/Abcd2/Ano6/Adipoq/Pitpnm1/Anxa1/Acsl5/Pla2r1/Slc43a3/Ano3/Sstr4/Fitm2/Fabp4/Ugcg/Plin2/Scarb2/Pitpnm2/Cav1/Kcnn4/Slco3a1/Furin/Fzd4/Tsku/P2ry2/Nucb2/Nrg1/Ces1a/Hexa/Plscr2/Slco2a1/Abhd5	43
GO:0031099	regeneration	23/937	155/28943	1.2006788191377655e-9	4.313459077460231e-8	2.2921659375734212e-8	Cflar/Lgr6/Dusp10/Igf1/Lrp1/Lif/Rtn4/Ninj1/Plau/Mustn1/Cdkn1a/Anxa1/Jak2/Fas/Bdnf/Jun/Il6/Ptn/Tgfb1/Adm/Inpp5f/Nrg1/Thy1	23
GO:0072073	kidney epithelium development	23/937	155/28943	1.2006788191377655e-9	4.313459077460231e-8	2.2921659375734212e-8	Pbx1/Kif26b/Lif/Osr1/Pgf/Mef2c/Vcan/Rarb/Ednrb/Ext1/Adipoq/Bdnf/Jag1/Fgf2/Fat4/Epha7/Slit2/Tgfb1/Dchs1/Efnb2/Ednra/Foxc2/Bmper	23
GO:0051146	striated muscle cell differentiation	35/937	334/28943	1.255381678936497e-9	4.4795071935565146e-8	2.3804036671726182e-8	Cflar/Rgs2/Capn2/Igf1/Sgcd/Akap6/Mef2c/Rarb/Mmp14/Plec/Adamts5/Cdh2/Nr3c1/Pdgfrb/Myof/Rxra/Acvr1/Bdnf/Lmna/Camk2d/Pdgfra/Cxcl10/Tmem119/Cav2/Met/Lncpint/Bhlhe41/Dmpk/Tgfb1/Il4ra/Efnb2/Nrg1/Piezo1/Itgb1/Tbx18	35
GO:0010721	negative regulation of cell development	27/937	211/28943	1.3199229535718625e-9	4.678196723364433e-8	2.4859869969781597e-8	Map2/Dusp10/Igf1/Hmga2/Rtn4/Nr1d1/Itgb1bp1/S1pr3/Nfatc4/Ednrb/Tspo/Dnajb11/Efna5/Sema6a/Fas/Bdnf/B2m/Fbn1/Epha7/Cdkn2b/Sema3d/Sema3a/Sema3c/Slit2/Ptn/Tgfb1/Thy1	27
GO:0006869	lipid transport	40/937	419/28943	1.32894828923045e-9	4.678783943617337e-8	2.4862990449743012e-08	Pla2g4a/Ptgs2/Psap/Nr1h4/Lrp1/Plscr3/Pitpna/Vmp1/C1qtnf1/Esyt2/Inhba/Dab2/Tspo/Abcd2/Ano6/Adipoq/Pitpnm1/Anxa1/Acsl5/Pla2r1/Slc43a3/Ano3/Sstr4/Fabp4/Ugcg/Plin2/Scarb2/Pitpnm2/Cav1/Kcnn4/Slco3a1/Furin/Fzd4/Tsku/P2ry2/Nucb2/Nrg1/Ces1a/Plscr2/Slco2a1	40
GO:0010633	negative regulation of epithelial cell migration	16/937	74/28943	1.4866939882133295e-9	5.192445731785587e-8	2.7592581789613953e-8	Dusp10/Dcn/Cd63/Itgb1bp1/Mef2c/Acvrl1/Ptprm/Fgf2/Pfn2/Sema3a/Slit2/Tgfbr3/Stard13/Tgfb1/Nr2f2/Angpt2	16
GO:0030282	bone mineralization	21/937	131/28943	1.4945119318905684e-9	5.192445731785587e-8	2.7592581789613953e-8	Bmpr2/Ptgs2/Ddr2/Igf1/Osr1/Aspn/Mef2c/Ptk2b/Ank/Ano6/Ltbp3/Rxra/Acvr1/Sgms2/Tmem119/Fam20c/Lncpint/Ptn/Mgp/Cd276/Tent5a	21
GO:0010976	positive regulation of neuron projection development	28/937	227/28943	1.5249572001516948e-9	5.243344646591129e-8	2.7863057889378905e-8	Cflar/Serpine2/Rgs2/Tnn/Lrp1/Lif/Sphk1/Arsb/Ptk2b/Adamts1/Dpysl3/Bdnf/Ngf/Lrp8/Fzd1/Magi2/Il6/Scarb2/Tmem106b/Met/Ptn/Scn1b/Ptpn5/P2ry2/Nrg1/Ndrg4/Itgb1/Nptn	28
GO:0070167	regulation of biomineral tissue development	19/937	107/28943	1.5290192682731184e-9	5.243344646591129e-8	2.7863057889378905e-8	Bmpr2/Ddr2/Osr1/Aspn/Mef2c/Ptk2b/Ank/Ano6/Ltbp3/Rxra/Acvr1/Sgms2/Tmem119/Fam20c/Ptn/Mgp/Tgfb1/Cd276/Tent5a	19
GO:0009100	glycoprotein metabolic process	36/937	355/28943	1.779039385107213e-9	6.06135935016206e-8	3.220997623562533e-8	Chpf/Dsel/Pofut2/Igf1/Dcn/Tmtc2/Mgat1/Ctsl/Arsb/Ngly1/Mustn1/Extl3/Itm2b/Egflam/Adamts12/Ext1/St3gal1/St6gal1/Man2a1/Ext2/Pofut1/Extl2/Chpf2/Hs3st1/Gusb/Galnt17/Plod3/Csgalnact2/Man2a2/Hgsnat/Galntl6/St3gal2/Galns/Poglut3/Adamts7/C1galt1c1	36
GO:1990874	vascular associated smooth muscle cell proliferation	16/937	75/28943	1.8335139135239059e-9	6.206914729051119e-8	3.298345542142195e-8	Ddr2/Igf1/Mdm2/Ddit3/Mef2c/Adipoq/Adamts1/Cdkn1a/Efemp2/Jak2/Prkg1/Fgf2/Camk2d/Jun/Gna12/Cav1	16
GO:0001654	eye development	40/937	424/28943	1.874088633809209e-9	6.303861194360784e-8	3.349862754096783e-8	Col5a2/Bmpr2/Pbx1/Tgfb2/Lif/Egfr/Sh3pxd2b/Tbx2/Rhoj/Inhba/Ninj1/Rarb/Acvrl1/Col8a1/Man2a1/Ptprm/Cyp1b1/Pdgfrb/Rorb/Vim/Rxra/Col5a1/Zeb2/Bdnf/Meis2/Mertk/Jag1/Fgf2/Jun/Pdgfra/Ptn/Cacna1c/Mfap5/Tgfb1/Spred3/Fzd4/Tsku/Foxc2/Thy1/Tgfbr2	40
GO:0032680	regulation of tumor necrosis factor production	25/937	186/28943	1.919282384536892e-9	6.415019159961599e-8	3.408931936825685e-8	Ly96/Ifngr1/Igf1/Nr1h4/Lgals9/Ccl2/Ripk1/Pik3r1/Nfatc4/Ptger4/Angpt1/Tspo/Adipoq/Zbtb20/Cd47/Cd14/Jak2/Ifih1/Syt11/Ptpn22/Tlr4/Il6/Tnfrsf1a/Axl/Il18	25
GO:0014706	striated muscle tissue development	32/937	291/28943	1.9508197105765584e-9	6.479420686512456e-8	3.443154815224829e-8	Rgs2/Tgfb2/Kcnk2/Igf1/Sgcd/Tbx2/Akap6/Mef2c/Rarb/Angpt1/Plec/Nr3c1/Pdgfrb/Rxra/Acvr1/Bdnf/Fgf2/Lmna/Camk2d/Hspg2/Sema3c/Pdgfra/Tgfbr3/Met/Tgfb1/Efnb2/Nrg1/Ednra/Foxc2/Itgb1/Tbx18/Tgfbr2	32
GO:0055074	calcium ion homeostasis	34/937	324/28943	2.082425823618266e-9	6.87330673408004e-8	3.6524652932673014e-8	Tgfb2/Tmtc2/Ddit3/Sgcd/Ccl2/Akap6/Ptk2b/Htr2a/Ank/Gsto1/Vapb/Fgf2/P2ry1/Ngf/Camk2d/Mcub/Asph/Sri/Stim2/Cxcl10/Cav2/Cav1/Cacna1c/Itpr2/Dmpk/Tgfb1/Cemip/P2ry2/Adm/Nucb2/Ednra/Thy1/Nptn/Myo5a	34
GO:0110149	regulation of biomineralization	19/937	109/28943	2.114326461017888e-9	6.916891373537073e-8	3.6756261078643074e-8	Bmpr2/Ddr2/Osr1/Aspn/Mef2c/Ptk2b/Ank/Ano6/Ltbp3/Rxra/Acvr1/Sgms2/Tmem119/Fam20c/Ptn/Mgp/Tgfb1/Cd276/Tent5a	19
GO:0072659	protein localization to plasma membrane	33/937	308/28943	2.1218261740446994e-9	6.916891373537073e-8	3.6756261078643074e-8	Tmbim1/Lrp1/Egfr/Rab34/Rab40b/Itgb1bp1/Vti1b/Pik3r1/Rab3c/Lgals3/Mmp14/Rap2a/Dab2/Fyb/Adcy6/Adipoq/Mrap/Rab31/Epb41l3/Cdh2/Cacnb2/P2ry1/Camk2d/Tspan5/Tnfrsf1a/Tgfb1/Sytl2/Dchs1/Ank1/Itgb1/Rab8b/Myo5a/Tpbg	33
GO:0010977	negative regulation of neuron projection development	23/937	160/28943	2.262437691017585e-9	7.330020519180285e-8	3.895162340492658e-8	Map2/Dnm3/Mdm2/Lrp1/Rtn4/Dtnbp1/Dab2/Lgals1/Adcy6/Dpysl3/Sema6a/Vim/B2m/Epha7/Sema3d/Sema3a/Sema3c/Slit2/Tsku/Inpp5f/Efnb2/Thy1/Cspg4	23
GO:0150063	visual system development	40/937	427/28943	2.2965624822591685e-9	7.39521126146992e-8	3.929804606998038e-8	Col5a2/Bmpr2/Pbx1/Tgfb2/Lif/Egfr/Sh3pxd2b/Tbx2/Rhoj/Inhba/Ninj1/Rarb/Acvrl1/Col8a1/Man2a1/Ptprm/Cyp1b1/Pdgfrb/Rorb/Vim/Rxra/Col5a1/Zeb2/Bdnf/Meis2/Mertk/Jag1/Fgf2/Jun/Pdgfra/Ptn/Cacna1c/Mfap5/Tgfb1/Spred3/Fzd4/Tsku/Foxc2/Thy1/Tgfbr2	40
GO:0090101	negative regulation of transmembrane receptor protein serine/threonine kinase signaling pathway	22/937	147/28943	2.3277190814410888e-9	7.450111799448721e-8	3.958978673762005e-8	Grem2/Lrp1/Aspn/Fst/Vasn/Ltbp1/Crim1/Acvr1/Fbn1/Fzd1/Magi2/Emilin1/Htra3/Tgfbr3/Smurf1/Cav2/Cav1/Spred3/Tsku/Htra1/Bmper/Cd109	22
GO:0045834	positive regulation of lipid metabolic process	25/937	188/28943	2.403203576395131e-9	7.64537234153174e-8	4.062739844432099e-8	Irs1/Pla2g4a/Ptgs2/Capn2/Igf1/Nr1h4/C1qtnf2/Nr1d1/Ptk2b/Htr2a/Dab2/Abcd2/Adipoq/Zbtb20/Pdgfrb/Anxa1/Acsl5/Fgf2/Vav3/Pdgfra/Tgfb1/Nucb2/Ces1a/Abhd5/Mid1ip1	25
GO:0043534	blood vessel endothelial cell migration	20/937	122/28943	2.4463103768103606e-9	7.735907245470368e-8	4.110849961913912e-8	Ptgs2/Igf1/Itgb1bp1/Rhoj/Mef2c/Ptk2b/Angpt1/Acvrl1/Cyp1b1/Anxa1/Fgf2/Slit2/P2rx4/Stard13/Tgfb1/Efnb2/Angpt2/Foxc2/Itgb1/Amotl1	20
GO:0043270	positive regulation of ion transport	35/937	343/28943	2.5367917412289143e-9	7.974284038946367e-8	4.237523046438776e-8	Pla2g4a/Ifngr1/Rtn4/Ccl2/Vmp1/Akap6/Dtnbp1/Lgals3/Tspo/Ano6/Mylk/Ifngr2/Nr3c1/Pdgfrb/Gsto1/Cacnb2/Pla2r1/Sstr4/P2ry1/Asph/Sri/Stim2/Cxcl1/Cxcl10/P2rx4/Cav1/Cacna1c/Cracr2a/Scn1b/Cemip/P2ry2/Ednra/Itgb1/Thy1/Myo5a	35
GO:1990778	protein localization to cell periphery	37/937	377/28943	2.605273833540338e-9	8.14109533427605e-8	4.326166328382772e-8	Tmbim1/Lrp1/Egfr/Rab34/Rab40b/Itgb1bp1/Vti1b/Pik3r1/Rab3c/Lgals3/Mmp14/Gpc6/Rap2a/Dab2/Fyb/Adcy6/Adipoq/Mrap/Rab31/Epb41l3/Cdh2/Cacnb2/Rapgef4/P2ry1/Camk2d/Tspan5/Magi2/Tnfrsf1a/Tgfb1/Mex3b/Sytl2/Dchs1/Ank1/Itgb1/Rab8b/Myo5a/Tpbg	37
GO:0051896	regulation of protein kinase B signaling	24/937	175/28943	2.6762378446479164e-9	8.294815359242265e-8	4.4078529281216427e-8	Phlda3/Igf1/Ddit3/Egfr/Rtn4/C1qtnf1/Itgb1bp1/Angpt1/Mydgf/Xdh/Fgf2/Magi2/Il6/Sh2b3/P2rx4/Met/Tgfb1/Axl/Cavin3/Inpp5f/Nrg1/Itgb1/Il18/Tpbg	24
GO:1903555	regulation of tumor necrosis factor superfamily cytokine production	25/937	189/28943	2.6858803757440394e-9	8.294815359242265e-8	4.4078529281216427e-8	Ly96/Ifngr1/Igf1/Nr1h4/Lgals9/Ccl2/Ripk1/Pik3r1/Nfatc4/Ptger4/Angpt1/Tspo/Adipoq/Zbtb20/Cd47/Cd14/Jak2/Ifih1/Syt11/Ptpn22/Tlr4/Il6/Tnfrsf1a/Axl/Il18	25
GO:0035265	organ growth	27/937	218/28943	2.723705835867017e-9	8.359335757419924e-8	4.442138974731962e-8	Rgs2/Ddr2/Hlx/Tgfb2/Kcnk2/Psap/Igf1/Dusp6/Tbx2/Akap6/Fbln5/Mef2c/Rarb/Ext1/Nr3c1/Pdgfrb/Rxra/Fgf7/Il7/Fgf2/Camk2d/Pdgfra/Tgfbr3/Cacna1c/Nrg1/Foxc2/Tgfbr2	27
GO:0007265	Ras protein signal transduction	35/937	344/28943	2.7384303844606075e-9	8.359335757419924e-8	4.442138974731962e-8	Col3a1/Rgl1/Tgfb2/Igf1/Rtn4/Gabarap/Rhoj/Arhgef28/Rap2a/Bcl6/Cdc42ep3/Cdh2/Pdgfrb/Rsu1/Rapgef4/Ngf/Csf1/Camk2d/Sdcbp/Jun/Arhgap24/Gna12/Cyth3/Stard13/Met/Arhgdib/Eps8/Rasa3/Nrg1/Psd3/Ednra/Cdh13/Itgb1/Nradd/P2ry10b	35
GO:0030500	regulation of bone mineralization	17/937	88/28943	2.8937831395904065e-9	8.755514094966699e-8	4.652667572365923e-8	Bmpr2/Ddr2/Osr1/Mef2c/Ptk2b/Ank/Ano6/Ltbp3/Rxra/Acvr1/Sgms2/Tmem119/Fam20c/Ptn/Mgp/Cd276/Tent5a	17
GO:2000181	negative regulation of blood vessel morphogenesis	19/937	111/28943	2.9013727828425907e-9	8.755514094966699e-8	4.652667572365923e-8	Tgfb2/Dcn/Lif/Sparc/Ccl2/Fbln5/Stab1/Ptger4/Adamts1/Thbs2/Ptprm/Sema6a/Emilin1/Cxcl10/Sh2b3/Stard13/Ptn/Hoxa5/Angpt2	19
GO:0048880	sensory system development	40/937	431/28943	3.001445830668531e-9	9.006042858954837e-8	4.785798196508555e-8	Col5a2/Bmpr2/Pbx1/Tgfb2/Lif/Egfr/Sh3pxd2b/Tbx2/Rhoj/Inhba/Ninj1/Rarb/Acvrl1/Col8a1/Man2a1/Ptprm/Cyp1b1/Pdgfrb/Rorb/Vim/Rxra/Col5a1/Zeb2/Bdnf/Meis2/Mertk/Jag1/Fgf2/Jun/Pdgfra/Ptn/Cacna1c/Mfap5/Tgfb1/Spred3/Fzd4/Tsku/Foxc2/Thy1/Tgfbr2	40
GO:0045444	fat cell differentiation	30/937	265/28943	3.1404798892601432e-9	9.369985477504416e-8	4.9791967795227724e-08	Per2/Rgs2/Ptgs2/Dusp10/Egr2/Igf1/Hmga2/Ddit3/Sh3pxd2b/Nr1d1/Metrnl/Trib2/Jdp2/Htr2a/Cebpd/Adipoq/Mrap/Zadh2/Nr4a2/Fbn1/Jag1/Fabp4/Fndc3b/Runx1t1/Pdgfra/Medag/Creb5/Tgfb1/Cebpa/Nucb2	30
GO:0060562	epithelial tube morphogenesis	38/937	397/28943	3.1891816936095852e-9	9.46183624941136e-8	5.028006147346632e-8	Pbx1/Kif26b/Tgfb2/Igf1/Hmga2/Tbx2/Osr1/Pgf/Mef2c/Mmp14/Nfatc4/Adamts12/Angpt1/Ext1/Acvrl1/Nr3c1/Zeb2/Acvr1/Fgf2/Fat4/Csf1/Epha7/Fzd1/Slit2/Pdgfra/Areg/Cxcl10/Stard13/Met/Hoxa5/Mgp/Tgfb1/Dchs1/Adm/Efnb2/Ednra/Foxc2/Tgfbr2	38
GO:0003012	muscle system process	40/937	432/28943	3.2072685309182434e-9	9.462338051273321e-8	5.028272804132923e-8	Cflar/Kcne4/Rgs2/Ptgs2/Igf1/Sgcd/Tbx2/Sphk1/Akap6/Mef2c/Cmya5/Itga2/Htr2a/Ednrb/Ptger4/Mylk/Bin1/Nr3c1/Prkg1/Cacnb2/Gsn/Ptgs1/Chrna1/P2ry1/Lmna/Camk2d/Pde4b/Ece1/Sri/Apbb2/P2rx4/Cav1/Met/Lmcd1/Cacna1c/Tnfrsf1a/Dmpk/Scn1b/Inpp5f/Ednra	40
GO:0045860	positive regulation of protein kinase activity	36/937	363/28943	3.2337875746876453e-9	9.48757343440303e-8	5.041682850360973e-8	Ddr2/Tgfb2/Igf1/Hmga2/Egfr/Mmd/Itgb1bp1/Akap6/Ripk3/Ptk2b/Htr2a/Ghr/Angpt1/Adipoq/Cdkn1a/Pdgfrb/Jak2/Zeb2/Fbn1/Fgf2/Pdgfc/Csf1/Tnfsf15/Tlr4/Lrp8/Ereg/Areg/Taok3/Tgfb1/Cemip/Fzd4/Tcim/Adam9/Nrg1/Il18/Tgfbr2	36
GO:1901343	negative regulation of vasculature development	19/937	112/28943	3.389319608863591e-9	9.888948538347306e-8	5.254973002169429e-8	Tgfb2/Dcn/Lif/Sparc/Ccl2/Fbln5/Stab1/Ptger4/Adamts1/Thbs2/Ptprm/Sema6a/Emilin1/Cxcl10/Sh2b3/Stard13/Ptn/Hoxa5/Angpt2	19
GO:0060389	pathway-restricted SMAD protein phosphorylation	15/937	68/28943	3.5986259003930398e-9	1.044194691207453e-7	5.548835541034034e-8	Bmpr2/Tgfb2/Lrp1/Lgals9/Inhba/Hfe/Dab2/Acvrl1/Acvr1/Sdcbp/Emilin1/Tgfbr3/Tgfb1/Bmper/Tgfbr2	15
GO:0030100	regulation of endocytosis	28/937	236/28943	3.6805172870213695e-9	1.0621208629923417e-7	5.64409495956225e-8	Lrp1/Cd63/Rufy1/Sphk1/Hfe/Dtnbp1/Itga2/Lgals3/Dab2/Angpt1/Ano6/Adipoq/Rab31/Ston1/Bin1/Cd14/B2m/Syt11/Sdcbp/Magi2/Cav1/Axl/Ptpn5/Efnb2/Nrg1/Cdh13/Itgb1/Snx33	28
GO:0060541	respiratory system development	30/937	267/28943	3.74978805417563e-9	1.076229930114212e-7	5.7190703389200397e-8	Col3a1/Bmpr2/Igf1/Hmga2/Lif/Flt4/Sparc/Tbx2/Mmp14/Ext1/Man2a1/Pdgfrb/Ccbe1/Ltbp3/Lipa/Fgf7/Fndc3b/Fgf2/Slc7a11/Nfib/Pdgfra/Plod3/Hoxa5/Loxl3/Mgp/Gng8/Tgfb1/Cebpa/Asah1/Tgfbr2	30
GO:1903522	regulation of blood circulation	30/937	268/28943	4.0945300150163055e-9	1.1688223248270869e-7	6.211104990061719e-8	Bmpr2/Kcne4/Per2/Rgs2/Ptgs2/Tgfb2/Mdm2/Akap6/Pik3r1/Htr2a/Ednrb/Tmem65/Bin1/Jak2/Cacnb2/Ptgs1/Tnni3k/Pde4b/Sri/Sema3a/P2rx4/Cav1/Tbxas1/Cacna1c/Dmpk/Scn1b/Adm/Ednra/Gnao1/Tbx18	30
GO:0032640	tumor necrosis factor production	25/937	193/28943	4.157496266850842e-9	1.1804160099591018e-7	6.272713665774955e-8	Ly96/Ifngr1/Igf1/Nr1h4/Lgals9/Ccl2/Ripk1/Pik3r1/Nfatc4/Ptger4/Angpt1/Tspo/Adipoq/Zbtb20/Cd47/Cd14/Jak2/Ifih1/Syt11/Ptpn22/Tlr4/Il6/Tnfrsf1a/Axl/Il18	25
GO:0097191	extrinsic apoptotic signaling pathway	28/937	238/28943	4.448100893930478e-9	1.2561722364089228e-7	6.675281161395246e-8	Cflar/Tmbim1/Tgfb2/Eya4/Igf1/Gabarap/Inhba/Ripk1/Pik3r1/Lgals3/Dab2/Tnfrsf12a/Jak2/Fas/Acsl5/Acvr1/Pdia3/Il7/Lmna/Ngf/Cav1/Ltbr/Tgfb1/Bag3/Tnfrsf26/Nrg1/Cyld/Il18	28
GO:0043087	regulation of GTPase activity	35/937	351/28943	4.635326180481248e-9	1.3020828488894397e-7	6.919249494492164e-8	Ccl20/Rgl1/Rgs8/Rgs16/Plxna2/Plxnc1/Tbc1d9b/Ccl2/Ccl7/Itgb1bp1/Arhgap22/Ptk2b/Bcl6/Cblb/Tiam2/Efna5/Bin1/Prkg1/Rsu1/Rapgef4/Vav3/Arhgap24/Cav2/Met/Plxna1/Mex3b/Arap1/Rgs10/Evi5l/Rasa3/Gnao1/Plekhg4/Itgb1/Thy1/Tbc1d2b	35
GO:0022408	negative regulation of cell-cell adhesion	26/937	209/28943	4.8620409273358424e-9	1.358541700384158e-7	7.219271017698334e-8	Serpine2/Tnfsf18/Hlx/Arg1/Lgals9/Dusp3/C1qtnf1/Hfe/Pik3r1/Lgals3/Adipoq/Bcl6/Cblb/Socs5/Anxa1/Jak2/Prkg1/Jag1/Ptpn22/Fgl2/Sh2b3/Loxl3/Tgfb1/Lrrc32/Il4ra/Cd276	26
GO:0048738	cardiac muscle tissue development	30/937	271/28943	5.315981061598966e-9	1.477562946647586e-7	7.851748205109609e-8	Rgs2/Tgfb2/Kcnk2/Igf1/Sgcd/Tbx2/Akap6/Mef2c/Rarb/Angpt1/Plec/Nr3c1/Pdgfrb/Rxra/Acvr1/Fgf2/Lmna/Camk2d/Hspg2/Pdgfra/Tgfbr3/Met/Tgfb1/Efnb2/Nrg1/Ednra/Foxc2/Itgb1/Tbx18/Tgfbr2	30
GO:0001649	osteoblast differentiation	27/937	225/28943	5.4456695989216445e-9	1.5056848770630996e-7	8.001187738068397e-8	Bmpr2/Tnn/Ddr2/Ifi204/Igf1/Sh3pxd2b/Mef2c/Il6st/Ptger4/Cebpd/Runx2/Crim1/Rorb/Acvr1/Jag1/Fndc3b/Fgf2/Lmna/Fzd1/Il6/Areg/Tgfbr3/Tmem119/Fam20c/Cebpa/Cd276/Tent5a	27
GO:0035924	cellular response to vascular endothelial growth factor stimulus	14/937	60/28943	5.476833600035651e-9	1.506414491759806e-7	8.005064900052109e-8	Dcn/Cd63/Flt4/Sphk1/Itgb1bp1/Pgf/Adamts12/Xdh/Sema6a/Pdgfrb/Ccbe1/Anxa1/Pdgfra/Adgra2	14
GO:0072503	cellular divalent inorganic cation homeostasis	33/937	320/28943	5.54610075508917e-9	1.5175625952137778e-7	8.064305761149566e-8	Tgfb2/Ddit3/Ccl2/Akap6/Ptk2b/Slc39a14/Htr2a/Slc39a6/Gsto1/Slc39a13/Vapb/Fgf2/P2ry1/Ngf/Camk2d/Mcub/Asph/Sri/Stim2/Cxcl10/Cav2/Cav1/Cacna1c/Itpr2/Dmpk/Tgfb1/Cemip/P2ry2/Nucb2/Ednra/Thy1/Nptn/Myo5a	33
GO:0071706	tumor necrosis factor superfamily cytokine production	25/937	196/28943	5.72315959249526e-9	1.5579384437096633e-7	8.278862438194445e-8	Ly96/Ifngr1/Igf1/Nr1h4/Lgals9/Ccl2/Ripk1/Pik3r1/Nfatc4/Ptger4/Angpt1/Tspo/Adipoq/Zbtb20/Cd47/Cd14/Jak2/Ifih1/Syt11/Ptpn22/Tlr4/Il6/Tnfrsf1a/Axl/Il18	25
GO:0050803	regulation of synapse structure or activity	30/937	272/28943	5.793988278126035e-9	1.5691308767581328e-7	8.338338866118225e-8	Dnm3/Slc17a8/Sparc/Lrrn3/Flrt2/Dtnbp1/Mef2c/Pik3r1/Arhgap22/Nfatc4/Gpc6/Il1rap/Thbs2/Efna5/Cdh2/Rapgef4/Bdnf/Slc7a11/Epha7/Lrp8/Fzd1/Magi2/Adgrl3/Sparcl1/Ptn/Dmpk/Shank2/Adgre5/Cntnap4/Tpbg	30
GO:0048844	artery morphogenesis	16/937	81/28943	6.007951320429795e-9	1.6105579148827282e-7	8.558481549701221e-8	Col3a1/Bmpr2/Tgfb2/Lrp1/Rtn4/Tbx2/Ptger4/Acvrl1/Mylk/Pdgfrb/Mir145a/Efemp2/Jag1/Efnb2/Ednra/Foxc2	16
GO:0051145	smooth muscle cell differentiation	16/937	81/28943	6.007951320429795e-9	1.6105579148827282e-7	8.558481549701221e-8	Tbx2/Mef2c/Nfatc4/Ednrb/Pdgfrb/Mir145a/Efemp2/Smarca2/Itga8/Acvr1/Ereg/Tgfb1/Adm/Ednra/Olfm2/Tbx18	16
GO:0060840	artery development	19/937	116/28943	6.2010080579005986e-9	1.6539153309986394e-7	8.788882234111109e-8	Col3a1/Bmpr2/Tgfb2/Egr2/Ddit3/Lrp1/Rtn4/Tbx2/Ptger4/Acvrl1/Mylk/Ltbp1/Pdgfrb/Mir145a/Efemp2/Jag1/Efnb2/Ednra/Foxc2	19
GO:0030595	leukocyte chemotaxis	27/937	228/28943	7.261559934590003e-9	1.9270501514859198e-7	1.0240316733994682e-7	Ccl20/Tnfsf18/Itgb2/Ccl2/Ccl7/Pgf/Ninj1/Itga1/Lgals3/Ptk2b/Ednrb/Plec/Ano6/Pla2g7/Anxa1/Ch25h/Csf1/Vav3/Pde4b/Slit2/Cxcl1/Cxcl2/Cxcl10/Ptn/Il17ra/Ednra/Dpep1	27
GO:0007411	axon guidance	29/937	259/28943	7.3642320872477454e-9	1.9445254826377673e-7	1.0333180391896047e-7	Bmpr2/Klf7/Tgfb2/Plxna2/Egr2/Plxnc1/Lrp1/Slit3/Flrt2/Mef2c/Ext1/Alcam/Efna5/Ptprm/Sema6a/Bdnf/Epha7/Nfib/Ece1/Sema3d/Sema3a/Sema3c/Slit2/Apbb2/Plxna1/Scn1b/Efnb2/Ednra/Nptn	29
GO:0045927	positive regulation of growth	33/937	324/28943	7.551249258527888e-9	1.9839874295664567e-7	1.0542880609183214e-7	Bmpr2/Hlx/Tgfb2/Igf1/Hmga2/Lrp1/Egfr/Sh3pxd2b/Flt4/Tbx2/Sphk1/Akap6/Tshr/Mef2c/Mmp14/Extl3/Ptk2b/Ghr/Ptger4/Tnfrsf12a/Efna5/Nr3c1/Bdnf/Foxs1/Il7/Fgf2/Ngf/Csf1/Sdcbp/Sgip1/Tgfbr3/Smurf1/Nrg1	33
GO:0097485	neuron projection guidance	29/937	260/28943	8.037798060536885e-9	2.1013669087967965e-7	1.1166633470240404e-7	Bmpr2/Klf7/Tgfb2/Plxna2/Egr2/Plxnc1/Lrp1/Slit3/Flrt2/Mef2c/Ext1/Alcam/Efna5/Ptprm/Sema6a/Bdnf/Epha7/Nfib/Ece1/Sema3d/Sema3a/Sema3c/Slit2/Apbb2/Plxna1/Scn1b/Efnb2/Ednra/Nptn	29
GO:0070588	calcium ion transmembrane transport	33/937	325/28943	8.149778563162985e-9	2.1201468271952574e-7	1.1266429685969675e-7	Tgfb2/Ddit3/Vmp1/Akap6/Cacna2d3/Ptk2b/Htr2a/Ednrb/Ano6/Bin1/Gsto1/Cacnb2/Rem1/Fgf2/Ngf/Ptpn22/Camk2d/Mcub/Asph/Pde4b/Sri/Stim2/Cxcl10/P2rx4/Cav1/Cacna1c/Cracr2a/Itpr2/Tgfb1/Cemip/Ednra/Thy1/Myo5a	33
GO:0071692	protein localization to extracellular region	38/937	411/28943	8.243631966411078e-9	2.134050020324358e-7	1.1340311053896767e-7	Klf7/Irs1/Per2/Pam/Steap3/Tgfb2/Stxbp5/Psap/Igf1/Nr1h4/Lrp1/Rab34/Nr1d1/Cavin1/Sel1l/Rab3c/Ednrb/Ptger4/Efna5/Ltbp1/Anxa1/Jak2/Frmd4a/Dnajc1/Rapgef4/Fbn1/Anxa5/Tlr4/Sri/Il6/Cacna1c/Kcnn4/Tgfb1/Adam9/Olfm2/Rab8b/Myo5a/Hmgn3	38
GO:1904705	regulation of vascular associated smooth muscle cell proliferation	15/937	72/28943	8.307081500677654e-9	2.1378392687423687e-7	1.1360447065382662e-7	Ddr2/Igf1/Mdm2/Mef2c/Adipoq/Adamts1/Cdkn1a/Efemp2/Jak2/Prkg1/Fgf2/Camk2d/Jun/Gna12/Cav1	15
GO:0051250	negative regulation of lymphocyte activation	23/937	171/28943	8.339232898332284e-9	2.1378392687423687e-7	1.1360447065382662e-7	Rassf5/Tnfsf18/Hlx/Arg1/Lgals9/Dusp3/Hfe/Lgals3/Bcl6/Cblb/Socs5/Anxa1/Fas/Mertk/Ptpn22/Fgl2/Loxl3/Tgfb1/Axl/Lrrc32/Il4ra/Cd276/Parp3	23
GO:1903169	regulation of calcium ion transmembrane transport	25/937	201/28943	9.606993930883825e-9	2.439160334086417e-7	1.2961662864239007e-7	Tgfb2/Vmp1/Akap6/Ptk2b/Bin1/Gsto1/Cacnb2/Rem1/Ngf/Ptpn22/Camk2d/Asph/Pde4b/Sri/Stim2/Cxcl10/P2rx4/Cav1/Cacna1c/Cracr2a/Tgfb1/Cemip/Ednra/Thy1/Myo5a	25
GO:1905475	regulation of protein localization to membrane	25/937	201/28943	9.606993930883825e-9	2.439160334086417e-7	1.2961662864239007e-7	Tmbim1/Lrp1/Egfr/Ccl2/Itgb1bp1/Vti1b/Pik3r1/Lgals3/Mmp14/Gpc6/Dab2/Mrap/Cdh2/Gsn/Stom/Rapgef4/Slc7a11/Camk2d/Magi2/Ptn/Tcaf2/Tgfb1/Cemip/Itgb1/Myo5a	25
GO:0051216	cartilage development	26/937	216/28943	9.75734537804271e-9	2.4654804278202654e-7	1.3101527463037957e-7	Col3a1/Bmpr2/Tgfb2/Hmga2/Osr1/Itgb8/Ogn/Mef2c/Rarb/Mustn1/Slc39a14/Bmp1/Adamts12/Ext1/Runx2/Ltbp3/Ext2/Fgf2/Nfib/Hspg2/Hoxa5/Mgp/Tgfb1/Serpinh1/Adamts7/Tgfbr2	26
GO:0006024	glycosaminoglycan biosynthetic process	13/937	53/28943	1.0017726184007625e-8	2.5192196179878226e-7	1.3387096745145028e-7	Chpf/Ptger4/Angpt1/Ext1/Has2/Pdgfrb/Ext2/Nfkb1/Chpf2/Hs3st1/Csgalnact2/Tgfb1/Hexa	13
GO:0071772	response to BMP	24/937	187/28943	1.0169585762230966e-8	2.523097276861594e-7	1.340770256851874e-7	Bmpr2/Grem2/Tgfb2/Hfe/Fst/Adamts12/Ext1/Acvrl1/Fstl1/Rgmb/Runx2/Crim1/Acvr1/Fbn1/Slc33a1/Fzd1/Htra3/Tgfbr3/Smurf1/Cav1/Tgfb1/Htra1/Bmper/Adamts7	24
GO:0071773	cellular response to BMP stimulus	24/937	187/28943	1.0169585762230966e-8	2.523097276861594e-7	1.340770256851874e-7	Bmpr2/Grem2/Tgfb2/Hfe/Fst/Adamts12/Ext1/Acvrl1/Fstl1/Rgmb/Runx2/Crim1/Acvr1/Fbn1/Slc33a1/Fzd1/Htra3/Tgfbr3/Smurf1/Cav1/Tgfb1/Htra1/Bmper/Adamts7	24
GO:0070997	neuron death	40/937	450/28943	1.0176476424380221e-8	2.523097276861594e-7	1.340770256851874e-7	En1/Ddr2/Capn2/Tgfb2/Adarb1/Igf1/Ddit3/Lrp1/Ccl2/Dtnbp1/Mef2c/Il6st/Itga1/Plau/Nfatc4/Ptk2b/Ghr/Angpt1/Pcdhgc3/Pcdhgc4/Pcdhgc5/Nr3c1/Jak2/Fas/Nr4a2/Bdnf/Slc7a11/Ngf/Csf1/Epha7/Tlr4/Jun/Fzd1/Il6/Cxcl2/Tnfrsf1a/Axl/Ptpn5/Efnb2/Il18	40
GO:0008360	regulation of cell shape	22/937	159/28943	1.0333425708299895e-8	2.55003837222111e-7	1.3550867161007143e-7	Plxna2/Plxnc1/Gas7/Ccl2/Ccl7/Rhoj/Syne3/Ptk2b/Epb41l3/Cdc42ep3/Anxa1/P2ry1/Rhoc/Il6/Gna12/Ptn/Plxna1/Eps8/Gas2/Arap1/Parva/Sh3kbp1	22
GO:0002695	negative regulation of leukocyte activation	25/937	202/28943	1.0632864615089483e-8	2.599636945939239e-7	1.3814433266972985e-7	Rassf5/Tnfsf18/Hlx/Arg1/Lgals9/Nr1d1/Dusp3/Hfe/Lgals3/Bcl6/Cblb/Socs5/Anxa1/Fas/Mertk/Syt11/Ptpn22/Fgl2/Loxl3/Tgfb1/Axl/Lrrc32/Il4ra/Cd276/Parp3	25
GO:0006469	negative regulation of protein kinase activity	25/937	202/28943	1.0632864615089483e-8	2.599636945939239e-7	1.3814433266972985e-7	Rgs2/Aida/Dusp10/Adarb1/Dusp3/Itgb1bp1/Prkar2b/Dtnbp1/Dnajc3/Plec/Adipoq/Cblb/Cdkn1a/Socs5/Fabp4/Ptpn22/Cdkn2c/Il6/Sh2b3/Prkar1b/Cav1/Ptpn5/Nr2f2/Thy1/Dusp7	25
GO:0002062	chondrocyte differentiation	19/937	120/28943	1.1045771444049606e-8	2.688143732535759e-7	1.428475705546265e-7	Col3a1/Bmpr2/Hmga2/Osr1/Mef2c/Rarb/Mustn1/Slc39a14/Adamts12/Ext1/Runx2/Ltbp3/Ext2/Nfib/Hspg2/Tgfb1/Serpinh1/Adamts7/Tgfbr2	19
GO:0050807	regulation of synapse organization	29/937	264/28943	1.135291330234776e-8	2.750217208701767e-7	1.4614614613258873e-7	Dnm3/Sparc/Lrrn3/Flrt2/Dtnbp1/Mef2c/Pik3r1/Arhgap22/Nfatc4/Gpc6/Il1rap/Thbs2/Efna5/Cdh2/Rapgef4/Bdnf/Slc7a11/Epha7/Lrp8/Fzd1/Magi2/Adgrl3/Sparcl1/Ptn/Dmpk/Shank2/Adgre5/Cntnap4/Tpbg	29
GO:1901214	regulation of neuron death	37/937	399/28943	1.1963727638512229e-8	2.88495185657457e-7	1.533059259037424e-7	En1/Ddr2/Capn2/Tgfb2/Igf1/Ddit3/Lrp1/Ccl2/Dtnbp1/Mef2c/Il6st/Itga1/Nfatc4/Ptk2b/Ghr/Angpt1/Pcdhgc3/Pcdhgc4/Pcdhgc5/Nr3c1/Jak2/Fas/Nr4a2/Bdnf/Slc7a11/Ngf/Csf1/Epha7/Tlr4/Jun/Fzd1/Il6/Tnfrsf1a/Axl/Ptpn5/Efnb2/Il18	37
GO:0072006	nephron development	22/937	161/28943	1.3054091988238068e-8	3.133575444994783e-7	1.665177475628837e-7	Cflar/Pbx1/Kif26b/Lif/Osr1/Pgf/Mef2c/Ednrb/Angpt1/Ext1/Adipoq/Pdgfrb/Jag1/Fgf2/Fat4/Enpep/Pdgfra/Tgfb1/Dchs1/Angpt2/Ednra/Foxc2	22
GO:0060393	regulation of pathway-restricted SMAD protein phosphorylation	14/937	64/28943	1.3398161880533094e-8	3.2016150629454876e-7	1.7013336305549527e-7	Bmpr2/Tgfb2/Lrp1/Lgals9/Inhba/Hfe/Dab2/Acvrl1/Acvr1/Sdcbp/Emilin1/Tgfb1/Bmper/Tgfbr2	14
GO:0016525	negative regulation of angiogenesis	18/937	109/28943	1.355948695146373e-8	3.21110540765381e-7	1.7063767860562805e-7	Tgfb2/Dcn/Lif/Sparc/Ccl2/Fbln5/Stab1/Adamts1/Thbs2/Ptprm/Sema6a/Emilin1/Cxcl10/Sh2b3/Stard13/Ptn/Hoxa5/Angpt2	18
GO:0048661	positive regulation of smooth muscle cell proliferation	18/937	109/28943	1.355948695146373e-8	3.21110540765381e-7	1.7063767860562805e-7	Ptgs2/Ddr2/Igf1/Mdm2/Itga2/Adamts1/Pdgfrb/Jak2/Fgf2/Camk2d/Tlr4/Jun/Il6/Ereg/Tgfb1/Cdh13/Il18/Tgfbr2	18
GO:0051047	positive regulation of secretion	38/937	420/28943	1.4792920360488757e-8	3.4875630546313003e-7	1.8532859812529616e-7	Irs1/Pla2g4a/Tgfb2/Stxbp5/Itgb2/Igf1/Nr1h4/Lrp1/Lif/Rtn4/Rab34/Sphk1/C1qtnf1/Hfe/Dtnbp1/Lgals3/Ednrb/Ptger4/Dab2/Nr3c1/Jak2/Frmd4a/Pla2r1/Rapgef4/Sstr4/P2ry1/Sdcbp/Tlr4/Sri/Kcnn4/Tgfb1/Sytl2/P2ry2/Nucb2/Il4ra/Lamp1/Adam9/Rab8b	38
GO:0035909	aorta morphogenesis	11/937	37/28943	1.5272512272287073e-8	3.584628324886579e-7	1.9048663259844367e-7	Col3a1/Tgfb2/Lrp1/Tbx2/Acvrl1/Mylk/Pdgfrb/Mir145a/Efemp2/Jag1/Efnb2	11
GO:0048754	branching morphogenesis of an epithelial tube	24/937	191/28943	1.5464923261775303e-8	3.613728307320149e-7	1.9203300147132258e-7	Pbx1/Igf1/Hmga2/Tbx2/Pgf/Mmp14/Nfatc4/Angpt1/Ext1/Acvr1/Fgf2/Fat4/Csf1/Slit2/Pdgfra/Areg/Met/Hoxa5/Mgp/Tgfb1/Dchs1/Ednra/Foxc2/Tgfbr2	24
GO:0010595	positive regulation of endothelial cell migration	18/937	110/28943	1.572738723812509e-8	3.6588692513012593e-7	1.9443178472915136e-7	Bmpr2/Ptgs2/Igf1/Flt4/Sparc/Itgb1bp1/Rhoj/Ptk2b/Angpt1/Ccbe1/Anxa1/Fgf2/P2rx4/Met/Tgfb1/Adgra2/Foxc2/Amotl1	18
GO:0009306	protein secretion	37/937	404/28943	1.6619109844376827e-8	3.849364872287457e-7	2.045546945757554e-7	Klf7/Irs1/Per2/Pam/Steap3/Tgfb2/Stxbp5/Psap/Igf1/Nr1h4/Lrp1/Rab34/Nr1d1/Cavin1/Sel1l/Rab3c/Ednrb/Ptger4/Efna5/Anxa1/Jak2/Frmd4a/Dnajc1/Rapgef4/Fbn1/Anxa5/Tlr4/Sri/Il6/Cacna1c/Kcnn4/Tgfb1/Adam9/Olfm2/Rab8b/Myo5a/Hmgn3	37
GO:0035592	establishment of protein localization to extracellular region	37/937	405/28943	1.773494395850674e-8	4.0898794342739775e-7	2.1733560373881392e-7	Klf7/Irs1/Per2/Pam/Steap3/Tgfb2/Stxbp5/Psap/Igf1/Nr1h4/Lrp1/Rab34/Nr1d1/Cavin1/Sel1l/Rab3c/Ednrb/Ptger4/Efna5/Anxa1/Jak2/Frmd4a/Dnajc1/Rapgef4/Fbn1/Anxa5/Tlr4/Sri/Il6/Cacna1c/Kcnn4/Tgfb1/Adam9/Olfm2/Rab8b/Myo5a/Hmgn3	37
GO:0019216	regulation of lipid metabolic process	36/937	388/28943	1.8547398990794987e-8	4.258644090016884e-7	2.2630373322407065e-7	Irs1/Pla2g4a/Ptgs2/Capn2/Psap/Igf1/Nr1h4/C1qtnf2/Nr1d1/Sphk1/Ptk2b/Htr2a/Dab2/Tspo/Abcd2/Adipoq/Zbtb20/Nr3c1/Pdgfrb/Anxa1/Acsl5/Fitm2/Fgf2/Vav3/Nfkb1/H6pd/Pdgfra/Igfbp7/Cav1/Tgfb1/Crtc3/Nucb2/Asah1/Ces1a/Abhd5/Mid1ip1	36
GO:0002822	regulation of adaptive immune response based on somatic recombination of immune receptors built from immunoglobulin superfamily domains	26/937	223/28943	1.8986474195684805e-8	4.3405874557320976e-7	2.3065819186919885e-7	Il1r1/Il1rl1/Pla2g4a/Tnfsf18/Hlx/Cr1l/Arg1/Hfe/Mef2c/Ripk3/Bcl6/Nfkbiz/H2-DMa/H2-T24/H2-T23/H2-T22/Socs5/Anxa1/Jak2/B2m/Il6/Loxl3/Tgfb1/Il4ra/Il18/Parp3	26
GO:0002819	regulation of adaptive immune response	27/937	239/28943	1.9960695538155926e-8	4.5436393593535104e-7	2.41448340765534e-7	Il1r1/Il1rl1/Pla2g4a/Tnfsf18/Dusp10/Hlx/Cr1l/Arg1/Hfe/Mef2c/Ripk3/Bcl6/Nfkbiz/H2-DMa/H2-T24/H2-T23/H2-T22/Socs5/Anxa1/Jak2/B2m/Il6/Loxl3/Tgfb1/Il4ra/Il18/Parp3	27
GO:0031214	biomineral tissue development	23/937	179/28943	2.0089468407640627e-8	4.553325436083697e-7	2.419630574871015e-7	Bmpr2/Ptgs2/Ddr2/Igf1/Osr1/Itgb1bp1/Aspn/Mef2c/Ptk2b/Ank/Ano6/Ltbp3/Rxra/Acvr1/Sgms2/Tmem119/Fam20c/Lncpint/Ptn/Mgp/Tgfb1/Cd276/Tent5a	23
GO:0003206	cardiac chamber morphogenesis	21/937	151/28943	2.029485298832742e-8	4.5607284523981745e-7	2.4235645270719326e-7	Bmpr2/Tgfb2/Mdm2/Slit3/Tbx2/Mef2c/Adamts1/Rxra/Acvr1/Jag1/Fzd1/Sema3c/Slit2/Tgfbr3/Tgfb1/Parva/Nrg1/Cpe/Ednra/Foxc2/Tgfbr2	21
GO:0050921	positive regulation of chemotaxis	21/937	151/28943	2.029485298832742e-8	4.5607284523981745e-7	2.4235645270719326e-7	Bmpr2/Tnfsf18/Ccl2/Ccl7/Pgf/Itga2/Ptk2b/Ano6/Pla2g7/Pdgfrb/Fgf2/Csf1/Slit2/Cxcl10/P2rx4/Met/Ptn/Tgfb1/Ednra/Cdh13/Tpbg	21
GO:0032835	glomerulus development	14/937	66/28943	2.040933434657302e-8	4.5670209611971237e-7	2.4269083571794684e-7	Cflar/Osr1/Mef2c/Ednrb/Angpt1/Ext1/Adipoq/Pdgfrb/Jag1/Enpep/Pdgfra/Angpt2/Ednra/Foxc2	14
GO:0007611	learning or memory	32/937	321/28943	2.123551421981873e-8	4.727178423086712e-7	2.5120158016223353e-7	En1/Ptgs2/Igf1/Specc1/Zzef1/Prkar2b/Nrxn3/Mef2c/Nfatc4/Htr2a/Comt/Rin1/Itga8/Ptgs1/Nr4a2/Bdnf/Meis2/B2m/Slc7a11/Kcnab1/Syt11/Ngf/Jun/Prkar1b/Ptn/Cacna1c/Shank2/Nrg1/Ndrg4/Itgb1/Nptn/Tpbg	32
GO:0022604	regulation of cell morphogenesis	33/937	338/28943	2.1304079998004876e-8	4.727178423086712e-7	2.5120158016223353e-7	Plxna2/Plxnc1/Sparc/Gas7/Ccl2/Ccl7/Itgb1bp1/Rhoj/Syne3/Ptk2b/Dab2/Has2/St6gal1/Efna5/Epb41l3/Cdc42ep3/Anxa1/Fitm2/P2ry1/Rhoc/Lrp8/Il6/Gna12/Smurf1/Met/Ptn/Plxna1/Eps8/Gas2/Fzd4/Arap1/Parva/Sh3kbp1	33
GO:0003158	endothelium development	20/937	138/28943	2.159384188363858e-8	4.771425899058383e-7	2.5355288465879964e-7	Bmpr2/S1pr3/Ednrb/Adamts12/Acvrl1/Fstl1/Xdh/Acvr1/Jag1/Col15a1/Fzd1/Cxcl10/Plod3/Stard13/Met/Tnfrsf1a/Nr2f2/Nrg1/Ednra/Foxc2	20
GO:0048146	positive regulation of fibroblast proliferation	15/937	77/28943	2.181431602213482e-8	4.800058454703916e-7	2.550744145395238e-7	Ddr2/Igf1/Hmga2/Lif/Egfr/Sphk1/Cdkn1a/Pdgfrb/Cd248/Fndc3b/Pdgfc/Jun/Pdgfra/Ereg/Tgfb1	15
GO:0003179	heart valve morphogenesis	12/937	47/28943	2.2729796644894087e-8	4.980749215007705e-7	2.646762955024575e-7	Bmpr2/Tgfb2/Mdm2/Slit3/Mef2c/Acvr1/Jag1/Emilin1/Slit2/Tgfb1/Dchs1/Tgfbr2	12
GO:0002697	regulation of immune effector process	40/937	464/28943	2.3792958657983667e-8	5.192174160033543e-7	2.759113866123726e-7	Il1r1/Il18rap/Tnfsf18/Dusp10/Hlx/Tgfb2/Cr1l/Arg1/Itgb2/Rtn4/Lgals9/Ccl2/Hfe/Serpinb9/Lgals3/Ripk3/Lacc1/Angpt1/Masp1/Bcl6/Cd47/Nfkbiz/H2-T24/H2-T23/H2-T22/Socs5/Anxa1/B2m/Ptpn22/Tlr4/Fgl2/Il6/Cxcl1/Loxl3/Tgfb1/Axl/Il4ra/Lamp1/Il18/Parp3	40
GO:0048588	developmental cell growth	29/937	273/28943	2.4037254113135263e-8	5.223898723105651e-7	2.7759722532215124e-7	Bmpr2/Map2/Rgs2/Tnn/Igf1/Lrp1/Rtn4/Slit3/Akap6/Ext1/Tnfrsf12a/Efna5/Nr3c1/Sema6a/Zeb2/Bdnf/Ngf/Camk2d/Epha7/Sema3d/Sema3a/Sema3c/Slit2/Smurf1/Plxna1/Ednra/Itgb1/Tmem108/Tgfbr2	29
GO:0050770	regulation of axonogenesis	23/937	181/28943	2.4819400420166945e-8	5.371772689299247e-7	2.854552265753455e-7	Bmpr2/Map2/Plxna2/Plxnc1/Lrp1/Rtn4/Tiam2/Tnfrsf12a/Efna5/Cdh2/Sema6a/Vim/Zeb2/Lrrc4c/Bdnf/Ngf/Epha7/Sema3d/Sema3a/Sema3c/Slit2/Plxna1/Thy1	23
GO:0033673	negative regulation of kinase activity	26/937	226/28943	2.5030492525756938e-8	5.395348205245811e-7	2.8670802609524387e-7	Rgs2/Ddr2/Aida/Dusp10/Adarb1/Dusp3/Itgb1bp1/Prkar2b/Dtnbp1/Dnajc3/Plec/Adipoq/Cblb/Cdkn1a/Socs5/Fabp4/Ptpn22/Cdkn2c/Il6/Sh2b3/Prkar1b/Cav1/Ptpn5/Nr2f2/Thy1/Dusp7	26
GO:0051235	maintenance of location	33/937	341/28943	2.6386059455422773e-8	5.66442195057267e-7	3.0100656614530215e-7	Tgfb2/Syne1/Os9/Ddit3/Lgals9/Akap6/Ptk2b/Htr2a/Tspo/Adcy6/Igsf11/Ltbp1/Gsto1/Gsn/Fbn1/Fitm2/Fgf2/Ngf/Camk2d/Asph/Plin2/Sri/Cxcl10/Cav1/Itpr2/Tgfb1/Cemip/Ednra/Ces1a/Thy1/Hexa/Myo5a/Abhd5	33
GO:1901652	response to peptide	38/937	430/28943	2.7700016676892832e-8	5.922420569662795e-7	3.147165755831932e-7	Col3a1/Irs1/Egr2/Igf1/Nr1h4/Mdm2/Lrp1/Tshr/Pik3r1/Slc39a14/Ednrb/Ghr/Adcy6/Tns2/Adipoq/Rab31/Anxa1/Jak2/Vim/Nr4a2/Jag1/Pld1/Anxa5/Ptpn22/Vcam1/Nfkb1/Tlr4/Jak1/Cpeb2/Tgfbr3/Cav2/Cav1/Nucb2/Ptpre/Ednra/Foxc2/Il18/Myo5a	38
GO:0050654	chondroitin sulfate proteoglycan metabolic process	11/937	39/28943	2.8216621852433684e-8	6.008547580754124e-7	3.1929335254069695e-7	Chpf/Dsel/Igf1/Dcn/Arsb/Egflam/Ext1/Chpf2/Gusb/Csgalnact2/Galns	11
GO:0006874	cellular calcium ion homeostasis	30/937	292/28943	2.9610891107214633e-8	6.280125138040179e-7	3.337249447974391e-7	Tgfb2/Ddit3/Ccl2/Akap6/Ptk2b/Htr2a/Gsto1/Vapb/Fgf2/P2ry1/Ngf/Camk2d/Mcub/Asph/Sri/Stim2/Cxcl10/Cav2/Cav1/Cacna1c/Itpr2/Dmpk/Tgfb1/Cemip/P2ry2/Nucb2/Ednra/Thy1/Nptn/Myo5a	30
GO:0051403	stress-activated MAPK cascade	27/937	244/28943	3.093259999440241e-8	6.534202422817565e-7	3.472265750950603e-7	Aida/Dusp10/Tgfb2/Sh3rf3/Egfr/Flt4/Dusp3/Sphk1/Ripk1/Ptk2b/Rap2a/Ptger4/Dab2/Igfbp6/Xdh/Fas/Map3k20/Ptpn22/Nfkb1/Tlr4/Taok3/Mdfic/Met/Ltbr/Cracr2a/Cyld/Mid1	27
GO:0043405	regulation of MAP kinase activity	24/937	198/28943	3.1301912363997477e-8	6.58587247785939e-7	3.499723143737357e-7	Rgs2/Aida/Dusp10/Egfr/Trib2/Dtnbp1/Ptk2b/Htr2a/Ghr/Adipoq/Pdgfrb/Zeb2/Fgf2/Pdgfc/Ptpn22/Tlr4/Taok3/Sh2b3/Cav1/Tgfb1/Ptpn5/Fzd4/Adam9/Dusp7	24
GO:0003170	heart valve development	13/937	58/28943	3.234868786542235e-8	6.779103992749818e-7	3.6024060922813693e-7	Bmpr2/Tgfb2/Mdm2/Slit3/Mef2c/Acvr1/Jag1/Emilin1/Slit2/Tnfrsf1a/Tgfb1/Dchs1/Tgfbr2	13
GO:0003205	cardiac chamber development	24/937	199/28943	3.4521454806822104e-8	7.177472552552265e-7	3.814098570865633e-7	Bmpr2/Tgfb2/Mdm2/Lrp1/Slit3/Tbx2/Mef2c/Tmem65/Adamts1/Ltbp1/Rxra/Acvr1/Jag1/Fzd1/Sema3c/Slit2/Tgfbr3/Tgfb1/Parva/Nrg1/Cpe/Ednra/Foxc2/Tgfbr2	24
GO:0008016	regulation of heart contraction	24/937	199/28943	3.4521454806822104e-8	7.177472552552265e-7	3.814098570865633e-7	Kcne4/Rgs2/Tgfb2/Mdm2/Akap6/Pik3r1/Ednrb/Tmem65/Bin1/Jak2/Cacnb2/Tnni3k/Pde4b/Sri/Sema3a/P2rx4/Cav1/Cacna1c/Dmpk/Scn1b/Adm/Ednra/Gnao1/Tbx18	24
GO:0030098	lymphocyte differentiation	40/937	471/28943	3.583712894443197e-8	7.4079486321001e-7	3.936573227394905e-7	Tnfsf18/Pbx1/Dusp10/Hlx/Psap/Lgals9/Tshr/Lgals8/Ctsl/Pik3r1/Mmp14/Ripk3/Ptk2b/Ptger4/St3gal1/Lgals1/Bcl6/Nfkbiz/H2-DMa/Runx2/Socs5/Anxa1/Smarca2/Fas/B2m/Mertk/Mafb/Il7/Ptpn22/Fgl2/Il6/Sh2b3/Loxl3/Cracr2a/Tgfb1/Axl/Il4ra/Cyld/Il18/Tgfbr2	40
GO:0060560	developmental growth involved in morphogenesis	29/937	278/28943	3.591052546520783e-8	7.4079486321001e-7	3.936573227394905e-7	Bmpr2/Map2/Tnn/Kif26b/Lrp1/Rtn4/Slit3/Tbx2/Ext1/Tnfrsf12a/Efna5/Sema6a/Zeb2/Bdnf/Ngf/Csf1/Epha7/Sema3d/Sema3a/Sema3c/Slit2/Areg/Smurf1/Plxna1/Tgfb1/Ednra/Itgb1/Tmem108/Tgfbr2	29
GO:1901136	carbohydrate derivative catabolic process	21/937	156/28943	3.6266080754709686e-8	7.452185699051434e-7	3.96008074102216e-7	Psap/Gns/Mgat1/Ctsl/Arsb/Ngly1/Nudt18/Adamts12/Xdh/Entpd1/Upp2/Fitm2/Fgf2/Acot7/Gusb/Nagk/Tgfb1/Cemip/Hgsnat/Galns/Hexa	21
GO:0030308	negative regulation of cell growth	24/937	200/28943	3.804610620828542e-8	7.787654530463383e-7	4.138348394585431e-7	Bmpr2/Map2/Dnajb2/Serpine2/Rgs2/Tgfb2/Rtn4/Slit3/Inhba/Dab2/Acvrl1/Bcl6/Cdkn1a/Sema6a/Smarca2/Adam15/Epha7/Cdkn2c/Sema3d/Sema3a/Sema3c/Cgref1/Slit2/Tgfb1	24
GO:0048017	inositol lipid-mediated signaling	22/937	171/28943	3.969333699838102e-8	8.093456088357149e-7	4.300850901755082e-7	Plcl1/Serpine2/Irs1/Tgfb2/Igf1/Dcn/Egfr/Pik3r1/Htr2a/Angpt1/Mydgf/Pdgfrb/Jak2/Gsn/Pld1/Fgf2/Pdgfc/Pdgfra/Pitpnm2/Pik3c2g/Inpp5f/Il18	22
GO:0090288	negative regulation of cellular response to growth factor stimulus	17/937	104/28943	3.991693109304505e-8	8.10774281162965e-7	4.3084428459132835e-7	Cflar/Grem2/Dcn/Adamts12/Xdh/Crim1/Sema6a/Fbn1/Fzd1/Emilin1/Htra3/Slit2/Smurf1/Cav1/Htra1/Adgra2/Bmper	17
GO:0001893	maternal placenta development	10/937	32/28943	4.070090165852728e-8	8.172679150520249e-7	4.3429499228190406e-7	Bmpr2/Pla2g4a/Ptgs2/Lif/Ctsl/Ctsb/Rxra/Ptn/Nr2f2/Tppp3	10
GO:0001945	lymph vessel development	10/937	32/28943	4.070090165852728e-8	8.172679150520249e-7	4.3429499228190406e-7	Bmpr2/Ptpn14/Flt4/Lgals8/Acvrl1/Ccbe1/Fgf2/Nr2f2/Efnb2/Foxc2	10
GO:0030204	chondroitin sulfate metabolic process	10/937	32/28943	4.070090165852728e-8	8.172679150520249e-7	4.3429499228190406e-7	Chpf/Dsel/Dcn/Arsb/Egflam/Ext1/Chpf2/Gusb/Csgalnact2/Galns	10
GO:1903532	positive regulation of secretion by cell	34/937	365/28943	4.168208213846969e-8	8.337995294441607e-7	4.4307986834593383e-7	Irs1/Pla2g4a/Tgfb2/Stxbp5/Itgb2/Igf1/Nr1h4/Lrp1/Lif/Rtn4/Rab34/Sphk1/C1qtnf1/Hfe/Dtnbp1/Lgals3/Ptger4/Dab2/Nr3c1/Jak2/Frmd4a/Rapgef4/P2ry1/Sdcbp/Tlr4/Sri/Kcnn4/Tgfb1/P2ry2/Nucb2/Il4ra/Lamp1/Adam9/Rab8b	34
GO:1903829	positive regulation of protein localization	41/937	493/28943	4.329775169103642e-8	8.628506667183523e-7	4.5851760082742046e-7	Ptgs2/Tgfb2/Igf1/Nr1h4/Mdm2/Lrp1/Lif/Egfr/Rtn4/Rab34/Ccl2/Itgb1bp1/Pik3r1/Lgals3/Ptger4/Jak2/Frmd4a/Stom/Rapgef4/Syt11/Ptpn22/Asph/Tlr4/Sri/Il6/Cav2/Ptn/Tcaf2/Tnfrsf1a/Kcnn4/Tgfb1/Ptpn5/Cemip/Bag3/Adam9/Cyld/Zdhhc1/Itgb1/Snx33/Nptn/Myo5a	41
GO:0008347	glial cell migration	14/937	70/28943	4.5181458162986496e-8	8.903107483534764e-7	4.731098486352003e-7	Col3a1/Tgfb2/Lrp1/Rtn4/Ccl2/Vcan/Tspo/Fas/Vim/P2ry1/Csf1/Lrp8/P2rx4/Cspg4	14
GO:0035904	aorta development	14/937	70/28943	4.5181458162986496e-8	8.903107483534764e-7	4.731098486352003e-7	Col3a1/Tgfb2/Egr2/Lrp1/Tbx2/Acvrl1/Mylk/Ltbp1/Pdgfrb/Mir145a/Efemp2/Jag1/Efnb2/Ednra	14
GO:0150076	neuroinflammatory response	14/937	70/28943	4.5181458162986496e-8	8.903107483534764e-7	4.731098486352003e-7	Ptgs2/Ifngr1/Igf1/Lrp1/Nr1d1/Sphk1/Ifngr2/Dagla/Jak2/Syt11/Tlr4/Jun/Itgb1/Myo5a	14
GO:1902105	regulation of leukocyte differentiation	33/937	349/28943	4.604941783325384e-8	9.040408014030243e-7	4.804059790391498e-7	Tnfsf18/Dusp10/Hlx/Lif/Lgals9/Ripk1/Ninj1/Pik3r1/Mmp14/Tnfrsf11b/Adipoq/Bcl6/Nfkbiz/H2-DMa/Socs5/Anxa1/Smarca2/Fas/Fbn1/Mafb/Il7/Csf1/Jun/Fgl2/Il6/Sh2b3/Loxl3/Tgfb1/Axl/Il4ra/Cyld/Il18/Tgfbr2	33
GO:0048863	stem cell differentiation	29/937	282/28943	4.9139033260638306e-8	9.60362014388848e-7	5.103349904544931e-7	Tgfb2/Lif/Chd3/Hoxb4/Osr1/Mef2c/Ednrb/Ext1/Runx2/Lbh/Cdh2/Sema6a/Ltbp3/Zeb2/Acvr1/Jag1/Fgf2/Fzd1/Sema3d/Sema3a/Sema3c/Pdgfra/Sh2b3/Ptn/Nrg1/Ednra/Foxc2/Itgb1/Tbx18	29
GO:0048639	positive regulation of developmental growth	25/937	218/28943	4.9281974228248025e-8	9.60362014388848e-7	5.103349904544931e-7	Bmpr2/Hlx/Igf1/Hmga2/Lrp1/Sh3pxd2b/Tbx2/Akap6/Tshr/Mef2c/Ghr/Ptger4/Tnfrsf12a/Efna5/Nr3c1/Bdnf/Foxs1/Il7/Fgf2/Ngf/Csf1/Sgip1/Tgfbr3/Smurf1/Nrg1	25
GO:0006023	aminoglycan biosynthetic process	13/937	60/28943	4.989087876057891e-8	9.686534218184456e-7	5.147410324137127e-7	Chpf/Ptger4/Angpt1/Ext1/Has2/Pdgfrb/Ext2/Nfkb1/Chpf2/Hs3st1/Csgalnact2/Tgfb1/Hexa	13
GO:0048144	fibroblast proliferation	20/937	145/28943	5.0502703344396e-8	9.769405727536822e-7	5.191448124779631e-7	Col3a1/Ddr2/Igf1/Hmga2/Lif/Egfr/Sphk1/Fbxo4/Cdkn1a/Pdgfrb/Cd248/Smarca2/Fndc3b/Pdgfc/Jun/Pdgfra/Ereg/Cav1/Tgfb1/Ednra	20
GO:0110148	biomineralization	23/937	188/28943	5.0753157700337904e-08	9.782022839981184e-7	5.19815284014986e-7	Bmpr2/Ptgs2/Ddr2/Igf1/Osr1/Itgb1bp1/Aspn/Mef2c/Ptk2b/Ank/Ano6/Ltbp3/Rxra/Acvr1/Sgms2/Tmem119/Fam20c/Lncpint/Ptn/Mgp/Tgfb1/Cd276/Tent5a	23
GO:0045628	regulation of T-helper 2 cell differentiation	7/937	13/28943	5.2747220892300856e-8	1.0129384492081485e-6	5.382740321488003e-7	Hlx/Bcl6/Socs5/Anxa1/Il6/Il4ra/Il18	7
GO:0030193	regulation of blood coagulation	14/937	71/28943	5.461392973847969e-8	1.0449860976409827e-6	5.553041063416738e-7	Serpine2/C1qtnf1/Plau/Ano6/Pros1/Emilin2/Prkg1/Thbd/Anxa5/Pdgfra/Sh2b3/Cav1/Plaur/Plat	14
GO:0032872	regulation of stress-activated MAPK cascade	24/937	204/28943	5.575532809063107e-8	1.0629743236340168e-6	5.648630237112765e-7	Aida/Dusp10/Tgfb2/Sh3rf3/Egfr/Flt4/Dusp3/Sphk1/Ripk1/Ptk2b/Rap2a/Dab2/Igfbp6/Xdh/Fas/Ptpn22/Tlr4/Taok3/Mdfic/Met/Ltbr/Cracr2a/Cyld/Mid1	24
GO:0051209	release of sequestered calcium ion into cytosol	18/937	120/28943	6.325840466305625e-8	1.2016821403798562e-6	6.385721576361528e-7	Tgfb2/Ddit3/Akap6/Ptk2b/Htr2a/Gsto1/Fgf2/Ngf/Camk2d/Asph/Sri/Cxcl10/Itpr2/Tgfb1/Cemip/Ednra/Thy1/Myo5a	18
GO:0060759	regulation of response to cytokine stimulus	20/937	147/28943	6.373168238241163e-8	1.2063333858835692e-6	6.410438227938481e-7	Il1r1/Arg1/Nr1h4/Slit3/Sphk1/Ripk1/Il6st/Angpt1/Adipoq/Ifih1/Il7/Csf1/Tlr4/Il6/Slit2/Sh2b3/Cav1/Tnfrsf1a/Axl/Cyld	20
GO:0030168	platelet activation	16/937	95/28943	6.464085466106998e-8	1.2191726909468233e-6	6.478666110015509e-7	Serpine2/Pla2g4a/C1qtnf1/Emilin2/Jak2/Prkg1/Entpd1/Mertk/Slc7a11/P2ry1/Tlr4/Il6/Pdgfra/Sh2b3/Axl/C1galt1c1	16
GO:0030509	BMP signaling pathway	22/937	176/28943	6.697975004247084e-8	1.2587902490188205e-6	6.68919324267568e-7	Bmpr2/Grem2/Tgfb2/Hfe/Fst/Ext1/Acvrl1/Fstl1/Rgmb/Runx2/Crim1/Acvr1/Fbn1/Slc33a1/Fzd1/Htra3/Tgfbr3/Smurf1/Cav1/Tgfb1/Htra1/Bmper	22
GO:0051048	negative regulation of secretion	24/937	206/28943	6.723135811037528e-8	1.2590383056059994e-6	6.690511411805171e-7	Klf7/Irs1/Lif/Lgals9/Trim9/Ptger4/Tspo/Comt/Adipoq/Anxa1/Entpd1/Frmd4a/Ptgs1/Pla2r1/Fbn1/Anxa5/P2ry1/Syt11/Il6/Tnfrsf1a/Il11/Nucb2/Nrg1/Myo5a	24
GO:0001935	endothelial cell proliferation	23/937	191/28943	6.819302172632043e-8	1.2725347976561776e-6	6.762231576059896e-7	Bmpr2/Arg1/Igf1/Flt4/Sparc/Ccl2/Itgb1bp1/Pgf/Mef2c/Acvrl1/Mydgf/Ptprm/Xdh/Pold4/Fgf7/Fgf2/Enpep/Jun/Cav2/Cav1/Nr2f2/Cdh13/Bmper	23
GO:0050729	positive regulation of inflammatory response	20/937	148/28943	7.147940650137331e-8	1.3258480898618496e-6	7.045537642535187e-7	Il1rl1/Pla2g4a/Ptgs2/Tnfsf18/Ripk1/Ninj1/Itga2/Ptger4/Lgals1/Cd47/Nfkbiz/Jak2/Fabp4/Tlr4/Il6/Il17ra/Tnfrsf1a/Cebpa/Ednra/Il18	20
GO:0031098	stress-activated protein kinase signaling cascade	27/937	254/28943	7.155211240496632e-8	1.3258480898618496e-6	7.045537642535187e-7	Aida/Dusp10/Tgfb2/Sh3rf3/Egfr/Flt4/Dusp3/Sphk1/Ripk1/Ptk2b/Rap2a/Ptger4/Dab2/Igfbp6/Xdh/Fas/Map3k20/Ptpn22/Nfkb1/Tlr4/Taok3/Mdfic/Met/Ltbr/Cracr2a/Cyld/Mid1	27
GO:0051283	negative regulation of sequestering of calcium ion	18/937	121/28943	7.20920133783778e-8	1.3311815477315147e-6	7.073879560793346e-7	Tgfb2/Ddit3/Akap6/Ptk2b/Htr2a/Gsto1/Fgf2/Ngf/Camk2d/Asph/Sri/Cxcl10/Itpr2/Tgfb1/Cemip/Ednra/Thy1/Myo5a	18
GO:0070302	regulation of stress-activated protein kinase signaling cascade	24/937	207/28943	7.375632619029584e-8	1.3571678000381616e-6	7.211970131059187e-7	Aida/Dusp10/Tgfb2/Sh3rf3/Egfr/Flt4/Dusp3/Sphk1/Ripk1/Ptk2b/Rap2a/Dab2/Igfbp6/Xdh/Fas/Ptpn22/Tlr4/Taok3/Mdfic/Met/Ltbr/Cracr2a/Cyld/Mid1	24
GO:0051100	negative regulation of binding	22/937	177/28943	7.418608201766661e-8	1.3603357608864495e-6	7.228804629353041e-7	Map2/Dnajb2/Per2/Ifi204/Hmga2/Ddit3/Itgb1bp1/Hfe/Dtnbp1/Nfatc4/Dab2/Adipoq/Cdkn1a/Jak2/Ifit2/B2m/P2ry1/Adam15/Nfib/Jun/Sri/Cav1	22
GO:0045778	positive regulation of ossification	13/937	62/28943	7.556669935948361e-8	1.3808572294720866e-6	7.337855417679232e-7	Bmpr2/Osr1/Mef2c/Ptger4/Ano6/Runx2/Rxra/Acvr1/Tmem119/Fam20c/Ptn/Cd276/Tent5a	13
GO:1901653	cellular response to peptide	31/937	322/28943	7.799413909346353e-8	1.4151067394887888e-6	7.519856820333293e-7	Irs1/Igf1/Nr1h4/Mdm2/Lrp1/Tshr/Pik3r1/Slc39a14/Ghr/Adcy6/Tns2/Adipoq/Rab31/Jak2/Vim/Nr4a2/Anxa5/Ptpn22/Vcam1/Nfkb1/Tlr4/Jak1/Cpeb2/Cav2/Cav1/Nucb2/Ptpre/Ednra/Foxc2/Il18/Myo5a	31
GO:0014013	regulation of gliogenesis	19/937	135/28943	7.819876464836652e-8	1.4151067394887888e-6	7.519856820333293e-7	Serpine2/Dusp10/Egr2/Igf1/Hmga2/Lif/Rtn4/Nr1d1/Il6st/Zcchc24/Tspo/Bin1/Fas/Vim/Cdkn2b/Il6/Ptn/Tgfb1/Nrg1	19
GO:0097530	granulocyte migration	21/937	163/28943	7.84480386940441e-8	1.4151067394887888e-6	7.519856820333293e-7	Il1r1/Ccl20/Tnfsf18/Itgb2/Rtn4/Ccl2/Ccl7/Itga1/Lgals3/Ptger4/Anxa1/Csf1/Vav3/Pde4b/Slit2/Cxcl1/Cxcl2/Cxcl10/Il17ra/Ednra/Dpep1	21
GO:0050769	positive regulation of neurogenesis	30/937	305/28943	7.851283368116174e-8	1.4151067394887888e-6	7.519856820333293e-7	Bmpr2/Serpine2/Plxna2/Egr2/Igf1/Plxnc1/Lrp1/Lif/Rtn4/Il6st/Tspo/Tiam2/Tnfrsf12a/Efna5/Man2a1/Bin1/Vim/Zeb2/Bdnf/Fgf2/Ngf/Lrp8/Il6/Met/Ptn/Plxna1/Tgfb1/Nrg1/Itgb1/Nptn	30
GO:1900046	regulation of hemostasis	14/937	73/28943	7.899572277787359e-8	1.41896738772092e-6	7.540372249402471e-7	Serpine2/C1qtnf1/Plau/Ano6/Pros1/Emilin2/Prkg1/Thbd/Anxa5/Pdgfra/Sh2b3/Cav1/Plaur/Plat	14
GO:0046879	hormone secretion	34/937	375/28943	8.02216786819476e-8	1.4361040173537804e-6	7.631436052313018e-7	Klf7/Irs1/Per2/Nr1h4/Hmga2/Lrp1/Lif/Nr1d1/C1qtnf1/Inhba/Hfe/Ptger4/Dab2/Tspo/Adipoq/Efna5/Anxa1/Jak2/Rapgef4/Fbn1/Anxa5/P2ry1/Sri/Il6/Cacna1c/Il11/Fzd4/Adm/Nucb2/Nrg1/Cpe/Rab8b/Myo5a/Hmgn3	34
GO:0034446	substrate adhesion-dependent cell spreading	17/937	109/28943	8.150430963145341e-8	1.4499293499969389e-6	7.70490367073987e-7	Tmeff2/Ntn4/Itgb1bp1/Dab2/Has2/St6gal1/Efna5/Itga8/Mertk/Fndc3b/Megf9/Micall2/Antxr1/Axl/Fzd4/Parva/Peak1	17
GO:0002274	myeloid leukocyte activation	28/937	272/28943	8.154308217176498e-8	1.4499293499969389e-6	7.70490367073987e-7	Il1rl1/Il18rap/Pla2g4a/Fcgr4/Ifngr1/Itgb2/Lgals9/Nr1d1/Cd300lb/Sphk1/Itgb8/Cplx2/Ifngr2/Anxa1/Jak2/Syt11/Tlr4/Jun/Ltbr/Tgfb1/Cebpa/Crtc3/Il4ra/Ptpre/Adam9/Il18/Plscr2/Tgfbr2	28
GO:0034764	positive regulation of transmembrane transport	28/937	273/28943	8.811517680703586e-8	1.5615310359662965e-6	8.297953421672824e-7	Irs1/Ifngr1/Igf1/C1qtnf2/Ccl2/Vmp1/Akap6/Ano6/Adipoq/Ifngr2/Gsto1/Acsl5/Cacnb2/Asph/Azin2/Sri/Stim2/Cxcl10/P2rx4/Cav1/Met/Cacna1c/Cracr2a/Cemip/Ednra/Itgb1/Thy1/Myo5a	28
GO:0045598	regulation of fat cell differentiation	20/937	150/28943	8.963462938170505e-8	1.5778682592159478e-6	8.384769190583356e-7	Ptgs2/Dusp10/Igf1/Ddit3/Sh3pxd2b/Nr1d1/Metrnl/Trib2/Jdp2/Htr2a/Adipoq/Zadh2/Fbn1/Jag1/Fndc3b/Runx1t1/Medag/Tgfb1/Cebpa/Nucb2	20
GO:0055007	cardiac muscle cell differentiation	20/937	150/28943	8.963462938170505e-8	1.5778682592159478e-6	8.384769190583356e-7	Rgs2/Igf1/Sgcd/Akap6/Mef2c/Rarb/Plec/Nr3c1/Pdgfrb/Rxra/Acvr1/Lmna/Camk2d/Pdgfra/Met/Tgfb1/Efnb2/Nrg1/Itgb1/Tbx18	20
GO:0050777	negative regulation of immune response	23/937	194/28943	9.104092015260327e-8	1.5972993333086308e-6	8.488025638287824e-7	Il1rl1/Col3a1/Tnfsf18/Ifi204/Dusp10/Hlx/Tgfb2/Cr1l/Arg1/Lgals9/Hfe/Serpinb9/Lgals3/Masp1/Bcl6/Socs5/Anxa1/Fgl2/Trafd1/Loxl3/Tgfb1/Il4ra/Parp3	23
GO:0051282	regulation of sequestering of calcium ion	18/937	123/28943	9.323403051894926e-8	1.630360646260169e-6	8.663712978860883e-7	Tgfb2/Ddit3/Akap6/Ptk2b/Htr2a/Gsto1/Fgf2/Ngf/Camk2d/Asph/Sri/Cxcl10/Itpr2/Tgfb1/Cemip/Ednra/Thy1/Myo5a	18
GO:0032944	regulation of mononuclear cell proliferation	27/937	258/28943	9.875270666295019e-8	1.7211651613433663e-6	9.14624686341585e-7	Rassf5/Tnfsf18/Arg1/Igf1/Lgals9/Mef2c/Il6st/Lgals3/Ripk3/St6gal1/Bcl6/Cblb/Cdkn1a/Anxa1/Jak2/Il7/Ptpn22/Csf1/Vav3/Vcam1/Tlr4/Il6/Tgfb1/Lrrc32/Il18/Cd276/Tgfbr2	27
GO:0051928	positive regulation of calcium ion transport	20/937	151/28943	1.0022085478527396e-7	1.74100767802971e-6	9.251689711133669e-7	Ccl2/Vmp1/Akap6/Lgals3/Tspo/Mylk/Pdgfrb/Gsto1/Cacnb2/Asph/Sri/Stim2/Cxcl10/P2rx4/Cav1/Cacna1c/Cracr2a/Cemip/Ednra/Thy1	20
GO:0048145	regulation of fibroblast proliferation	18/937	124/28943	1.0580702815532583e-7	1.8320226743877891e-6	9.735342090150083e-7	Ddr2/Igf1/Hmga2/Lif/Egfr/Sphk1/Fbxo4/Cdkn1a/Pdgfrb/Cd248/Smarca2/Fndc3b/Pdgfc/Jun/Pdgfra/Ereg/Cav1/Tgfb1	18
GO:0006631	fatty acid metabolic process	38/937	453/28943	1.0784015366521459e-7	1.8611236977320204e-6	9.889984508822226e-7	Irs1/Per2/Pam/Pla2g4a/Ptgs2/Ephx1/Aig1/Sgpl1/Aldh1l2/C1qtnf2/Acox1/Sphk1/Prkar2b/Abcd2/Adipoq/Cyp1b1/Fads3/Dagla/Anxa1/Asah2/Lipa/Acsl5/Ptgs1/Fabp4/Cyp2u1/Adh7/Hacd4/Acot7/Cav1/Tbxas1/Tnfrsf1a/Nucb2/Asah1/Cyp4v3/Ces1a/Myo5a/Abhd5/Mid1ip1	38
GO:0003231	cardiac ventricle development	20/937	152/28943	1.1194516214806174e-7	1.92567557427985e-6	1.0233012250530862e-6	Bmpr2/Tgfb2/Mdm2/Slit3/Mef2c/Tmem65/Ltbp1/Rxra/Acvr1/Jag1/Fzd1/Sema3c/Slit2/Tgfbr3/Tgfb1/Nrg1/Cpe/Ednra/Foxc2/Tgfbr2	20
GO:0032412	regulation of ion transmembrane transporter activity	29/937	293/28943	1.1265660899186486e-7	1.9279920455715857e-6	1.024532194559214e-6	Hecw2/Kcne4/Ifngr1/Ccl2/Vmp1/Osr1/Akap6/Ripk1/Mef2c/Ptk2b/Ifngr2/Gsto1/Cacnb2/Stom/Rem1/Kcnab1/Camk2d/Asph/Pde4b/Sri/Stim2/Cav1/Tcaf2/Cracr2a/Fxyd5/Scn1b/Ednra/Itgb1/Myo5a	29
GO:0050818	regulation of coagulation	14/937	75/28943	1.1280998713910624e-7	1.9279920455715857e-6	1.024532194559214e-6	Serpine2/C1qtnf1/Plau/Ano6/Pros1/Emilin2/Prkg1/Thbd/Anxa5/Pdgfra/Sh2b3/Cav1/Plaur/Plat	14
GO:0051208	sequestering of calcium ion	18/937	125/28943	1.199129683313478e-7	2.0427754379285407e-6	1.0855279238416746e-6	Tgfb2/Ddit3/Akap6/Ptk2b/Htr2a/Gsto1/Fgf2/Ngf/Camk2d/Asph/Sri/Cxcl10/Itpr2/Tgfb1/Cemip/Ednra/Thy1/Myo5a	18
GO:0045926	negative regulation of growth	27/937	261/28943	1.2515139677632538e-7	2.125159248796702e-6	1.1293065622125013e-6	Bmpr2/Map2/Dnajb2/Serpine2/Rgs2/Dusp10/Tgfb2/Kcnk2/Rtn4/Slit3/Inhba/Dab2/Acvrl1/Bcl6/Cdkn1a/Sema6a/Smarca2/Adam15/Epha7/Cdkn2c/Sema3d/Sema3a/Sema3c/Cgref1/Slit2/Tgfb1/Tgfbr2	27
GO:0048015	phosphatidylinositol-mediated signaling	21/937	168/28943	1.3246319209339692e-7	2.2348286504003642e-6	1.1875847241785092e-6	Plcl1/Serpine2/Irs1/Tgfb2/Igf1/Dcn/Egfr/Pik3r1/Htr2a/Angpt1/Mydgf/Pdgfrb/Jak2/Gsn/Fgf2/Pdgfc/Pdgfra/Pitpnm2/Pik3c2g/Inpp5f/Il18	21
GO:0050768	negative regulation of neurogenesis	21/937	168/28943	1.3246319209339692e-7	2.2348286504003642e-6	1.1875847241785092e-6	Map2/Dusp10/Hmga2/Rtn4/Nr1d1/Nfatc4/Tspo/Dnajb11/Sema6a/Fas/Bdnf/B2m/Epha7/Cdkn2b/Sema3d/Sema3a/Sema3c/Slit2/Ptn/Tgfb1/Thy1	21
GO:0009914	hormone transport	34/937	383/28943	1.328794160624341e-7	2.2348286504003642e-6	1.1875847241785092e-6	Klf7/Irs1/Per2/Nr1h4/Hmga2/Lrp1/Lif/Nr1d1/C1qtnf1/Inhba/Hfe/Ptger4/Dab2/Tspo/Adipoq/Efna5/Anxa1/Jak2/Rapgef4/Fbn1/Anxa5/P2ry1/Sri/Il6/Cacna1c/Il11/Fzd4/Adm/Nucb2/Nrg1/Cpe/Rab8b/Myo5a/Hmgn3	34
GO:0051348	negative regulation of transferase activity	27/937	262/28943	1.3531555306840578e-7	2.268575986521432e-6	1.2055180099594646e-6	Rgs2/Ddr2/Aida/Dusp10/Adarb1/Dusp3/Itgb1bp1/Prkar2b/Dtnbp1/Dnajc3/Plec/Adipoq/Cblb/Cdkn1a/Socs5/Fabp4/Ptpn22/Cdkn2c/Il6/Sh2b3/Prkar1b/Cav1/Ptpn5/Nr2f2/Thy1/Dusp7/Parp3	27
GO:0010720	positive regulation of cell development	34/937	384/28943	1.4136840227010547e-7	2.3625523176848958e-6	1.2554568969090648e-6	Bmpr2/Serpine2/Plxna2/Egr2/Igf1/Plxnc1/Lrp1/Lif/Rtn4/Ninj1/Il6st/Dab2/Has2/Tspo/Adipoq/Tiam2/Tnfrsf12a/Efna5/Man2a1/Bin1/Vim/Zeb2/Bdnf/Fgf2/Ngf/Lrp8/Il6/Met/Ptn/Plxna1/Tgfb1/Nrg1/Itgb1/Nptn	34
GO:0010712	regulation of collagen metabolic process	12/937	55/28943	1.504093502940015e-7	2.505715390860006e-6	1.3315335476799202e-6	Ddr2/Nr1h4/Ccl2/Itga2/Ltbp1/Pdgfrb/Vim/Il6/Emilin1/Tgfb1/Itgb1/Il18	12
GO:0032496	response to lipopolysaccharide	34/937	386/28943	1.5988740593374775e-7	2.6550226281872742e-6	1.410875198426788e-6	Ly96/Ptgs2/Fcgr4/Dusp10/Nr1h4/Plscr3/Lgals9/Ccl2/Nr1d1/Cd300lb/Mef2c/Ednrb/Ptger4/Cd14/Jak2/Vim/B2m/Ptpn22/Nfkb1/Gbp2/Tlr4/Pde4b/Il6/Cxcl1/Cxcl2/Cxcl10/Mgst1/Tgfb1/Axl/Adm/Adam9/Ednra/Il18/Plscr2	34
GO:0062012	regulation of small molecule metabolic process	33/937	368/28943	1.6037724264187475e-7	2.6550226281872742e-6	1.410875198426788e-6	Irs1/Pla2g4a/Ptgs2/Igf1/Nr1h4/C1qtnf2/Nr1d1/C1qtnf1/Ppp1r3e/Ptk2b/Htr2a/Lacc1/Dab2/Tspo/Abcd2/Comt/Adipoq/Zbtb20/Ier3/Nr3c1/Anxa1/Entpd1/Acsl5/Slc7a11/P2ry1/Nfkb1/H6pd/Il6/Cav1/Slc35b4/Nucb2/Ces1a/Mid1ip1	33
GO:0007219	Notch signaling pathway	22/937	185/28943	1.634023504900398e-7	2.696649415430938e-6	1.4329956131790991e-6	Tgfb2/Nr1h4/Tbx2/Itgb1bp1/Sel1l/S1pr3/Il6st/Mmp14/Bcl6/Dtx4/Chac1/Jag1/Pofut1/Fat4/Tspan5/Tgfb1/Cebpa/Gas2/Tcim/Foxc2/Maml2/Tgfbr2	22
GO:0051651	maintenance of location in cell	25/937	232/28943	1.6640337548096026e-7	2.7376206414795986e-6	1.4547676636571243e-6	Tgfb2/Syne1/Os9/Ddit3/Akap6/Ptk2b/Htr2a/Tspo/Adcy6/Gsto1/Gsn/Fgf2/Ngf/Camk2d/Asph/Sri/Cxcl10/Cav1/Itpr2/Tgfb1/Cemip/Ednra/Thy1/Hexa/Myo5a	25
GO:0016311	dephosphorylation	32/937	351/28943	1.6947237134550825e-7	2.779452152408786e-6	1.4769968682808925e-6	Inpp1/Dusp23/Dusp10/Tgfb2/Ptpn14/Dusp6/Ssh2/Dusp3/Mef2c/Vcan/Cmya5/Plpp1/Itga2/Itga1/Ripk3/Tns2/Ptprm/Pdgfrb/Hdhd2/Jak2/Acp2/Mtmr11/Ptpn22/Magi2/Gna12/Tgfb1/Ptpn5/Inpp5f/Ptpre/Dusp4/Plppr2/Dusp7	32
GO:0001952	regulation of cell-matrix adhesion	18/937	128/28943	1.7317719356237397e-7	2.8314203071297123e-6	1.5046126708075252e-6	Lrp1/Dusp3/Itgb1bp1/Ninj1/Pik3r1/Plau/Mmp14/Ptk2b/Acvrl1/Bcl6/Efna5/Efemp2/Jag1/Adam15/Csf1/Cdh13/Thy1/Peak1	18
GO:0150115	cell-substrate junction organization	16/937	102/28943	1.7983482760774037e-7	2.9311966808533237e-6	1.5576336920150613e-6	Tns1/Lrp1/Dusp3/Itgb1bp1/Pik3r1/Itga2/Mmp14/Ptk2b/Plec/Acvrl1/Efna5/Ston1/Thsd1/Thy1/Peak1/Rab8b	16
GO:0030501	positive regulation of bone mineralization	11/937	46/28943	1.8256665008236768e-7	2.95651232986571e-6	1.5710863914174913e-6	Bmpr2/Osr1/Mef2c/Ano6/Rxra/Acvr1/Tmem119/Fam20c/Ptn/Cd276/Tent5a	11
GO:0006875	cellular metal ion homeostasis	36/937	425/28943	1.8303818177080776e-7	2.95651232986571e-6	1.5710863914174913e-6	Steap3/Tgfb2/Ddit3/Ccl2/Akap6/Hfe/Ptk2b/Slc39a14/Htr2a/Slc39a6/Gsto1/Slc39a13/Vapb/Fgf2/P2ry1/Ngf/Camk2d/Mcub/Asph/Steap2/Sri/Stim2/Cxcl10/Cav2/Cav1/Cacna1c/Itpr2/Dmpk/Tgfb1/Cemip/P2ry2/Nucb2/Ednra/Thy1/Nptn/Myo5a	36
GO:0032409	regulation of transporter activity	30/937	317/28943	1.8306751218823845e-7	2.95651232986571e-6	1.5710863914174913e-6	Hecw2/Kcne4/Ifngr1/Ccl2/Vmp1/Osr1/Akap6/Ripk1/Mef2c/Ptk2b/Adipoq/Ifngr2/Gsto1/Cacnb2/Stom/Rem1/Kcnab1/Camk2d/Asph/Pde4b/Sri/Stim2/Cav1/Tcaf2/Cracr2a/Fxyd5/Scn1b/Ednra/Itgb1/Myo5a	30
GO:0002292	T cell differentiation involved in immune response	14/937	78/28943	1.882548434822182e-7	3.0049312419900786e-6	1.5968161315431784e-6	Tnfsf18/Hlx/Ptger4/Bcl6/Nfkbiz/Socs5/Anxa1/Fgl2/Il6/Loxl3/Cracr2a/Tgfb1/Il4ra/Il18	14
GO:2000379	positive regulation of reactive oxygen species metabolic process	14/937	78/28943	1.882548434822182e-7	3.0049312419900786e-6	1.5968161315431784e-6	Itgb2/Plau/Ripk3/Ptk2b/Tspo/Cdkn1a/Xdh/Cyp1b1/Pdgfrb/Tlr4/Cxcl1/Tgfb1/Il18/Tgfbr2	14
GO:2000514	regulation of CD4-positive, alpha-beta T cell activation	14/937	78/28943	1.882548434822182e-7	3.0049312419900786e-6	1.5968161315431784e-6	Tnfsf18/Hlx/Lgals9/Bcl6/Cblb/Nfkbiz/Socs5/Anxa1/Il6/Loxl3/Tgfb1/Il4ra/Il18/Tgfbr2	14
GO:0002237	response to molecule of bacterial origin	35/937	407/28943	1.8834164762331301e-7	3.0049312419900786e-6	1.5968161315431784e-6	Ly96/Ptgs2/Fcgr4/Dusp10/Nr1h4/Plscr3/Lgals9/Ccl2/Nr1d1/Cd300lb/Mef2c/Ednrb/Ptger4/Cd14/Jak2/Vim/B2m/Ptpn22/Nfkb1/Gbp2/Tlr4/Pde4b/Il6/Cxcl1/Cxcl2/Cxcl10/Mgst1/Ssc5d/Tgfb1/Axl/Adm/Adam9/Ednra/Il18/Plscr2	35
GO:1904738	vascular associated smooth muscle cell migration	10/937	37/28943	1.8972609088269054e-7	3.017902066118942e-6	1.6037088087928122e-6	Ddr2/Mdm2/Ddit3/Lrp1/Mef2c/Adipoq/Adamts1/Prkg1/Gna12/Myo5a	10
GO:0034612	response to tumor necrosis factor	23/937	202/28943	1.9097713361115895e-7	3.0286794072088002e-6	1.6094358723165789e-6	Ccl20/Tnfsf18/Nr1h4/Ccl2/Ccl7/Nr1d1/Sphk1/Ripk1/Ptk2b/Adamts12/Ext1/Adipoq/Cd14/Jak2/Fabp4/Nfkb1/Il6/Tnfrsf1a/Cebpa/Adam9/Asah1/Cyld/Adamts7	23
GO:0007517	muscle organ development	33/937	371/28943	1.93540095357813e-7	3.0601354598341633e-6	1.6261515733499194e-06	Col3a1/Cflar/Hlx/Tgfb2/Egr2/Adarb1/Lif/Dtnbp1/Mef2c/Angpt1/Plec/Mylk/Mir145a/Efemp2/Rxra/Chrna1/Bdnf/Mbnl1/Lmna/Hivep3/Fzd1/Il6/Tgfbr3/Cav2/Cav1/Met/Lncpint/Tgfb1/Nr2f2/Nrg1/Ednra/Foxc2/Itgb1	33
GO:0071621	granulocyte chemotaxis	18/937	129/28943	1.9524842626683651e-7	3.077931161537802e-6	1.6356081835895874e-6	Ccl20/Tnfsf18/Itgb2/Ccl2/Ccl7/Itga1/Lgals3/Anxa1/Csf1/Vav3/Pde4b/Slit2/Cxcl1/Cxcl2/Cxcl10/Il17ra/Ednra/Dpep1	18
GO:0043409	negative regulation of MAPK cascade	22/937	187/28943	1.9759438767926144e-7	3.1056427420660108e-6	1.6503340775467138e-6	Rgs2/Aida/Dusp10/Igf1/Dusp6/Lif/Dusp3/Itgb1bp1/Dab2/Adipoq/Sema6a/Ptpn22/Tlr4/Emilin1/Taok3/Sh2b3/Cav1/Spred3/Ptpn5/Dusp4/Cyld/Dusp7	22
GO:0051961	negative regulation of nervous system development	21/937	172/28943	1.9837428597911148e-7	3.1086486773165807e-6	1.6519314272069693e-6	Map2/Dusp10/Hmga2/Rtn4/Nr1d1/Nfatc4/Tspo/Dnajb11/Sema6a/Fas/Bdnf/B2m/Epha7/Cdkn2b/Sema3d/Sema3a/Sema3c/Slit2/Ptn/Tgfb1/Thy1	21
GO:0046578	regulation of Ras protein signal transduction	23/937	203/28943	2.0889823363148378e-7	3.2637931582685424e-6	1.7343749808038617e-6	Col3a1/Tgfb2/Igf1/Rtn4/Gabarap/Arhgef28/Bcl6/Cdh2/Pdgfrb/Ngf/Csf1/Camk2d/Arhgap24/Cyth3/Stard13/Met/Arhgdib/Eps8/Rasa3/Nrg1/Psd3/Itgb1/P2ry10b	23
GO:0051251	positive regulation of lymphocyte activation	38/937	465/28943	2.099273128250313e-7	3.2637931582685424e-6	1.7343749808038617e-6	Dusp10/Hlx/Igf1/Lgals9/Ccl2/Lgals8/Mef2c/Il6st/Mmp14/Lgals1/Bcl6/Cd47/Nfkbiz/Cdkn1a/H2-DMa/Socs5/Anxa1/Smarca2/Jak2/B2m/Il7/Ptpn22/Vav3/Vcam1/Tlr4/Il6/Cav1/Tgfb1/Axl/Il4ra/Efnb2/Lamp1/Cyld/Thy1/Il18/Cd276/Tgfbr2/Sh3kbp1	38
GO:0001780	neutrophil homeostasis	9/937	29/28943	2.1012870172529906e-7	3.2637931582685424e-6	1.7343749808038617e-6	Anxa1/Mertk/Slc7a11/Csf1/Pde4b/Il6/Sh2b3/Axl/Il18	9
GO:1903036	positive regulation of response to wounding	14/937	79/28943	2.2204154373883524e-7	3.43871376095246e-6	1.8273275369894575e-6	Ddr2/Lrp1/Ccl2/Plau/Ptger4/Ano6/Mylk/Emilin2/Anxa1/Ptn/Plat/Nrg1/Foxc2/Itgb1	14
GO:0022898	regulation of transmembrane transporter activity	29/937	303/28943	2.3029449883439158e-7	3.556097217381351e-6	1.8897049365727544e-6	Hecw2/Kcne4/Ifngr1/Ccl2/Vmp1/Osr1/Akap6/Ripk1/Mef2c/Ptk2b/Ifngr2/Gsto1/Cacnb2/Stom/Rem1/Kcnab1/Camk2d/Asph/Pde4b/Sri/Stim2/Cav1/Tcaf2/Cracr2a/Fxyd5/Scn1b/Ednra/Itgb1/Myo5a	29
GO:0051056	regulation of small GTPase mediated signal transduction	25/937	236/28943	2.3110747564237031e-7	3.5582465856191184e-6	1.8908471077568183e-6	Col3a1/Tgfb2/Igf1/Rtn4/Gabarap/Inf2/Arhgef28/Bcl6/Cdh2/Pdgfrb/Ngf/Csf1/Camk2d/Slit2/Arhgap24/Cyth3/Stard13/Met/Arhgdib/Eps8/Rasa3/Nrg1/Psd3/Itgb1/P2ry10b	25
GO:0043583	ear development	26/937	254/28943	2.622431158844282e-7	4.025889229609492e-6	2.139351734846651e-6	Ifi204/Tgfb2/Eya4/Psap/Igf1/Lrig3/Tbx2/Osr1/Tshr/Cebpd/H2-DMa/H2-T23/Itga8/Bdnf/Jag1/Mafb/Fgf2/Fat4/Ece1/Igfbp7/Cebpa/Tsku/Dchs1/Ednra/Bmper/Tbx18	26
GO:0050890	cognition	32/937	358/28943	2.647254758831656e-7	4.052218081562312e-6	2.153342848831486e-6	En1/Ptgs2/Igf1/Specc1/Zzef1/Prkar2b/Nrxn3/Mef2c/Nfatc4/Htr2a/Comt/Rin1/Itga8/Ptgs1/Nr4a2/Bdnf/Meis2/B2m/Slc7a11/Kcnab1/Syt11/Ngf/Jun/Prkar1b/Ptn/Cacna1c/Shank2/Nrg1/Ndrg4/Itgb1/Nptn/Tpbg	32
GO:0051897	positive regulation of protein kinase B signaling	17/937	118/28943	2.657493739525938e-7	4.056134230761988e-6	2.155423884872574e-6	Igf1/Egfr/Rtn4/C1qtnf1/Itgb1bp1/Angpt1/Mydgf/Fgf2/Il6/P2rx4/Met/Tgfb1/Axl/Nrg1/Itgb1/Il18/Tpbg	17
GO:0051091	positive regulation of DNA-binding transcription factor activity	27/937	271/28943	2.680532174963061e-7	4.079507324489891e-6	2.1678443131962753e-6	Il18rap/Cflar/Rab7b/Tnfsf18/Ddr2/Itgb2/Hmga2/Ddit3/Sphk1/Ripk1/Ripk3/Il1rap/Jak2/Bdnf/Ngf/Tlr4/Lrp8/Fzd1/Il6/Tgfbr3/Cav1/Tgfb1/Slco3a1/Crtc3/Fzd4/Il18/Hmgn3	27
GO:0002285	lymphocyte activation involved in immune response	24/937	222/28943	2.753764439312677e-7	4.178916667819036e-6	2.2206702949811244e-6	Tnfsf18/Hlx/Lgals9/Lgals8/Lgals3/Ptk2b/Ptger4/St3gal1/Lgals1/Bcl6/Nfkbiz/Socs5/Anxa1/Apbb1ip/Tlr4/Fgl2/Il6/Loxl3/Cracr2a/Tgfb1/Il4ra/Lamp1/Il18/Parp3	24
GO:0042093	T-helper cell differentiation	13/937	69/28943	2.8518754741090116e-7	4.315402400793608e-6	2.293198616792226e-6	Tnfsf18/Hlx/Ptger4/Bcl6/Nfkbiz/Socs5/Anxa1/Il6/Loxl3/Cracr2a/Tgfb1/Il4ra/Il18	13
GO:2000377	regulation of reactive oxygen species metabolic process	20/937	161/28943	2.902847523035207e-7	4.3743448972974885e-6	2.3245205744914945e-6	Cflar/Itgb2/Fbln5/Ripk1/Plau/Ripk3/Ptk2b/Ptger4/Tspo/Abcd2/Cdkn1a/Ier3/Xdh/Cyp1b1/Pdgfrb/Tlr4/Cxcl1/Tgfb1/Il18/Tgfbr2	20
GO:0032965	regulation of collagen biosynthetic process	11/937	48/28943	2.914563752403098e-7	4.3743448972974885e-6	2.3245205744914945e-6	Ddr2/Nr1h4/Ccl2/Itga2/Ltbp1/Pdgfrb/Vim/Il6/Emilin1/Tgfb1/Il18	11
GO:0044273	sulfur compound catabolic process	9/937	30/28943	2.915677719842295e-7	4.3743448972974885e-6	2.3245205744914945e-6	Gns/Arsb/Chac1/Ggt7/Fitm2/Acot7/Gusb/Galns/Dpep1	9
GO:0030512	negative regulation of transforming growth factor beta receptor signaling pathway	15/937	93/28943	2.9833756126184515e-7	4.463231334345054e-6	2.371754699043027e-6	Lrp1/Aspn/Vasn/Ltbp1/Fbn1/Emilin1/Htra3/Tgfbr3/Smurf1/Cav2/Cav1/Spred3/Tsku/Htra1/Cd109	15
GO:0046634	regulation of alpha-beta T cell activation	17/937	119/28943	3.008031846646596e-7	4.487405701169682e-6	2.3846009227356004e-6	Tnfsf18/Hlx/Lgals9/Hfe/Bcl6/Cblb/Nfkbiz/Socs5/Anxa1/Jak2/Ptpn22/Il6/Loxl3/Tgfb1/Il4ra/Il18/Tgfbr2	17
GO:0032970	regulation of actin filament-based process	35/937	416/28943	3.1741571383080756e-7	4.721894041522521e-6	2.5092076888745234e-6	Tmeff2/Pam/Tgfb2/Lrp1/Sh3pxd2b/Ssh2/Itgb1bp1/Akap6/Mef2c/Pik3r1/Ptk2b/Ptger4/Cd47/Efna5/Cdc42ep3/Plekhh2/Bin1/Pdgfrb/Gsn/Pfn2/Kirrel/Rhoc/Pde4b/Sri/Slit2/Arpc1b/Cav1/Met/Capg/Add2/Cacna1c/Arhgdib/Eps8/Tgfb1/Arap1	35
GO:1903531	negative regulation of secretion by cell	21/937	177/28943	3.227901624390154e-7	4.776458578034536e-6	2.538203204943257e-6	Klf7/Irs1/Lif/Lgals9/Trim9/Tspo/Adipoq/Anxa1/Entpd1/Frmd4a/Ptgs1/Fbn1/Anxa5/P2ry1/Syt11/Il6/Tnfrsf1a/Il11/Nucb2/Nrg1/Myo5a	21
GO:1902287	semaphorin-plexin signaling pathway involved in axon guidance	7/937	16/28943	3.228925795035655e-7	4.776458578034536e-6	2.538203204943257e-6	Plxna2/Plxnc1/Mef2c/Ece1/Sema3a/Plxna1/Ednra	7
GO:0045622	regulation of T-helper cell differentiation	10/937	39/28943	3.2652121408130976e-7	4.816643942914516e-6	2.5595576499287615e-6	Tnfsf18/Hlx/Bcl6/Nfkbiz/Socs5/Anxa1/Il6/Loxl3/Il4ra/Il18	10
GO:0030217	T cell differentiation	30/937	326/28943	3.348214533245751e-7	4.925326169936159e-6	2.617311228744516e-6	Tnfsf18/Dusp10/Hlx/Psap/Lgals9/Ctsl/Ripk3/Ptger4/Bcl6/Nfkbiz/H2-DMa/Runx2/Socs5/Anxa1/Smarca2/Fas/B2m/Mafb/Il7/Ptpn22/Fgl2/Il6/Sh2b3/Loxl3/Cracr2a/Tgfb1/Il4ra/Cyld/Il18/Tgfbr2	30
GO:0002294	CD4-positive, alpha-beta T cell differentiation involved in immune response	13/937	70/28943	3.399257782920053e-7	4.986522319889111e-6	2.649830774638848e-6	Tnfsf18/Hlx/Ptger4/Bcl6/Nfkbiz/Socs5/Anxa1/Il6/Loxl3/Cracr2a/Tgfb1/Il4ra/Il18	13
GO:0048644	muscle organ morphogenesis	15/937	94/28943	3.4446445687861216e-7	5.03910470021039e-6	2.6777729757643387e-6	Col3a1/Tgfb2/Adarb1/Lif/Angpt1/Mylk/Mir145a/Efemp2/Rxra/Fzd1/Tgfbr3/Tgfb1/Nrg1/Ednra/Foxc2	15
GO:0050868	negative regulation of T cell activation	18/937	134/28943	3.4925605993340123e-7	5.095086332895834e-6	2.7075215346974345e-6	Tnfsf18/Hlx/Arg1/Lgals9/Dusp3/Hfe/Lgals3/Bcl6/Cblb/Socs5/Anxa1/Ptpn22/Fgl2/Loxl3/Tgfb1/Lrrc32/Il4ra/Cd276	18
GO:0051279	regulation of release of sequestered calcium ion into cytosol	14/937	82/28943	3.5861605705444866e-7	5.2172214801778055e-6	2.7724239759523274e-6	Tgfb2/Akap6/Ptk2b/Gsto1/Ngf/Camk2d/Asph/Sri/Cxcl10/Tgfb1/Cemip/Ednra/Thy1/Myo5a	14
GO:0071526	semaphorin-plexin signaling pathway	11/937	49/28943	3.648789919550446e-7	5.293752627787337e-6	2.813092517501877e-6	Plxna2/Plxnc1/Mef2c/Sema6a/Ece1/Sema3d/Sema3a/Sema3c/Met/Plxna1/Ednra	11
GO:0030728	ovulation	8/937	23/28943	3.726414866012918e-7	5.391560796551842e-6	2.8650676374305525e-6	Pla2g4a/Ptgs2/Inhba/Plau/Adamts1/Ereg/Gas2/Plat	8
GO:0090100	positive regulation of transmembrane receptor protein serine/threonine kinase signaling pathway	17/937	121/28943	3.838038263175322e-7	5.521260233036184e-6	2.9339897310665775e-6	Bmpr2/Tgfb2/Lgals9/Inhba/Hfe/Dab2/Acvrl1/Jak2/Itga8/Zeb2/Acvr1/Sdcbp/Cdkn2b/Tgfbr3/Tgfb1/Furin/Tgfbr2	17
GO:1902107	positive regulation of leukocyte differentiation	23/937	210/28943	3.84742239302654e-7	5.521260233036184e-6	2.9339897310665775e-6	Dusp10/Hlx/Lif/Lgals9/Ripk1/Ninj1/Mmp14/Bcl6/Nfkbiz/H2-DMa/Socs5/Anxa1/Smarca2/Il7/Csf1/Jun/Il6/Tgfb1/Axl/Il4ra/Cyld/Il18/Tgfbr2	23
GO:1903708	positive regulation of hemopoiesis	23/937	210/28943	3.84742239302654e-7	5.521260233036184e-6	2.9339897310665775e-6	Dusp10/Hlx/Lif/Lgals9/Ripk1/Ninj1/Mmp14/Bcl6/Nfkbiz/H2-DMa/Socs5/Anxa1/Smarca2/Il7/Csf1/Jun/Il6/Tgfb1/Axl/Il4ra/Cyld/Il18/Tgfbr2	23
GO:0043535	regulation of blood vessel endothelial cell migration	15/937	95/28943	3.9693138229440296e-7	5.680744254462715e-6	3.0187393102178815e-6	Ptgs2/Igf1/Itgb1bp1/Rhoj/Mef2c/Angpt1/Acvrl1/Anxa1/Fgf2/P2rx4/Stard13/Tgfb1/Angpt2/Foxc2/Amotl1	15
GO:0002293	alpha-beta T cell differentiation involved in immune response	13/937	71/28943	4.038749857264176e-7	5.7644967557330035e-6	3.0632452686959583e-6	Tnfsf18/Hlx/Ptger4/Bcl6/Nfkbiz/Socs5/Anxa1/Il6/Loxl3/Cracr2a/Tgfb1/Il4ra/Il18	13
GO:0070373	negative regulation of ERK1 and ERK2 cascade	14/937	83/28943	4.186398896450308e-7	5.9591300733568935e-6	3.1666731331923734e-6	Dusp10/Igf1/Dusp6/Lif/Dusp3/Itgb1bp1/Dab2/Adipoq/Sema6a/Tlr4/Emilin1/Cav1/Spred3/Dusp4	14
GO:0030003	cellular cation homeostasis	39/937	498/28943	4.3270925856284823e-7	6.142842995888176e-6	3.264297915474118e-6	Steap3/Tgfb2/Ddit3/Ccl2/Akap6/Hfe/Ptk2b/Slc39a14/Htr2a/Lacc1/Slc39a6/Gsto1/Slc39a13/Vapb/Fgf2/P2ry1/Ngf/Camk2d/Mcub/Asph/Steap2/Sri/Stim2/Cxcl10/Tmem106b/Cav2/Cav1/Cacna1c/Itpr2/Dmpk/Tgfb1/Cemip/P2ry2/Nucb2/Ednra/Thy1/Nptn/Myo5a/Slc9a9	39
GO:2001257	regulation of cation channel activity	22/937	196/28943	4.490409172283725e-7	6.357600761080524e-6	3.378419882406776e-6	Kcne4/Ifngr1/Ccl2/Akap6/Mef2c/Ptk2b/Ifngr2/Gsto1/Cacnb2/Stom/Rem1/Kcnab1/Asph/Pde4b/Sri/Stim2/Cav1/Cracr2a/Scn1b/Ednra/Itgb1/Myo5a	22
GO:0010862	positive regulation of pathway-restricted SMAD protein phosphorylation	11/937	50/28943	4.5417151073687157e-7	6.413047455084008e-6	3.407884175695186e-6	Bmpr2/Tgfb2/Lgals9/Inhba/Hfe/Dab2/Acvrl1/Acvr1/Sdcbp/Tgfb1/Tgfbr2	11
GO:0072593	reactive oxygen species metabolic process	25/937	245/28943	4.702195729778838e-7	6.621945506389878e-6	3.51889229911309e-6	Cflar/Itgb2/Sh3pxd2b/Acox1/Fbln5/Ripk1/Plau/Ripk3/Ptk2b/Ptger4/Tspo/Abcd2/Cdkn1a/Ier3/Xdh/Cyp1b1/Pdgfrb/Sh3pxd2a/Pla2r1/Tlr4/Cxcl1/Met/Tgfb1/Il18/Tgfbr2	25
GO:0002287	alpha-beta T cell activation involved in immune response	13/937	72/28943	4.783679693136801e-7	6.71877990942964e-6	3.570349961338945e-6	Tnfsf18/Hlx/Ptger4/Bcl6/Nfkbiz/Socs5/Anxa1/Il6/Loxl3/Cracr2a/Tgfb1/Il4ra/Il18	13
GO:0001959	regulation of cytokine-mediated signaling pathway	18/937	137/28943	4.882452821445424e-7	6.839319190995566e-6	3.634404361852158e-6	Il1r1/Arg1/Nr1h4/Slit3/Sphk1/Ripk1/Il6st/Angpt1/Adipoq/Il7/Csf1/Il6/Slit2/Sh2b3/Cav1/Tnfrsf1a/Axl/Cyld	18
GO:0010812	negative regulation of cell-substrate adhesion	12/937	61/28943	4.996617500916864e-7	6.980724079984645e-6	3.7095467160803007e-6	Lrp1/Itgb1bp1/Pik3r1/Mmp14/Lgals1/Acvrl1/Bcl6/Efna5/Jag1/Adam15/Fzd4/Angpt2	12
GO:0070663	regulation of leukocyte proliferation	27/937	280/28943	5.138295227080696e-7	7.1597195499243144e-6	3.804664650853252e-6	Rassf5/Tnfsf18/Arg1/Igf1/Lgals9/Mef2c/Il6st/Lgals3/Ripk3/St6gal1/Bcl6/Cblb/Cdkn1a/Anxa1/Jak2/Il7/Ptpn22/Csf1/Vav3/Vcam1/Tlr4/Il6/Tgfb1/Lrrc32/Il18/Cd276/Tgfbr2	27
GO:0045064	T-helper 2 cell differentiation	7/937	17/28943	5.335413857503308e-7	7.395359732670596e-6	3.929883504380113e-6	Hlx/Bcl6/Socs5/Anxa1/Il6/Il4ra/Il18	7
GO:1902285	semaphorin-plexin signaling pathway involved in neuron projection guidance	7/937	17/28943	5.335413857503308e-7	7.395359732670596e-6	3.929883504380113e-6	Plxna2/Plxnc1/Mef2c/Ece1/Sema3a/Plxna1/Ednra	7
GO:1904752	regulation of vascular associated smooth muscle cell migration	9/937	32/28943	5.392828145256632e-7	7.45537315054981e-6	3.961774548154914e-6	Ddr2/Mdm2/Lrp1/Mef2c/Adipoq/Adamts1/Prkg1/Gna12/Myo5a	9
GO:0034110	regulation of homotypic cell-cell adhesion	10/937	41/28943	5.429721285166872e-7	7.467280757022461e-6	3.968102233074254e-6	Serpine2/C1qtnf1/Lgals1/Emilin2/Jak2/Prkg1/Jak1/Il6/Sh2b3/Plaur	10
GO:0035850	epithelial cell differentiation involved in kidney development	10/937	41/28943	5.429721285166872e-7	7.467280757022461e-6	3.968102233074254e-6	Lif/Osr1/Mef2c/Ednrb/Ext1/Adipoq/Jag1/Fat4/Ednra/Foxc2	10
GO:0030195	negative regulation of blood coagulation	11/937	51/28943	5.622099574528404e-7	7.711768273528444e-6	4.098022547010998e-6	Serpine2/C1qtnf1/Plau/Pros1/Prkg1/Thbd/Anxa5/Pdgfra/Sh2b3/Plaur/Plat	11
GO:0071356	cellular response to tumor necrosis factor	21/937	183/28943	5.647745817792157e-7	7.726877114963829e-6	4.10605136357619e-6	Ccl20/Tnfsf18/Nr1h4/Ccl2/Ccl7/Nr1d1/Sphk1/Ripk1/Ptk2b/Adamts12/Ext1/Adipoq/Jak2/Fabp4/Nfkb1/Il6/Tnfrsf1a/Cebpa/Asah1/Cyld/Adamts7	21
GO:0014855	striated muscle cell proliferation	14/937	85/28943	5.664373725625283e-7	7.729601458663339e-6	4.107499075892017e-6	Cflar/Tgfb2/Kcnk2/Tbx2/Mef2c/Angpt1/Jak2/Rxra/Fgf2/Tgfbr3/Cav2/Nrg1/Foxc2/Tgfbr2	14
GO:0006936	muscle contraction	29/937	317/28943	5.914347096528394e-7	8.049914179578981e-6	4.277712794179245e-6	Kcne4/Rgs2/Ptgs2/Sgcd/Tbx2/Sphk1/Akap6/Itga2/Htr2a/Ednrb/Ptger4/Mylk/Bin1/Prkg1/Cacnb2/Gsn/Ptgs1/Chrna1/Camk2d/Pde4b/Sri/Apbb2/P2rx4/Cav1/Met/Cacna1c/Dmpk/Scn1b/Ednra	29
GO:0006790	sulfur compound metabolic process	30/937	335/28943	5.972296819132549e-7	8.107891902786373e-6	4.308522072739108e-6	Chpf/Dsel/Dcn/Gns/Suox/Arsb/Ednrb/Ghr/Egflam/Angpt1/Ext1/Comt/Xdh/Gsto1/Gsto2/Acsl5/Ext2/Chac1/Ggt7/Fitm2/Slc7a11/Acot7/Chpf2/Gusb/Csgalnact2/Mgst1/Ednra/Galns/Dpep1/Chst2	30
GO:0035710	CD4-positive, alpha-beta T cell activation	17/937	125/28943	6.150086116622228e-7	8.32784737996974e-6	4.425406096333295e-6	Tnfsf18/Hlx/Lgals9/Ctsl/Ptger4/Bcl6/Cblb/Nfkbiz/Socs5/Anxa1/Il6/Loxl3/Cracr2a/Tgfb1/Il4ra/Il18/Tgfbr2	17
GO:0071674	mononuclear cell migration	21/937	184/28943	6.18413675479003e-7	8.352538670600037e-6	4.438527012591255e-6	Ccl20/Tnfsf18/Lgals9/Ccl2/Ccl7/Ninj1/Lgals3/Ripk3/Ptk2b/Ext1/Plec/Ano6/Cd47/Pla2g7/Anxa1/Ch25h/Csf1/Slit2/Cxcl10/Eps8/Tgfb1	21
GO:0060415	muscle tissue morphogenesis	14/937	86/28943	6.566069371748974e-7	8.845768457195493e-6	4.700628610387423e-6	Col3a1/Tgfb2/Adarb1/Angpt1/Mylk/Mir145a/Efemp2/Rxra/Fzd1/Tgfbr3/Tgfb1/Nrg1/Ednra/Foxc2	14
GO:0045621	positive regulation of lymphocyte differentiation	18/937	140/28943	6.758655782757978e-7	9.069880535256816e-6	4.819721445698018e-6	Dusp10/Hlx/Lgals9/Mmp14/Bcl6/Nfkbiz/H2-DMa/Socs5/Anxa1/Smarca2/Il7/Il6/Tgfb1/Axl/Il4ra/Cyld/Il18/Tgfbr2	18
GO:0097553	calcium ion transmembrane import into cytosol	21/937	185/28943	6.766773207519761e-7	9.069880535256816e-6	4.819721445698018e-6	Tgfb2/Ddit3/Akap6/Ptk2b/Htr2a/Gsto1/Fgf2/Ngf/Camk2d/Asph/Sri/Cxcl10/P2rx4/Cav1/Cacna1c/Itpr2/Tgfb1/Cemip/Ednra/Thy1/Myo5a	21
GO:0038084	vascular endothelial growth factor signaling pathway	10/937	42/28943	6.920451141169568e-7	9.232308414084516e-6	4.906035386429867e-6	Dcn/Cd63/Flt4/Pgf/Xdh/Sema6a/Pdgfrb/Ccbe1/Pdgfra/Adgra2	10
GO:1900047	negative regulation of hemostasis	11/937	52/28943	6.922920151443795e-7	9.232308414084516e-6	4.906035386429867e-6	Serpine2/C1qtnf1/Plau/Pros1/Prkg1/Thbd/Anxa5/Pdgfra/Sh2b3/Plaur/Plat	11
GO:0042698	ovulation cycle	12/937	63/28943	7.212175172975197e-7	9.593827981985394e-6	5.098146363821258e-6	Pla2g4a/Sgpl1/Inhba/Ptger4/Adamts1/Anxa1/Pdgfra/Ereg/Ptn/Axl/Gas2/Fzd4	12
GO:0045807	positive regulation of endocytosis	17/937	127/28943	7.726512536173965e-7	1.0226494411913462e-5	5.4343443929401895e-6	Lrp1/Cd63/Hfe/Dtnbp1/Itga2/Dab2/Angpt1/Ano6/Rab31/Bin1/Cd14/B2m/Magi2/Cav1/Axl/Ptpn5/Itgb1	17
GO:0051101	regulation of DNA binding	17/937	127/28943	7.726512536173965e-7	1.0226494411913462e-5	5.4343443929401895e-6	Per2/Ifi204/Igf1/Hmga2/Ddit3/Lif/Lgals9/Itga2/Jak2/Ngf/Runx1t1/Tlr4/Nfib/Jun/Sri/Plaur/Tgfb1	17
GO:0036303	lymph vessel morphogenesis	8/937	25/28943	7.760012302714717e-7	1.0245156242659106e-5	5.444261262904589e-6	Bmpr2/Ptpn14/Flt4/Lgals8/Acvrl1/Ccbe1/Fgf2/Foxc2	8
GO:0007260	tyrosine phosphorylation of STAT protein	13/937	75/28943	7.809480197169799e-7	1.0284754344452297e-5	5.465303637132087e-6	Tnfsf18/Igf1/Lif/Il6st/Ptger4/Jak2/Jak1/Il6/Sh2b3/Cav1/Tnfrsf1a/Inpp5f/Il18	13
GO:0043010	camera-type eye development	32/937	376/28943	7.848355332409843e-7	1.0310239927974225e-5	5.478846639487992e-6	Bmpr2/Tgfb2/Lif/Egfr/Tbx2/Rhoj/Inhba/Ninj1/Acvrl1/Col8a1/Man2a1/Ptprm/Cyp1b1/Pdgfrb/Rorb/Vim/Rxra/Zeb2/Mertk/Jag1/Fgf2/Jun/Pdgfra/Ptn/Cacna1c/Tgfb1/Spred3/Fzd4/Tsku/Foxc2/Thy1/Tgfbr2	32
GO:0007612	learning	21/937	187/28943	8.085302337098371e-7	1.0595156735041315e-5	5.630251020165668e-6	En1/Ptgs2/Specc1/Zzef1/Prkar2b/Nrxn3/Comt/Rin1/Ptgs1/Bdnf/Meis2/Slc7a11/Syt11/Jun/Ptn/Cacna1c/Shank2/Ndrg4/Itgb1/Nptn/Tpbg	21
GO:0062197	cellular response to chemical stress	30/937	340/28943	8.152579113584393e-7	1.0656873836346331e-5	5.663047398857737e-6	Ptgs2/Ddr2/Psap/Ddit3/Egfr/Sphk1/Fbln5/Ripk1/Ripk3/Plec/Mylk/Cyp1b1/Pdgfrb/Anxa1/Jak2/Fas/Nr4a2/Pla2r1/Slc7a11/Tlr4/Jun/Fzd1/Il6/Cpeb2/Pdgfra/Cav1/Met/Mgst1/Axl/Ednra	30
GO:0062013	positive regulation of small molecule metabolic process	20/937	172/28943	8.456278103402695e-7	1.100555169842098e-5	5.848334312279441e-6	Irs1/Pla2g4a/Ptgs2/Igf1/Nr1h4/C1qtnf2/Nr1d1/Ppp1r3e/Htr2a/Dab2/Abcd2/Comt/Adipoq/Zbtb20/Anxa1/Acsl5/P2ry1/Nucb2/Ces1a/Mid1ip1	20
GO:0043370	regulation of CD4-positive, alpha-beta T cell differentiation	11/937	53/28943	8.481839691833629e-7	1.100555169842098e-5	5.848334312279441e-6	Tnfsf18/Hlx/Bcl6/Nfkbiz/Socs5/Anxa1/Il6/Loxl3/Tgfb1/Il4ra/Il18	11
GO:0050819	negative regulation of coagulation	11/937	53/28943	8.481839691833629e-7	1.100555169842098e-5	5.848334312279441e-6	Serpine2/C1qtnf1/Plau/Pros1/Prkg1/Thbd/Anxa5/Pdgfra/Sh2b3/Plaur/Plat	11
GO:0050670	regulation of lymphocyte proliferation	25/937	253/28943	8.567761231237061e-7	1.1068072232616286e-5	5.881557634051569e-6	Rassf5/Tnfsf18/Arg1/Igf1/Lgals9/Mef2c/Il6st/Lgals3/Ripk3/Bcl6/Cblb/Cdkn1a/Anxa1/Jak2/Il7/Ptpn22/Vav3/Vcam1/Tlr4/Il6/Tgfb1/Lrrc32/Il18/Cd276/Tgfbr2	25
GO:0051147	regulation of muscle cell differentiation	19/937	157/28943	8.571940055179059e-7	1.1068072232616286e-5	5.881557634051569e-6	Bmpr2/Rgs2/Igf1/Mdm2/Akap6/Mef2c/Mmp14/Nr3c1/Efemp2/Bdnf/Ereg/Tmem119/Bhlhe41/Dmpk/Tgfb1/Efnb2/Nrg1/Piezo1/Olfm2	19
GO:0019882	antigen processing and presentation	17/937	128/28943	8.644625961483439e-7	1.1134699927461962e-5	5.916963495074416e-6	Fcgr4/Rab32/Psap/Rab34/Hfe/Ctsl/Erap1/Rab3c/Ext1/H2-DMa/H2-T24/H2-T23/H2-T22/Pdia3/B2m/Fgl2/Rab8b	17
GO:0045580	regulation of T cell differentiation	21/937	188/28943	8.829073245045939e-7	1.134460725233275e-5	6.028507945010237e-6	Tnfsf18/Dusp10/Hlx/Lgals9/Bcl6/Nfkbiz/H2-DMa/Socs5/Anxa1/Smarca2/Fas/Il7/Fgl2/Il6/Sh2b3/Loxl3/Tgfb1/Il4ra/Cyld/Il18/Tgfbr2	21
GO:0032147	activation of protein kinase activity	15/937	101/28943	8.93362263362018e-7	1.1451082798094216e-5	6.085088896584415e-6	Tgfb2/Igf1/Itgb1bp1/Ripk3/Ptk2b/Ghr/Angpt1/Jak2/Fbn1/Pdgfc/Tnfsf15/Tlr4/Nrg1/Il18/Tgfbr2	15
GO:0061045	negative regulation of wound healing	13/937	76/28943	9.144048705886116e-7	1.1692426444499898e-5	6.213338562480536e-6	Serpine2/C1qtnf1/Plau/Pros1/Prkg1/Thbd/Anxa5/Fgf2/Pdgfra/Sh2b3/Plaur/Plat/Cd109	13
GO:0043393	regulation of protein binding	23/937	221/28943	9.49066043075852e-7	1.207268081135352e-5	6.415405185036423e-6	Plcl1/Map2/Dnajb2/Grem2/Lrp1/Itgb1bp1/Hfe/Dtnbp1/Nfatc4/Dab2/Angpt1/Adipoq/Cblb/Cdkn1a/Ifit2/Bdnf/B2m/Adam15/Ngf/Tgfbr3/Cav1/Add2/Cyld	23
GO:0045619	regulation of lymphocyte differentiation	23/937	221/28943	9.49066043075852e-7	1.207268081135352e-5	6.415405185036423e-6	Tnfsf18/Dusp10/Hlx/Lgals9/Mmp14/Bcl6/Nfkbiz/H2-DMa/Socs5/Anxa1/Smarca2/Fas/Il7/Fgl2/Il6/Sh2b3/Loxl3/Tgfb1/Axl/Il4ra/Cyld/Il18/Tgfbr2	23
GO:0051090	regulation of DNA-binding transcription factor activity	35/937	436/28943	9.510007986220535e-7	1.207268081135352e-5	6.415405185036423e-6	Il18rap/Cflar/Rab7b/Tnfsf18/Pbx1/Ddr2/Itgb2/Nr1h4/Hmga2/Ddit3/Sphk1/Trib2/Ripk1/Ripk3/Dap/Il1rap/Cyp1b1/Jak2/Bdnf/Foxs1/Ngf/Tlr4/Lrp8/Fzd1/Sri/Il6/Tgfbr3/Cav1/Tgfb1/Slco3a1/Crtc3/Fzd4/Cyld/Il18/Hmgn3	35
GO:0046890	regulation of lipid biosynthetic process	22/937	205/28943	9.688759046135341e-7	1.2270104681688427e-5	6.5203159452219665e-6	Pla2g4a/Ptgs2/Capn2/Igf1/Nr1h4/Nr1d1/Sphk1/Htr2a/Dab2/Tspo/Abcd2/Zbtb20/Nr3c1/Anxa1/Acsl5/Fitm2/Nfkb1/H6pd/Igfbp7/Asah1/Ces1a/Mid1ip1	22
GO:0060021	roof of mouth development	15/937	102/28943	1.016384235043793e-6	1.2813346297927494e-5	6.808993757217971e-6	Tgfb2/Sgpl1/Tbx2/Osr1/Itgb8/Inhba/Mef2c/Asph/Fzd1/Pdgfra/Fras1/Tgfbr3/Loxl3/Lrrc32/Tgfbr2	15
GO:0001936	regulation of endothelial cell proliferation	20/937	174/28943	1.0166241429334634e-6	1.2813346297927494e-5	6.808993757217971e-6	Bmpr2/Arg1/Igf1/Flt4/Sparc/Ccl2/Pgf/Mef2c/Acvrl1/Mydgf/Ptprm/Xdh/Pold4/Fgf7/Fgf2/Jun/Cav2/Cav1/Nr2f2/Cdh13	20
GO:0046883	regulation of hormone secretion	28/937	308/28943	1.043633963853983e-6	1.3122454674078295e-5	6.9732535028439064e-6	Klf7/Irs1/Per2/Nr1h4/Hmga2/Lrp1/Lif/Nr1d1/C1qtnf1/Inhba/Hfe/Ptger4/Dab2/Tspo/Adipoq/Efna5/Anxa1/Jak2/Fbn1/Anxa5/P2ry1/Sri/Il6/Il11/Nucb2/Nrg1/Rab8b/Hmgn3	28
GO:0050680	negative regulation of epithelial cell proliferation	21/937	190/28943	1.050732931586104e-6	1.3180333994551579e-5	7.004010490332674e-6	Dusp10/Tgfb2/Sparc/Ccl2/Ctsl/Mef2c/Dab2/Acvrl1/Ptprm/Xdh/B2m/Nfib/Cdkn2b/Tgfbr3/Cav2/Cav1/Ptn/Tgfb1/Nr2f2/Efnb2/Cd109	21
GO:0085029	extracellular matrix assembly	10/937	44/28943	1.100494201230057e-6	1.3771824352360027e-5	7.31832761406668e-6	Col3a1/Ntn4/Fbln5/Has2/Efemp2/Ltbp3/Emilin1/Plod3/Antxr1/Tgfb1	10
GO:2001233	regulation of apoptotic signaling pathway	33/937	401/28943	1.1206764381245265e-6	1.3991234680226063e-5	7.434921946099261e-6	Cflar/Tmbim1/Steap3/Ptgs2/Tgfb2/Eya4/Pttg1ip/Igf1/Mdm2/Ddit3/Inhba/Ripk1/Lgals3/Ripk3/Nfatc4/Dab2/Tnfrsf12a/Ier3/Jak2/Fas/Acsl5/Nacc2/Nr4a2/Acvr1/Bdnf/Pdia3/Il7/Lmna/Cav1/Ltbr/Plaur/Nrg1/Cyld	33
GO:0046631	alpha-beta T cell activation	21/937	191/28943	1.1451361542543722e-6	1.4262886864663537e-5	7.579277525427398e-6	Tnfsf18/Hlx/Psap/Lgals9/Hfe/Ctsl/Ptger4/Bcl6/Cblb/Nfkbiz/Socs5/Anxa1/Jak2/Ptpn22/Il6/Loxl3/Cracr2a/Tgfb1/Il4ra/Il18/Tgfbr2	21
GO:0001938	positive regulation of endothelial cell proliferation	15/937	103/28943	1.1544193963171594e-6	1.4344679604590397e-5	7.622742069551818e-6	Bmpr2/Arg1/Igf1/Flt4/Ccl2/Pgf/Acvrl1/Mydgf/Pold4/Fgf7/Fgf2/Jun/Cav2/Cav1/Cdh13	15
GO:0046777	protein autophosphorylation	24/937	241/28943	1.2283722523007612e-6	1.5227779024413896e-5	8.09201982859854e-6	Ddr2/Egfr/Flt4/Ripk1/Ripk3/Ptk2b/Rap2a/Adipoq/Pdgfrb/Jak2/Nek6/Tnks1bp1/Pdgfc/Ngf/Camk2d/Epha7/Jun/Pdgfra/Taok3/Cav1/Met/Nrg1/Thy1/Peak1	24
GO:0007254	JNK cascade	20/937	177/28943	1.3327026882912832e-6	1.648244238141983e-5	8.758746128397785e-6	Aida/Dusp10/Sh3rf3/Egfr/Flt4/Dusp3/Ripk1/Ptk2b/Rap2a/Ptger4/Dab2/Map3k20/Ptpn22/Nfkb1/Tlr4/Taok3/Mdfic/Ltbr/Cracr2a/Cyld	20
GO:0046636	negative regulation of alpha-beta T cell activation	10/937	45/28943	1.3740412781863395e-6	1.6953999976873972e-05	9.009331155053569e-6	Tnfsf18/Hlx/Lgals9/Hfe/Bcl6/Cblb/Socs5/Anxa1/Loxl3/Il4ra	10
GO:0072089	stem cell proliferation	18/937	147/28943	1.392623251454459e-6	1.7143224687484843e-5	9.10988489357769e-6	Pbx1/Hmga2/Hoxb4/Rarb/Dab2/Runx2/Mir145a/Ltbp3/Fgf2/Ngf/Nfib/Cdkn2c/Cxcl1/Tgfb1/Cebpa/Cd109/Tbx18/Tgfbr2	18
GO:0048008	platelet-derived growth factor receptor signaling pathway	12/937	67/28943	1.4393580663979298e-6	1.7677325461970854e-5	9.39370527543912e-6	Sgpl1/Lrp1/Adipoq/Cblb/Ston1/Pdgfrb/Jak2/Pdgfc/Pdgfra/Plat/Ndrg4/Cspg4	12
GO:1990266	neutrophil migration	17/937	133/28943	1.4894248882721214e-6	1.8249774559083695e-5	9.697903900680122e-6	Il1r1/Ccl20/Itgb2/Rtn4/Ccl2/Ccl7/Itga1/Lgals3/Ptger4/Vav3/Pde4b/Slit2/Cxcl1/Cxcl2/Cxcl10/Ednra/Dpep1	17
GO:0072012	glomerulus vasculature development	8/937	27/28943	1.503768334401398e-6	1.8382871699013385e-5	9.768631529030526e-6	Cflar/Osr1/Angpt1/Pdgfrb/Pdgfra/Angpt2/Ednra/Foxc2	8
GO:0010463	mesenchymal cell proliferation	11/937	56/28943	1.5164937982437602e-6	1.8410583329943212e-5	9.783357449770998e-6	Irs1/Tbx2/Osr1/Fgf7/Fat4/Lmna/Nfib/Ptn/Dchs1/Tbx18/Tgfbr2	11
GO:0010596	negative regulation of endothelial cell migration	11/937	56/28943	1.5164937982437602e-6	1.8410583329943212e-5	9.783357449770998e-6	Dcn/Itgb1bp1/Mef2c/Acvrl1/Ptprm/Fgf2/Slit2/Stard13/Tgfb1/Nr2f2/Angpt2	11
GO:0070169	positive regulation of biomineral tissue development	11/937	56/28943	1.5164937982437602e-6	1.8410583329943212e-5	9.783357449770998e-6	Bmpr2/Osr1/Mef2c/Ano6/Rxra/Acvr1/Tmem119/Fam20c/Ptn/Cd276/Tent5a	11
GO:0043434	response to peptide hormone	31/937	369/28943	1.5275264653280785e-6	1.8501989136232988e-5	9.831930363507139e-6	Col3a1/Irs1/Egr2/Igf1/Nr1h4/Tshr/Pik3r1/Slc39a14/Ednrb/Ghr/Adcy6/Tns2/Adipoq/Rab31/Anxa1/Jak2/Nr4a2/Pld1/Anxa5/Nfkb1/Jak1/Cpeb2/Tgfbr3/Cav2/Cav1/Nucb2/Ptpre/Ednra/Foxc2/Il18/Myo5a	31
GO:1903038	negative regulation of leukocyte cell-cell adhesion	18/937	148/28943	1.5381747387798154e-6	1.8588331339808247e-5	9.877812486058022e-6	Tnfsf18/Hlx/Arg1/Lgals9/Dusp3/Hfe/Lgals3/Bcl6/Cblb/Socs5/Anxa1/Ptpn22/Fgl2/Loxl3/Tgfb1/Lrrc32/Il4ra/Cd276	18
GO:2000515	negative regulation of CD4-positive, alpha-beta T cell activation	9/937	36/28943	1.6112768469231348e-6	1.942729001963716e-5	1.0323633919483483e-5	Tnfsf18/Hlx/Lgals9/Bcl6/Cblb/Socs5/Anxa1/Loxl3/Il4ra	9
GO:0044242	cellular lipid catabolic process	23/937	228/28943	1.6306878940996317e-6	1.9616543892346593e-5	1.0424203154704755e-5	Irs1/Pla2g4a/Aig1/Psap/Sgpl1/Aldh1l2/Lrp1/Gdpd1/Acox1/Abcd2/Adipoq/Pla2g7/Cyp1b1/Dagla/Asah2/Acsl5/Pld1/Acot7/Inpp5f/Asah1/Bco1/Hexa/Abhd5	23
GO:1902903	regulation of supramolecular fiber organization	32/937	389/28943	1.6364917213743e-6	1.964161995585836e-5	1.0437528538717425e-5	Tmeff2/Map2/Nav3/Aebp1/Sh3pxd2b/Ssh2/Itgb1bp1/Mef2c/Pik3r1/Ptk2b/Ptger4/Cd47/Cdc42ep3/Plekhh2/Bin1/Efemp2/Gsn/Pfn2/Kirrel/Rhoc/Hspg2/Emilin1/Slit2/Arpc1b/Cav1/Met/Capg/Add2/Eps8/Arap1/Mid1ip1/Mid1	32
GO:2001236	regulation of extrinsic apoptotic signaling pathway	19/937	164/28943	1.6698774871695354e-6	1.999687757311183e-5	1.0626311924558971e-5	Cflar/Tmbim1/Tgfb2/Eya4/Igf1/Inhba/Ripk1/Lgals3/Dab2/Tnfrsf12a/Acsl5/Acvr1/Pdia3/Il7/Lmna/Cav1/Ltbr/Nrg1/Cyld	19
GO:0072091	regulation of stem cell proliferation	15/937	106/28943	1.6752598681166966e-6	2.0015944261367137e-5	1.0636443935220559e-5	Pbx1/Hmga2/Rarb/Runx2/Ltbp3/Fgf2/Ngf/Nfib/Cdkn2c/Cxcl1/Tgfb1/Cebpa/Cd109/Tbx18/Tgfbr2	15
GO:0045446	endothelial cell differentiation	16/937	120/28943	1.7105642742557277e-6	2.0299977376055052e-5	1.0787378723041441e-5	Bmpr2/S1pr3/Ednrb/Acvrl1/Fstl1/Xdh/Acvr1/Jag1/Col15a1/Fzd1/Plod3/Met/Tnfrsf1a/Nr2f2/Nrg1/Ednra	16
GO:0071675	regulation of mononuclear cell migration	16/937	120/28943	1.7105642742557277e-6	2.0299977376055052e-5	1.0787378723041441e-5	Ccl20/Tnfsf18/Lgals9/Ccl2/Ccl7/Ninj1/Lgals3/Ripk3/Ptk2b/Ano6/Cd47/Pla2g7/Csf1/Slit2/Cxcl10/Tgfb1	16
GO:0072009	nephron epithelium development	16/937	120/28943	1.7105642742557277e-6	2.0299977376055052e-5	1.0787378723041441e-5	Pbx1/Kif26b/Lif/Osr1/Pgf/Mef2c/Ednrb/Ext1/Adipoq/Jag1/Fgf2/Fat4/Tgfb1/Dchs1/Ednra/Foxc2	16
GO:0043367	CD4-positive, alpha-beta T cell differentiation	14/937	93/28943	1.740115392836844e-6	2.0604370828635365e-5	1.0949132965076767e-5	Tnfsf18/Hlx/Ctsl/Ptger4/Bcl6/Nfkbiz/Socs5/Anxa1/Il6/Loxl3/Cracr2a/Tgfb1/Il4ra/Il18	14
GO:0055001	muscle cell development	23/937	229/28943	1.758284472990333e-6	2.0772931324075948e-5	1.1038705769438897e-5	Cflar/Rgs2/Igf1/Sgcd/Akap6/Mef2c/Nfatc4/Plec/Bin1/Nr3c1/Pdgfrb/Efemp2/Myof/Lmna/Camk2d/Pdgfra/Cav2/Met/Lncpint/Adm/Ednra/Itgb1/Tbx18	23
GO:0110151	positive regulation of biomineralization	11/937	57/28943	1.8244979627636564e-6	2.150708424409569e-5	1.1428833573138884e-5	Bmpr2/Osr1/Mef2c/Ano6/Rxra/Acvr1/Tmem119/Fam20c/Ptn/Cd276/Tent5a	11
GO:0009410	response to xenobiotic stimulus	28/937	317/28943	1.8409713973715293e-6	2.165293975393997e-5	1.1506340980875623e-5	Npas2/Pam/Tgfb2/Nr1h4/Cyp46a1/Inhba/Mef2c/Htr2a/Rap2a/Adipoq/Mylk/Ptprm/Cyp1b1/Gsto1/Gsto2/Emx2/Bdnf/Vav3/Cyp2u1/Jun/Pde4b/Fzd1/Mgst1/Ptpn5/Arnt2/Shank2/Dpep1/Tgfbr2	28
GO:0019233	sensory perception of pain	18/937	150/28943	1.8713249456898685e-6	2.1961037862640434e-5	1.167006387183436e-5	Ptgs2/Fcgr4/Rtn4/Ccl2/Itga2/Htr2a/Ednrb/Comt/Ptgs1/P2ry1/Lxn/Ngf/Tlr4/P2rx4/Prkar1b/P2ry2/Ednra/Il18	18
GO:0071901	negative regulation of protein serine/threonine kinase activity	15/937	107/28943	1.8907596936506128e-6	2.209093350037364e-5	1.1739090226531284e-5	Rgs2/Aida/Dusp10/Prkar2b/Dtnbp1/Adipoq/Cdkn1a/Ptpn22/Cdkn2c/Sh2b3/Prkar1b/Cav1/Ptpn5/Nr2f2/Dusp7	15
GO:1904427	positive regulation of calcium ion transmembrane transport	15/937	107/28943	1.8907596936506128e-6	2.209093350037364e-5	1.1739090226531284e-5	Vmp1/Akap6/Gsto1/Cacnb2/Asph/Sri/Stim2/Cxcl10/P2rx4/Cav1/Cacna1c/Cracr2a/Cemip/Ednra/Thy1	15
GO:0045123	cellular extravasation	13/937	81/28943	1.9362213843084376e-6	2.25721526060328e-5	1.1994809365786672e-5	Il1r1/Itgb2/Ccl2/Itga1/Ripk3/Ptger4/Ext1/Cd47/Vcam1/Add2/Itgb1/Thy1/Chst2	13
GO:0045623	negative regulation of T-helper cell differentiation	7/937	20/28943	1.9530995415676594e-6	2.271876361017359e-5	1.2072718242103825e-5	Tnfsf18/Hlx/Bcl6/Socs5/Anxa1/Loxl3/Il4ra	7
GO:1903035	negative regulation of response to wounding	14/937	94/28943	1.984354306629536e-6	2.3031593611671604e-5	1.2238955654075982e-5	Serpine2/C1qtnf1/Plau/Pros1/Prkg1/Thbd/Anxa5/Fgf2/Pdgfra/Sh2b3/Plaur/Inpp5f/Plat/Cd109	14
GO:0086003	cardiac muscle cell contraction	12/937	69/28943	1.99384882142277e-6	2.3091043039328177e-5	1.2270546994259245e-5	Kcne4/Sgcd/Akap6/Bin1/Cacnb2/Gsn/Camk2d/Pde4b/Sri/Cav1/Cacna1c/Scn1b	12
GO:0006925	inflammatory cell apoptotic process	8/937	28/28943	2.045595641586477e-6	2.3535491466706284e-5	1.2506726248066842e-5	Mef2c/St6gal1/Anxa1/Fas/Slc7a11/Il6/Il18/Plekho2	8
GO:0061437	renal system vasculature development	8/937	28/28943	2.045595641586477e-6	2.3535491466706284e-5	1.2506726248066842e-5	Cflar/Osr1/Angpt1/Pdgfrb/Pdgfra/Angpt2/Ednra/Foxc2	8
GO:0061440	kidney vasculature development	8/937	28/28943	2.045595641586477e-6	2.3535491466706284e-5	1.2506726248066842e-5	Cflar/Osr1/Angpt1/Pdgfrb/Pdgfra/Angpt2/Ednra/Foxc2	8
GO:0007435	salivary gland morphogenesis	9/937	37/28943	2.068203875650423e-6	2.36410923534846e-5	1.2562842407117857e-5	Ntn4/Egfr/Fgf7/Nfib/Sema3a/Sema3c/Il6/Met/Plxna1	9
GO:0071711	basement membrane organization	9/937	37/28943	2.068203875650423e-6	2.36410923534846e-5	1.2562842407117857e-5	Col3a1/Ntn4/Flrt2/Ext1/Plod3/Cav2/Cav1/Gas2/Itgb1	9
GO:0090075	relaxation of muscle	9/937	37/28943	2.068203875650423e-6	2.36410923534846e-5	1.2562842407117857e-5	Rgs2/Akap6/Prkg1/Gsn/P2ry1/Camk2d/Pde4b/Sri/P2rx4	9
GO:0030111	regulation of Wnt signaling pathway	28/937	319/28943	2.081383985455515e-6	2.3740364637560638e-5	1.2615595555813126e-5	Lgr6/Tnn/Bicc1/Tle2/Hmga2/Ddit3/Lrp1/Egfr/Hic1/Nxn/Nfatc4/Dab2/Cdh2/Zeb2/Fgf2/Nfkb1/Fzd1/Cdk14/Mdfic/Cav1/Tgfb1/Fzd4/Tsku/Adgra2/Cyld/Tpbg/Tbx18/Rbms3	28
GO:0060135	maternal process involved in female pregnancy	10/937	47/28943	2.103276929423717e-6	2.3938373845445367e-5	1.2720817363529106e-5	Bmpr2/Pla2g4a/Ptgs2/Lif/Ctsl/Ctsb/Rxra/Ptn/Nr2f2/Tppp3	10
GO:0048872	homeostasis of number of cells	31/937	375/28943	2.1398689524265595e-6	2.4302468683364863e-5	1.291429683569713e-5	Tgfb2/Ccl2/Inhba/Mef2c/Ripk3/Ext1/Bcl6/Fstl1/Cdh2/Anxa1/Smarca2/Jak2/Fas/Lipa/B2m/Mertk/Mafb/Il7/Slc7a11/Nbea/Csf1/Pde4b/Il6/Tgfbr3/Sh2b3/Hoxa5/Tgfb1/Axl/Ank1/Cyld/Il18	31
GO:0016042	lipid catabolic process	29/937	338/28943	2.171044259505877e-6	2.4603615309979693e-5	1.3074325719093443e-5	Irs1/Ugt1a7c/Pla2g4a/Aig1/Psap/Sgpl1/Aldh1l2/Lrp1/Gdpd1/Acox1/Cyp46a1/Abcd2/Adipoq/Pla2g7/Cyp1b1/Dagla/Asah2/Lipa/Acsl5/Fitm2/Pld1/Acot7/Crtc3/Inpp5f/Asah1/Ces1a/Bco1/Hexa/Abhd5	29
GO:0032946	positive regulation of mononuclear cell proliferation	18/937	152/28943	2.268452880061831e-6	2.5652461797872655e-5	1.3631681231251756e-5	Igf1/Mef2c/Il6st/St6gal1/Bcl6/Cdkn1a/Anxa1/Jak2/Il7/Ptpn22/Csf1/Vav3/Vcam1/Tlr4/Il6/Il18/Cd276/Tgfbr2	18
GO:0007389	pattern specification process	37/937	493/28943	2.322735656360524e-6	2.6210185900085312e-5	1.3928055015423206e-5	Bmpr2/En1/Pbx1/Grem2/Aida/Plxna2/Egr2/Bicc1/Ddit3/Tbx2/Hoxb4/Osr1/Mef2c/Fst/Bmp1/Ext1/Acvrl1/Hoxc6/Emx2/Zeb2/Acvr1/Meis2/Pofut1/Mafb/Fgf2/Asph/Anks6/Sema3a/Sema3c/Hoxa5/Bhlhe41/Nr2f2/Dchs1/Ednra/Foxc2/Tbx18/Tgfbr2	37
GO:0042509	regulation of tyrosine phosphorylation of STAT protein	12/937	70/28943	2.336039795863629e-6	2.6248140770118777e-5	1.394822417866167e-5	Tnfsf18/Igf1/Lif/Il6st/Ptger4/Jak2/Il6/Sh2b3/Cav1/Tnfrsf1a/Inpp5f/Il18	12
GO:0071677	positive regulation of mononuclear cell migration	12/937	70/28943	2.336039795863629e-6	2.6248140770118777e-5	1.394822417866167e-5	Ccl20/Tnfsf18/Lgals9/Ccl2/Ccl7/Lgals3/Ptk2b/Ano6/Cd47/Pla2g7/Cxcl10/Tgfb1	12
GO:0051222	positive regulation of protein transport	28/937	321/28943	2.3503756676412644e-6	2.635315053251278e-5	1.4004026215066735e-5	Ptgs2/Tgfb2/Igf1/Nr1h4/Mdm2/Lrp1/Rab34/Ccl2/Itgb1bp1/Pik3r1/Ptger4/Jak2/Frmd4a/Stom/Rapgef4/Ptpn22/Asph/Tlr4/Sri/Il6/Tcaf2/Tnfrsf1a/Kcnn4/Tgfb1/Ptpn5/Cemip/Bag3/Adam9	28
GO:0060419	heart growth	16/937	123/28943	2.3827317654035134e-6	2.6659335705711768e-5	1.416673257485675e-5	Rgs2/Tgfb2/Kcnk2/Igf1/Dusp6/Tbx2/Akap6/Mef2c/Nr3c1/Rxra/Fgf2/Camk2d/Tgfbr3/Nrg1/Foxc2/Tgfbr2	16
GO:0030178	negative regulation of Wnt signaling pathway	19/937	168/28943	2.4016544471575217e-6	2.681424341530417e-5	1.4249050308494387e-5	Tnn/Bicc1/Tle2/Hmga2/Ddit3/Lrp1/Hic1/Nxn/Nfatc4/Dab2/Cdh2/Fzd1/Cav1/Fzd4/Tsku/Cyld/Tpbg/Tbx18/Rbms3	19
GO:0010811	positive regulation of cell-substrate adhesion	17/937	138/28943	2.4971788992714506e-6	2.7821944656228966e-5	1.4784541295708834e-5	Itgb1bp1/Ninj1/Ptk2b/Dab2/Egflam/Has2/Abi3bp/Col8a1/Efemp2/Jak2/Rsu1/Csf1/Emilin1/Ptn/Cdh13/Itgb1/Thy1	17
GO:0007044	cell-substrate junction assembly	14/937	96/28943	2.566420437335915e-6	2.8533192272780985e-5	1.5162497254155235e-5	Tns1/Lrp1/Dusp3/Itgb1bp1/Itga2/Mmp14/Ptk2b/Plec/Acvrl1/Efna5/Ston1/Thsd1/Thy1/Peak1	14
GO:0045923	positive regulation of fatty acid metabolic process	10/937	48/28943	2.580071812103557e-6	2.8624704285123706e-5	1.5211126605634858e-5	Irs1/Pla2g4a/Ptgs2/C1qtnf2/Abcd2/Adipoq/Anxa1/Acsl5/Nucb2/Mid1ip1	10
GO:0002286	T cell activation involved in immune response	16/937	124/28943	2.6545919374382255e-6	2.9328242723036126e-5	1.558498591766199e-5	Tnfsf18/Hlx/Lgals3/Ptger4/Bcl6/Nfkbiz/Socs5/Anxa1/Apbb1ip/Fgl2/Il6/Loxl3/Cracr2a/Tgfb1/Il4ra/Il18	16
GO:0046620	regulation of organ growth	16/937	124/28943	2.6545919374382255e-6	2.9328242723036126e-5	1.558498591766199e-5	Rgs2/Hlx/Kcnk2/Igf1/Dusp6/Tbx2/Akap6/Mef2c/Nr3c1/Il7/Fgf2/Tgfbr3/Cacna1c/Nrg1/Foxc2/Tgfbr2	16
GO:0050708	regulation of protein secretion	27/937	305/28943	2.6825486949009635e-6	2.9575239369043816e-5	1.5716239579399996e-5	Klf7/Irs1/Per2/Pam/Tgfb2/Stxbp5/Igf1/Nr1h4/Lrp1/Rab34/Nr1d1/Ptger4/Efna5/Anxa1/Jak2/Frmd4a/Dnajc1/Rapgef4/Fbn1/Anxa5/Tlr4/Sri/Il6/Kcnn4/Tgfb1/Adam9/Hmgn3	27
GO:0048745	smooth muscle tissue development	8/937	29/28943	2.7448211424859888e-6	3.0198750944726054e-5	1.604757273216589e-5	Col3a1/Tnn/Osr1/Mylk/Pdgfrb/Mir145a/Efemp2/Itga8	8
GO:0007266	Rho protein signal transduction	17/937	139/28943	2.760552812293126e-6	3.0308688984864866e-5	1.6105993648262337e-5	Col3a1/Rhoj/Arhgef28/Bcl6/Cdc42ep3/Cdh2/Pdgfrb/Gna12/Stard13/Met/Arhgdib/Eps8/Ednra/Cdh13/Itgb1/Nradd/P2ry10b	17
GO:0046697	decidualization	7/937	21/28943	2.847735037381903e-6	3.120101396766355e-5	1.6580173858178976e-5	Pla2g4a/Ptgs2/Lif/Ctsl/Ctsb/Ptn/Tppp3	7
GO:0045582	positive regulation of T cell differentiation	16/937	125/28943	2.9539803155337746e-6	3.229807463009082e-5	1.7163150313202665e-5	Dusp10/Hlx/Lgals9/Bcl6/Nfkbiz/H2-DMa/Socs5/Anxa1/Smarca2/Il7/Il6/Tgfb1/Il4ra/Cyld/Il18/Tgfbr2	16
GO:0001837	epithelial to mesenchymal transition	18/937	155/28943	3.0079108617157157e-6	3.281978772876176e-5	1.7440387901988033e-5	Tgfb2/Pofut2/Hmga2/Rtn4/Dab2/Has2/Vasn/Acvr1/Jag1/Adam15/Sdcbp/Il6/Tgfbr3/Loxl3/Tgfb1/Spred3/Ednra/Tgfbr2	18
GO:0032760	positive regulation of tumor necrosis factor production	15/937	111/28943	3.023063987928784e-6	3.291711529948847e-5	1.749210763281202e-5	Ly96/Ifngr1/Lgals9/Ccl2/Ripk1/Pik3r1/Nfatc4/Zbtb20/Cd14/Jak2/Ifih1/Tlr4/Il6/Tnfrsf1a/Il18	15
GO:0002548	monocyte chemotaxis	11/937	60/28943	3.1018031490749666e-6	3.370498442441337e-5	1.7910780150387396e-5	Ccl20/Tnfsf18/Ccl2/Ccl7/Ninj1/Lgals3/Ano6/Pla2g7/Anxa1/Slit2/Cxcl10	11
GO:0010543	regulation of platelet activation	10/937	49/28943	3.1480699711159965e-6	3.413748976891905e-5	1.814061286716794e-5	Serpine2/Pla2g4a/C1qtnf1/Emilin2/Jak2/Prkg1/Tlr4/Il6/Pdgfra/Sh2b3	10
GO:0000271	polysaccharide biosynthetic process	12/937	72/28943	3.179153369071509e-6	3.4333556118745683e-5	1.8244802242911726e-5	Irs1/Per2/Igf1/C1qtnf2/Nr1d1/Ppp1r3e/Ptger4/Ext1/Has2/Ext2/Nfkb1/Tgfb1	12
GO:0046637	regulation of alpha-beta T cell differentiation	12/937	72/28943	3.179153369071509e-6	3.4333556118745683e-5	1.8244802242911726e-5	Tnfsf18/Hlx/Bcl6/Nfkbiz/Socs5/Anxa1/Il6/Loxl3/Tgfb1/Il4ra/Il18/Tgfbr2	12
GO:0010565	regulation of cellular ketone metabolic process	18/937	156/28943	3.2989419196923474e-6	3.555451485284752e-5	1.889361795467196e-5	Irs1/Pla2g4a/Ptgs2/Nr1h4/C1qtnf2/Nr1d1/Dab2/Abcd2/Comt/Adipoq/Anxa1/Acsl5/Slc7a11/H6pd/Cav1/Nucb2/Ces1a/Mid1ip1	18
GO:0060411	cardiac septum morphogenesis	13/937	85/28943	3.3825773028480384e-6	3.6381651194176154e-5	1.933315701445572e-5	Bmpr2/Tgfb2/Mdm2/Slit3/Tbx2/Acvr1/Jag1/Fzd1/Sema3c/Slit2/Tgfbr3/Parva/Tgfbr2	13
GO:0048839	inner ear development	22/937	221/28943	3.3932179025508576e-6	3.6421918177583493e-5	1.9354554831409042e-5	Ifi204/Tgfb2/Psap/Igf1/Lrig3/Tbx2/Tshr/Cebpd/H2-DMa/H2-T23/Itga8/Bdnf/Jag1/Mafb/Fgf2/Fat4/Igfbp7/Cebpa/Tsku/Dchs1/Bmper/Tbx18	22
GO:0060249	anatomical structure homeostasis	29/937	346/28943	3.4477108993315222e-6	3.693176726038493e-5	1.9625487899258757e-5	Col3a1/Pla2g4a/Ptgs2/Fcgr4/Ptk2b/Ptger4/Angpt1/Ext1/Tnfrsf11b/Pdgfrb/Ltbp3/Lipa/Ptgs1/Chrna1/Fgf7/Il7/P2ry1/Csf1/Tlr4/Il6/Ldb2/Apbb2/Tmem119/Tmem106b/Cav1/Tgfb1/P2ry2/Bag3/Itgb1	29
GO:0016051	carbohydrate biosynthetic process	21/937	205/28943	3.581536682903282e-6	3.8287642150632054e-5	2.034599786196495e-5	Irs1/Per2/Igf1/C1qtnf2/Nr1d1/Ppp1r3e/Ptk2b/Slc39a14/Ptger4/Ext1/Has2/Adipoq/Nr3c1/Gsto1/Ext2/P2ry1/Nfkb1/Il6/Slc35b4/Tgfb1/St3gal2	21
GO:0060317	cardiac epithelial to mesenchymal transition	8/937	30/28943	3.63691327721391e-6	3.874979124964238e-5	2.0591583227169217e-5	Tgfb2/Rtn4/Has2/Acvr1/Jag1/Adam15/Tgfbr3/Tgfbr2	8
GO:0042445	hormone metabolic process	23/937	239/28943	3.639442616895024e-6	3.874979124964238e-5	2.0591583227169217e-5	Ugt1a7c/Hsd17b7/Sgpl1/Igf1/Cyp46a1/Hfe/Ctsl/Ctsb/Ednrb/Ghr/Dab2/Comt/Cyp1b1/Nr3c1/Dhrs9/Nfkb1/Adh7/Ece1/H6pd/Pdgfra/Furin/Adm/Cpe	23
GO:1901888	regulation of cell junction assembly	22/937	222/28943	3.653509608671841e-6	3.882129626437826e-5	2.0629580888952935e-5	Lrp1/Dusp3/Itgb1bp1/Lrrn3/Flrt2/Mef2c/Pik3r1/Mmp14/Gpc6/Acvrl1/Il1rap/Thbs2/Efna5/Bdnf/Epha7/Fzd1/Adgrl3/Cav1/Adgre5/Thy1/Peak1/Tpbg	22
GO:0048662	negative regulation of smooth muscle cell proliferation	12/937	73/28943	3.693432991302662e-6	3.9166706078452526e-5	2.0813131166376868e-5	Bmpr2/Ogn/Mef2c/Pik3r1/Comt/Adipoq/Cdkn1a/Efemp2/Prkg1/Gna12/Cav1/Ndrg4	12
GO:0055017	cardiac muscle tissue growth	15/937	113/28943	3.7903754317856058e-6	4.003394531051957e-5	2.127398084450616e-5	Rgs2/Tgfb2/Kcnk2/Igf1/Tbx2/Akap6/Mef2c/Nr3c1/Rxra/Fgf2/Camk2d/Tgfbr3/Nrg1/Foxc2/Tgfbr2	15
GO:1903557	positive regulation of tumor necrosis factor superfamily cytokine production	15/937	113/28943	3.7903754317856058e-6	4.003394531051957e-5	2.127398084450616e-5	Ly96/Ifngr1/Lgals9/Ccl2/Ripk1/Pik3r1/Nfatc4/Zbtb20/Cd14/Jak2/Ifih1/Tlr4/Il6/Tnfrsf1a/Il18	15
GO:0042088	T-helper 1 type immune response	10/937	50/28943	3.821544586210765e-6	4.028258874207396e-5	2.1406109605710475e-5	Il1r1/Il1rl1/Il18rap/Pla2g4a/Hlx/Socs5/Anxa1/Cracr2a/Il4ra/Il18	10
GO:0003151	outflow tract morphogenesis	13/937	86/28943	3.868024080296661e-6	4.0610407888760764e-5	2.1580312227834882e-5	Bmpr2/Tgfb2/Tbx2/Mef2c/Jag1/Jun/Fzd1/Sema3c/Tgfbr3/Parva/Ednra/Foxc2/Tgfbr2	13
GO:0014015	positive regulation of gliogenesis	13/937	86/28943	3.868024080296661e-6	4.0610407888760764e-5	2.1580312227834882e-5	Serpine2/Egr2/Igf1/Lif/Rtn4/Il6st/Tspo/Bin1/Vim/Il6/Ptn/Tgfb1/Nrg1	13
GO:0030099	myeloid cell differentiation	34/937	445/28943	4.0213210340190555e-6	4.21361039298703e-5	2.2391064905377615e-5	Rab7b/Ifi204/Lif/Itgb8/Inhba/Ripk1/Ninj1/Mef2c/Pik3r1/Ptk2b/Dab2/Tnfrsf11b/Adipoq/Bcl6/Jak2/Fas/Sh3pxd2a/Meis2/B2m/Fbn1/Jag1/Mafb/Csf1/Jun/Tgfbr3/Sh2b3/Fam20c/Hoxa5/Ltbr/Tgfb1/Cebpa/Ank1/Cd109/Tgfbr2	34
GO:0045624	positive regulation of T-helper cell differentiation	7/937	22/28943	4.059950358534137e-6	4.245201958990954e-5	2.255894203185179e-5	Hlx/Nfkbiz/Socs5/Anxa1/Il6/Il4ra/Il18	7
GO:0090257	regulation of muscle system process	24/937	258/28943	4.067548175060448e-6	4.245201958990954e-5	2.255894203185179e-5	Rgs2/Ptgs2/Igf1/Sphk1/Akap6/Mef2c/Cmya5/Itga2/Ptger4/Bin1/Nr3c1/Prkg1/Ptgs1/Lmna/Camk2d/Pde4b/Ece1/Sri/P2rx4/Cav1/Lmcd1/Cacna1c/Tnfrsf1a/Dmpk	24
GO:0014902	myotube differentiation	17/937	143/28943	4.082636571899872e-6	4.252545115621938e-5	2.2597963460365536e-5	Cflar/Capn2/Igf1/Mmp14/Plec/Adamts5/Myof/Bdnf/Cxcl10/Tmem119/Cav2/Met/Lncpint/Bhlhe41/Dmpk/Il4ra/Piezo1	17
GO:0032956	regulation of actin cytoskeleton organization	30/937	368/28943	4.11097948640751e-6	4.273638320416941e-5	2.2710052446668923e-5	Tmeff2/Pam/Tgfb2/Lrp1/Sh3pxd2b/Ssh2/Itgb1bp1/Mef2c/Pik3r1/Ptk2b/Ptger4/Cd47/Efna5/Cdc42ep3/Plekhh2/Bin1/Pdgfrb/Gsn/Pfn2/Kirrel/Rhoc/Slit2/Arpc1b/Met/Capg/Add2/Arhgdib/Eps8/Tgfb1/Arap1	30
GO:0071604	transforming growth factor beta production	9/937	40/28943	4.1666116826117415e-6	4.322961944179294e-5	2.297215747253211e-5	Col3a1/Ptgs2/Tgfb2/Itgb8/Ltbp1/Met/Furin/Tsku/Lrrc32	9
GO:0006979	response to oxidative stress	32/937	407/28943	4.248919206052528e-6	4.399714181796746e-5	2.338001775714353e-5	Ptgs2/Ddr2/Psap/Egfr/Sphk1/Fbln5/Ripk1/Gpx8/Ripk3/Ptk2b/Adipoq/Cyp1b1/Pdgfrb/Anxa1/Jak2/Ptgs1/Nr4a2/Pla2r1/Ggt7/Slc7a11/Nfkb1/Tlr4/Jun/Fzd1/Il6/Cpeb2/Pdgfra/Met/Mgst1/Axl/Adam9/Ednra	32
GO:0090303	positive regulation of wound healing	11/937	62/28943	4.337041445879172e-6	4.482175318138534e-5	2.3818215047304303e-5	Ddr2/Ccl2/Plau/Ptger4/Ano6/Mylk/Emilin2/Anxa1/Plat/Foxc2/Itgb1	11
GO:0046632	alpha-beta T cell differentiation	16/937	129/28943	4.47807171178259e-6	4.618886076157003e-5	2.4544694045255723e-5	Tnfsf18/Hlx/Psap/Ctsl/Ptger4/Bcl6/Nfkbiz/Socs5/Anxa1/Il6/Loxl3/Cracr2a/Tgfb1/Il4ra/Il18/Tgfbr2	16
GO:0002263	cell activation involved in immune response	28/937	332/28943	4.492170281659716e-6	4.624395956616951e-5	2.4573973470616193e-5	Tnfsf18/Hlx/Itgb2/Lrp1/Lgals9/Lgals8/Cplx2/Lgals3/Ptk2b/Ptger4/St3gal1/Lgals1/Bcl6/Nfkbiz/Socs5/Anxa1/Apbb1ip/Tlr4/Fgl2/Il6/Loxl3/Cracr2a/Tgfb1/Il4ra/Lamp1/Tcim/Il18/Parp3	28
GO:0071375	cellular response to peptide hormone stimulus	25/937	278/28943	4.714576607113222e-6	4.843906432327807e-5	2.5740448975146118e-5	Irs1/Igf1/Nr1h4/Tshr/Pik3r1/Slc39a14/Ghr/Adcy6/Tns2/Adipoq/Rab31/Jak2/Nr4a2/Anxa5/Nfkb1/Jak1/Cpeb2/Cav2/Cav1/Nucb2/Ptpre/Ednra/Foxc2/Il18/Myo5a	25
GO:0006672	ceramide metabolic process	14/937	101/28943	4.7375656298253564e-6	4.858074580797613e-5	2.5815738311935412e-5	Psap/Sgpl1/Sphk1/Itgb8/Plpp1/St3gal1/Cerk/Asah2/Cers6/Sgms2/Ugcg/Asah1/St3gal2/Hexa	14
GO:0006027	glycosaminoglycan catabolic process	8/937	31/28943	4.763124277451153e-6	4.8653886478180924e-5	2.585460515867815e-5	Gns/Arsb/Fgf2/Gusb/Tgfb1/Cemip/Galns/Hexa	8
GO:0032967	positive regulation of collagen biosynthetic process	8/937	31/28943	4.763124277451153e-6	4.8653886478180924e-5	2.585460515867815e-5	Ddr2/Ccl2/Itga2/Ltbp1/Pdgfrb/Vim/Tgfb1/Il18	8
GO:0032635	interleukin-6 production	19/937	176/28943	4.794546038790422e-6	4.8880304306664516e-5	2.5974923266440292e-5	Il18rap/Rab7b/Capn2/Nr1h4/Lgals9/Il1rap/Zbtb20/Cd47/Socs5/Ifih1/Syt11/Ptpn22/Tlr4/Il6/Ereg/Met/Il17ra/Tnfrsf1a/Il18	19
GO:0043547	positive regulation of GTPase activity	24/937	261/28943	4.963134477530237e-6	5.0501566812788406e-5	2.6836459825769416e-5	Ccl20/Rgl1/Rgs8/Rgs16/Tbc1d9b/Ccl2/Ccl7/Arhgap22/Ptk2b/Tiam2/Bin1/Rsu1/Rapgef4/Arhgap24/Cav2/Mex3b/Arap1/Rgs10/Evi5l/Gnao1/Plekhg4/Itgb1/Thy1/Tbc1d2b	24
GO:0007431	salivary gland development	9/937	41/28943	5.185760307201018e-6	5.2665384966016494e-5	2.7986309674084847e-5	Ntn4/Egfr/Fgf7/Nfib/Sema3a/Sema3c/Il6/Met/Plxna1	9
GO:0009612	response to mechanical stimulus	19/937	177/28943	5.210843656888402e-6	5.281855153940048e-5	2.806770217045051e-5	Serpine2/Igf1/Itga2/Htr2a/Ptger4/Plec/Piezo2/Gsn/Ano3/P2ry1/Nfkb1/Tlr4/Jun/Cav1/Ptn/Bag3/Ednra/Piezo1/Il18	19
GO:0006665	sphingolipid metabolic process	17/937	146/28943	5.421528026466917e-6	5.48488304746586e-5	2.9146589470782013e-5	Serinc1/Psap/Sgpl1/Sphk1/Itgb8/Serinc5/Plpp1/St3gal1/Cerk/Asah2/Cers6/Sgms2/Ugcg/Hacd4/Asah1/St3gal2/Hexa	17
GO:0061005	cell differentiation involved in kidney development	10/937	52/28943	5.550840498575111e-6	5.604969153532535e-5	2.9784725307841895e-5	Lif/Osr1/Mef2c/Ednrb/Ext1/Adipoq/Jag1/Fat4/Ednra/Foxc2	10
GO:1900120	regulation of receptor binding	7/937	23/28943	5.6731479900047186e-6	5.717537125041015e-5	3.0382909886204458e-5	Plcl1/Grem2/Hfe/Adipoq/Bdnf/B2m/Adam15	7
GO:0021700	developmental maturation	29/937	355/28943	5.685881781596193e-6	5.7194555597351426e-5	3.0393104420522205e-5	Ptgs2/Tgfb2/Rab32/Igf1/Ntn4/Ddit3/Cd63/Ctsl/Nfatc4/Ptk2b/Ednrb/Adamts12/Ext1/Ano6/Runx2/Nr4a2/Fat4/Ngf/Nfia/Ereg/Fam20c/Hoxa5/Tgfb1/Cebpa/Dchs1/Ednra/Cspg4/Myo5a/Adamts7	29
GO:0006939	smooth muscle contraction	15/937	117/28943	5.864980352873583e-6	5.8883956736740286e-5	3.129084975137277e-5	Rgs2/Ptgs2/Tbx2/Sphk1/Itga2/Htr2a/Ednrb/Ptger4/Mylk/Prkg1/Ptgs1/Apbb2/Cav1/Cacna1c/Ednra	15
GO:0048706	embryonic skeletal system development	17/937	147/28943	5.948384804737784e-6	5.9608007882011845e-5	3.167560948652938e-5	Pbx1/Hsd17b7/Tgfb2/Hoxb4/Osr1/Mef2c/Mmp14/Ext1/Hoxc6/Runx2/Tbx15/Hspg2/Pdgfra/Hoxa5/Ednra/Foxc2/Tgfbr2	17
GO:1904951	positive regulation of establishment of protein localization	28/937	337/28943	5.963271409266797e-6	5.964400816730673e-5	3.169473998625455e-5	Ptgs2/Tgfb2/Igf1/Nr1h4/Mdm2/Lrp1/Rab34/Ccl2/Itgb1bp1/Pik3r1/Ptger4/Jak2/Frmd4a/Stom/Rapgef4/Ptpn22/Asph/Tlr4/Sri/Il6/Tcaf2/Tnfrsf1a/Kcnn4/Tgfb1/Ptpn5/Cemip/Bag3/Adam9	28
GO:0030593	neutrophil chemotaxis	14/937	103/28943	5.986337301295875e-6	5.976152606454351e-5	3.175718882748941e-5	Ccl20/Itgb2/Ccl2/Ccl7/Itga1/Lgals3/Vav3/Pde4b/Slit2/Cxcl1/Cxcl2/Cxcl10/Ednra/Dpep1	14
GO:0001776	leukocyte homeostasis	16/937	132/28943	6.048219979056533e-6	6.026537681018406e-5	3.202493438761612e-5	Tgfb2/Ccl2/Mef2c/Ripk3/Anxa1/Fas/Lipa/Mertk/Slc7a11/Csf1/Pde4b/Il6/Sh2b3/Tgfb1/Axl/Il18	16
GO:0002825	regulation of T-helper 1 type immune response	8/937	32/28943	6.171071431759632e-6	6.137368781755672e-5	3.2613889259730754e-5	Il1r1/Il1rl1/Pla2g4a/Hlx/Socs5/Anxa1/Il4ra/Il18	8
GO:0045862	positive regulation of proteolysis	29/937	357/28943	6.33687342937895e-6	6.290418906118464e-5	3.342719541496692e-5	Cflar/Dnajb2/Ifi204/Rnf217/Sh3rf3/Mdm2/Gabarap/Trib2/Mmp14/Ptk2b/Dab2/Dap/Hspa1b/Hspa1a/Xdh/Socs5/Ccbe1/Jak2/Fas/Gsn/Ngf/Asph/Tnfsf15/Smurf1/Cav1/Antxr1/Adam9/Casp12/Snx33	29
GO:0034767	positive regulation of ion transmembrane transport	21/937	213/28943	6.538685351595371e-6	6.478573610089146e-5	3.442704680034217e-5	Ifngr1/Ccl2/Vmp1/Akap6/Ano6/Ifngr2/Gsto1/Cacnb2/Asph/Sri/Stim2/Cxcl10/P2rx4/Cav1/Cacna1c/Cracr2a/Cemip/Ednra/Itgb1/Thy1/Myo5a	21
GO:0002042	cell migration involved in sprouting angiogenesis	10/937	53/28943	6.644481551921991e-6	6.571068740767796e-5	3.4918564591807666e-5	Ptgs2/Itgb1bp1/Rhoj/Anxa1/Fgf2/Slit2/Stard13/Efnb2/Foxc2/Itgb1	10
GO:0030510	regulation of BMP signaling pathway	14/937	104/28943	6.713913634377285e-6	6.602640205427642e-5	3.50863349000291e-5	Bmpr2/Grem2/Fst/Acvrl1/Fstl1/Crim1/Fbn1/Fzd1/Htra3/Tgfbr3/Smurf1/Cav1/Htra1/Bmper	14
GO:0042116	macrophage activation	14/937	104/28943	6.713913634377285e-6	6.602640205427642e-5	3.50863349000291e-5	Il1rl1/Pla2g4a/Ifngr1/Lgals9/Nr1d1/Sphk1/Ifngr2/Jak2/Syt11/Tlr4/Jun/Cebpa/Crtc3/Il4ra	14
GO:0051153	regulation of striated muscle cell differentiation	14/937	104/28943	6.713913634377285e-6	6.602640205427642e-5	3.50863349000291e-5	Rgs2/Igf1/Akap6/Mef2c/Mmp14/Nr3c1/Bdnf/Tmem119/Bhlhe41/Dmpk/Tgfb1/Efnb2/Nrg1/Piezo1	14
GO:0034112	positive regulation of homotypic cell-cell adhesion	6/937	16/28943	6.867938786055788e-6	6.729050970159669e-5	3.5758079882091067e-5	Lgals1/Emilin2/Jak2/Jak1/Il6/Plaur	6
GO:0055119	relaxation of cardiac muscle	6/937	16/28943	6.867938786055788e-6	6.729050970159669e-5	3.5758079882091067e-5	Rgs2/Akap6/Gsn/Camk2d/Pde4b/P2rx4	6
GO:0007188	adenylate cyclase-modulating G protein-coupled receptor signaling pathway	22/937	231/28943	6.954051231963723e-6	6.800804547407485e-5	3.613937735753467e-5	Rgs2/Psap/Glp2r/Tshr/S1pr3/Adcy4/Ptger4/Adcy6/Mrap/Rapgef4/Gpr176/Sstr4/P2ry1/Pde4b/Adgrl3/Cxcl10/Gna12/Crtc3/Adm/Ednra/Adgre5/Gnao1	22
GO:0071216	cellular response to biotic stimulus	28/937	340/28943	7.045402946070624e-6	6.877407201145834e-5	3.6546442755568217e-5	Ly96/Fcgr4/Nr1h4/Ddit3/Plscr3/Ccl2/Nr1d1/Cd300lb/Mef2c/Atg10/Cd14/Jak2/Vim/B2m/Ptpn22/Nfkb1/Gbp2/Tlr4/Pde4b/Il6/Cxcl1/Cxcl2/Cxcl10/Tgfb1/Axl/Adam9/Il18/Plscr2	28
GO:0030879	mammary gland development	18/937	165/28943	7.3072952509718185e-6	7.112874266177854e-5	3.7797711345798066e-5	Irs1/Igf1/Rtn4/Tbx2/Lbh/Xdh/Nr3c1/Jak2/Fgf2/Csf1/Nfkb1/Slit2/Csn3/Areg/Cav1/Hoxa5/Tgfb1/Tgfbr2	18
GO:1901215	negative regulation of neuron death	24/937	267/28943	7.313559414002224e-6	7.112874266177854e-5	3.7797711345798066e-5	En1/Igf1/Lrp1/Ccl2/Dtnbp1/Mef2c/Il6st/Nfatc4/Ptk2b/Ghr/Angpt1/Pcdhgc3/Pcdhgc4/Pcdhgc5/Jak2/Nr4a2/Bdnf/Slc7a11/Ngf/Csf1/Jun/Fzd1/Il6/Axl	24
GO:0014065	phosphatidylinositol 3-kinase signaling	16/937	134/28943	7.351855728968359e-6	7.136976122184173e-5	3.792578826128027e-5	Serpine2/Irs1/Tgfb2/Igf1/Dcn/Egfr/Pik3r1/Htr2a/Angpt1/Mydgf/Pdgfrb/Jak2/Fgf2/Pdgfc/Pik3c2g/Il18	16
GO:0071222	cellular response to lipopolysaccharide	26/937	304/28943	7.596462059280065e-6	7.360902043129913e-5	3.9115727378156744e-5	Ly96/Fcgr4/Nr1h4/Plscr3/Ccl2/Nr1d1/Cd300lb/Mef2c/Cd14/Jak2/Vim/B2m/Ptpn22/Nfkb1/Gbp2/Tlr4/Pde4b/Il6/Cxcl1/Cxcl2/Cxcl10/Tgfb1/Axl/Adam9/Il18/Plscr2	26
GO:0036363	transforming growth factor beta activation	5/937	10/28943	7.742894342093936e-6	7.475517999338341e-5	3.972479491770103e-5	Itgb8/Ltbp1/Ltbp3/Furin/Lrrc32	5
GO:0043588	skin development	27/937	323/28943	7.783773096488763e-6	7.475517999338341e-5	3.972479491770103e-5	Col3a1/Col5a2/Ptgs2/Tgfb2/Psap/Egfr/Inhba/Ctsl/Fst/Itga2/Ext1/Plec/Anxa1/Col5a1/Ptgs1/Fgf7/Mafb/Ugcg/Ldb2/Fras1/Met/Lncpint/Asah1/Palld/Il18/Myo5a/Cd109	27
GO:0003181	atrioventricular valve morphogenesis	7/937	24/28943	7.785523385033303e-6	7.475517999338341e-5	3.972479491770103e-5	Bmpr2/Tgfb2/Mdm2/Slit3/Acvr1/Dchs1/Tgfbr2	7
GO:0043371	negative regulation of CD4-positive, alpha-beta T cell differentiation	7/937	24/28943	7.785523385033303e-6	7.475517999338341e-5	3.972479491770103e-5	Tnfsf18/Hlx/Bcl6/Socs5/Anxa1/Loxl3/Il4ra	7
GO:1902547	regulation of cellular response to vascular endothelial growth factor stimulus	7/937	24/28943	7.785523385033303e-6	7.475517999338341e-5	3.972479491770103e-5	Dcn/Cd63/Adamts12/Xdh/Sema6a/Ccbe1/Adgra2	7
GO:0046328	regulation of JNK cascade	17/937	150/28943	7.81557047436343e-6	7.490749124339975e-5	3.980573289646175e-5	Aida/Dusp10/Sh3rf3/Egfr/Flt4/Dusp3/Ripk1/Ptk2b/Rap2a/Dab2/Ptpn22/Tlr4/Taok3/Mdfic/Ltbr/Cracr2a/Cyld	17
GO:0002828	regulation of type 2 immune response	8/937	33/28943	7.915334408065622e-6	7.549305903088149e-5	4.0116902774859236e-5	Hlx/Arg1/Bcl6/Socs5/Anxa1/Il6/Il4ra/Il18	8
GO:1905314	semi-lunar valve development	8/937	33/28943	7.915334408065622e-6	7.549305903088149e-5	4.0116902774859236e-5	Bmpr2/Tgfb2/Slit3/Jag1/Emilin1/Slit2/Tnfrsf1a/Tgfb1	8
GO:0035272	exocrine system development	10/937	54/28943	7.919552111931138e-6	7.549305903088149e-5	4.0116902774859236e-5	Igf1/Ntn4/Egfr/Fgf7/Nfib/Sema3a/Sema3c/Il6/Met/Plxna1	10
GO:0006109	regulation of carbohydrate metabolic process	20/937	199/28943	8.085095045882226e-6	7.693222871586312e-5	4.0881675471450004e-5	Irs1/Igf1/Nr1h4/C1qtnf2/C1qtnf1/Ppp1r3e/Ptk2b/Htr2a/Ptger4/Has2/Adipoq/Zbtb20/Ier3/Nr3c1/P2ry1/Nfkb1/Il6/Scarb2/Slc35b4/Tgfb1	20
GO:1900180	regulation of protein localization to nucleus	17/937	151/28943	8.545595352288283e-6	8.116778607092523e-5	4.313244454600636e-5	Rassf5/Ptgs2/Tgfb2/Lif/Pik3r1/Fbxo4/Angpt1/Jak2/Lmna/Ptpn22/Il6/Mdfic/Cav2/Tnfrsf1a/Tgfb1/Ptpn5/Bag3	17
GO:0001657	ureteric bud development	14/937	107/28943	9.389151425905392e-6	8.893466858751383e-5	4.725975472235359e-5	Pbx1/Kif26b/Osr1/Pgf/Vcan/Rarb/Bdnf/Fgf2/Fat4/Slit2/Tgfb1/Dchs1/Foxc2/Bmper	14
GO:0070665	positive regulation of leukocyte proliferation	18/937	168/28943	9.396997741305192e-6	8.893466858751383e-5	4.725975472235359e-5	Igf1/Mef2c/Il6st/St6gal1/Bcl6/Cdkn1a/Anxa1/Jak2/Il7/Ptpn22/Csf1/Vav3/Vcam1/Tlr4/Il6/Il18/Cd276/Tgfbr2	18
GO:0060350	endochondral bone morphogenesis	11/937	67/28943	9.463900942478903e-6	8.924796585219836e-5	4.742624043730969e-5	Col3a1/Mef2c/Rarb/Mmp14/Ext1/Runx2/Ext2/Hspg2/Tmem119/Serpinh1/Tgfbr2	11
GO:1905517	macrophage migration	11/937	67/28943	9.463900942478903e-6	8.924796585219836e-5	4.742624043730969e-5	Tnfsf18/Rtn4/Ccl2/Ninj1/Lgals3/Mmp14/Ptk2b/Ednrb/Csf1/Emilin1/P2rx4	11
GO:0050918	positive chemotaxis	9/937	44/28943	9.619068529850291e-6	9.054955598242315e-5	4.811790355677057e-5	Lrp1/Pgf/Itga2/Lgals3/Angpt1/Fgf7/Met/Angpt2/Cdh13	9
GO:0051149	positive regulation of muscle cell differentiation	12/937	80/28943	9.836481436596134e-6	9.243142075918893e-5	4.911792378716106e-5	Igf1/Mdm2/Akap6/Mef2c/Mmp14/Nr3c1/Efemp2/Tgfb1/Efnb2/Nrg1/Piezo1/Olfm2	12
GO:0043523	regulation of neuron apoptotic process	25/937	290/28943	9.856059488683414e-6	9.245088838319203e-5	4.9128268854501224e-5	En1/Tgfb2/Ddit3/Lrp1/Ccl2/Mef2c/Il6st/Itga1/Nfatc4/Ptk2b/Angpt1/Pcdhgc3/Pcdhgc4/Pcdhgc5/Nr3c1/Jak2/Fas/Nr4a2/Bdnf/Ngf/Epha7/Jun/Tnfrsf1a/Axl/Il18	25
GO:0010714	positive regulation of collagen metabolic process	8/937	34/28943	1.005806561262689e-5	9.401176017749134e-5	4.995771387659672e-5	Ddr2/Ccl2/Itga2/Ltbp1/Pdgfrb/Vim/Tgfb1/Il18	8
GO:0099560	synaptic membrane adhesion	8/937	34/28943	1.005806561262689e-5	9.401176017749134e-5	4.995771387659672e-5	Pcdh17/Gpc6/Il1rap/Efna5/Lrrc4c/Magi2/Sparcl1/Nrg1	8
GO:0043171	peptide catabolic process	7/937	25/28943	1.0511448667440692e-5	9.807590178931855e-5	5.2117392872227795e-5	Erap1/Chac1/Ggt7/Enpep/Ece1/Cpe/Dpep1	7
GO:0034599	cellular response to oxidative stress	24/937	273/28943	1.063577587220558e-5	9.906090367040152e-5	5.264082145233468e-5	Ddr2/Psap/Egfr/Sphk1/Fbln5/Ripk1/Ripk3/Cyp1b1/Pdgfrb/Anxa1/Jak2/Nr4a2/Pla2r1/Slc7a11/Tlr4/Jun/Fzd1/Il6/Cpeb2/Pdgfra/Met/Mgst1/Axl/Ednra	24
GO:0032609	interferon-gamma production	16/937	138/28943	1.0734405353765877e-5	9.980351174865775e-5	5.303544231493668e-5	Il1r1/Il1rl1/Il18rap/Nr1h4/Ddit3/Lgals9/Ripk3/Cd47/Cd14/Jak2/Ptpn22/Tlr4/Pde4b/Axl/Il18/Cd276	16
GO:0043255	regulation of carbohydrate biosynthetic process	14/937	109/28943	1.1659813948182036e-5	1.0821700783892677e-4	5.75063620124934e-5	Irs1/Igf1/C1qtnf2/Ppp1r3e/Ptk2b/Ptger4/Has2/Adipoq/Nr3c1/P2ry1/Nfkb1/Il6/Slc35b4/Tgfb1	14
GO:0031952	regulation of protein autophosphorylation	9/937	45/28943	1.1680325342766267e-5	1.0821718971078712e-4	5.750645865893789e-5	Rap2a/Adipoq/Tnks1bp1/Pdgfc/Ngf/Epha7/Jun/Cav1/Nrg1	9
GO:0044706	multi-multicellular organism process	20/937	204/28943	1.1701750591699846e-5	1.0822582289801557e-4	5.751104632218968e-5	Bmpr2/Serpine2/Pla2g4a/Ptgs2/Cr1l/Lif/Sh3pxd2b/Lgals9/Vmp1/Ctsl/Ctsb/Comt/Rxra/Thbd/Ptn/Arhgdib/Nr2f2/Tppp3/Timp1/Maged2	20
GO:0006643	membrane lipid metabolic process	19/937	188/28943	1.2477697058834433e-5	1.1520055623724589e-4	6.121740956726647e-5	Serinc1/Psap/Sgpl1/Sphk1/Itgb8/Serinc5/Plpp1/St3gal1/Cerk/Cyp1b1/Asah2/Cers6/Sgms2/Pigk/Ugcg/Hacd4/Asah1/St3gal2/Hexa	19
GO:0048736	appendage development	20/937	205/28943	1.2579611554812932e-5	1.1573680944419355e-4	6.150237374863612e-5	Col3a1/Bmpr2/En1/Pbx1/Tgfb2/Plxna2/Tbx2/Osr1/Rarb/Ext1/Runx2/Map3k20/Slc7a11/Mbnl1/Asph/Ece1/Sema3c/Fras1/Gna12/Cacna1c	20
GO:0060173	limb development	20/937	205/28943	1.2579611554812932e-5	1.1573680944419355e-4	6.150237374863612e-5	Col3a1/Bmpr2/En1/Pbx1/Tgfb2/Plxna2/Tbx2/Osr1/Rarb/Ext1/Runx2/Map3k20/Slc7a11/Mbnl1/Asph/Ece1/Sema3c/Fras1/Gna12/Cacna1c	20
GO:0060425	lung morphogenesis	11/937	69/28943	1.26638511929185e-5	1.1630921417356972e-4	6.180654879692582e-5	Igf1/Hmga2/Lif/Tbx2/Ext1/Fgf7/Nfib/Pdgfra/Plod3/Hoxa5/Tgfbr2	11
GO:0032943	mononuclear cell proliferation	28/937	351/28943	1.2730278713410744e-5	1.1668860982833162e-4	6.200815910111364e-5	Rassf5/Tnfsf18/Arg1/Itgb2/Igf1/Lgals9/Mef2c/Il6st/Lgals3/Ripk3/St6gal1/Bcl6/Cblb/Cdkn1a/Anxa1/Jak2/Il7/Ptpn22/Csf1/Vav3/Vcam1/Tlr4/Il6/Tgfb1/Lrrc32/Il18/Cd276/Tgfbr2	28
GO:0003208	cardiac ventricle morphogenesis	12/937	82/28943	1.2749351992226347e-5	1.1668860982833162e-4	6.200815910111364e-5	Tgfb2/Mef2c/Rxra/Jag1/Sema3c/Tgfbr3/Tgfb1/Nrg1/Cpe/Ednra/Foxc2/Tgfbr2	12
GO:0031623	receptor internalization	16/937	140/28943	1.2897199516293003e-5	1.1783756167049023e-4	6.261871045426543e-5	Dnm3/Itgb2/Lrp1/Cd63/Dtnbp1/Dab2/Angpt1/Rab31/Sdcbp/Magi2/Cav1/Ptpn5/Adm/Efnb2/Nrg1/Itgb1	16
GO:0055006	cardiac cell development	14/937	110/28943	1.296729897594405e-5	1.17866275201309e-4	6.263396878316303e-5	Rgs2/Igf1/Sgcd/Akap6/Plec/Nr3c1/Pdgfrb/Jag1/Lmna/Camk2d/Pdgfra/Tgfbr3/Met/Tbx18	14
GO:0072163	mesonephric epithelium development	14/937	110/28943	1.296729897594405e-5	1.17866275201309e-4	6.263396878316303e-5	Pbx1/Kif26b/Osr1/Pgf/Vcan/Rarb/Bdnf/Fgf2/Fat4/Slit2/Tgfb1/Dchs1/Foxc2/Bmper	14
GO:0072164	mesonephric tubule development	14/937	110/28943	1.296729897594405e-5	1.17866275201309e-4	6.263396878316303e-5	Pbx1/Kif26b/Osr1/Pgf/Vcan/Rarb/Bdnf/Fgf2/Fat4/Slit2/Tgfb1/Dchs1/Foxc2/Bmper	14
GO:0007565	female pregnancy	18/937	172/28943	1.3012286379286044e-5	1.1807196626977593e-4	6.274327272052195e-5	Bmpr2/Pla2g4a/Ptgs2/Cr1l/Lif/Lgals9/Vmp1/Ctsl/Ctsb/Comt/Rxra/Thbd/Ptn/Arhgdib/Nr2f2/Tppp3/Timp1/Maged2	18
GO:0043536	positive regulation of blood vessel endothelial cell migration	10/937	57/28943	1.3091049801884392e-5	1.1837985274614979e-4	6.290688315036733e-5	Ptgs2/Igf1/Rhoj/Angpt1/Anxa1/Fgf2/P2rx4/Tgfb1/Foxc2/Amotl1	10
GO:1903053	regulation of extracellular matrix organization	10/937	57/28943	1.3091049801884392e-5	1.1837985274614979e-4	6.290688315036733e-5	Cflar/Ddr2/Tgfb2/Aebp1/Has2/Efemp2/Il6/Emilin1/Antxr1/Tnfrsf1a	10
GO:0032649	regulation of interferon-gamma production	15/937	125/28943	1.3247854284834466e-5	1.195930230396766e-4	6.355156009603002e-5	Il1r1/Il1rl1/Nr1h4/Ddit3/Lgals9/Ripk3/Cd47/Cd14/Jak2/Ptpn22/Tlr4/Pde4b/Axl/Il18/Cd276	15
GO:0071219	cellular response to molecule of bacterial origin	26/937	314/28943	1.3458969380341706e-5	1.2129149709485419e-4	6.44541267612556e-5	Ly96/Fcgr4/Nr1h4/Plscr3/Ccl2/Nr1d1/Cd300lb/Mef2c/Cd14/Jak2/Vim/B2m/Ptpn22/Nfkb1/Gbp2/Tlr4/Pde4b/Il6/Cxcl1/Cxcl2/Cxcl10/Tgfb1/Axl/Adam9/Il18/Plscr2	26
GO:0016055	Wnt signaling pathway	33/937	451/28943	1.35888505596385e-5	1.222533557162707e-4	6.496525704652783e-5	Lgr6/Tnn/Bicc1/Tle2/Hmga2/Ddit3/Lrp1/Egfr/Hic1/Nxn/Nfatc4/Ednrb/Dab2/Ext1/Cdh2/Zeb2/Fgf2/Nfkb1/Fzd1/Cdk14/Mdfic/Cav1/Tgfb1/Fzd4/Tsku/Adgra2/Cpe/Ednra/Cyld/Amotl1/Tpbg/Tbx18/Rbms3	33
GO:0030202	heparin metabolic process	5/937	11/28943	1.381578053012287e-5	1.2387289809775702e-4	6.582587953410343e-5	Ednrb/Angpt1/Ext1/Ext2/Ednra	5
GO:0042118	endothelial cell activation	5/937	11/28943	1.381578053012287e-5	1.2387289809775702e-4	6.582587953410343e-5	Acvrl1/Socs5/Cxcl10/Tcim/Bmper	5
GO:1904375	regulation of protein localization to cell periphery	16/937	141/28943	1.4117500900843332e-5	1.2636359704636208e-4	6.71494333660095e-5	Tmbim1/Lrp1/Egfr/Vti1b/Pik3r1/Lgals3/Mmp14/Gpc6/Dab2/Mrap/Rapgef4/Camk2d/Magi2/Tgfb1/Itgb1/Myo5a	16
GO:0044703	multi-organism reproductive process	19/937	190/28943	1.4508603185531895e-5	1.2964455739897452e-4	6.88929309691478e-5	Bmpr2/Serpine2/Pla2g4a/Ptgs2/Cr1l/Lif/Lgals9/Vmp1/Ctsl/Ctsb/Comt/Rxra/Thbd/Ptn/Arhgdib/Nr2f2/Tppp3/Timp1/Maged2	19
GO:0099003	vesicle-mediated transport in synapse	23/937	260/28943	1.4585945524792603e-5	1.3011550391288807e-4	6.914319126795355e-5	Dnm3/Stxbp5/Slc17a8/Trim9/Nrxn3/Dtnbp1/Cplx2/Htr2a/Pcdh17/Ston1/Cdh2/Bin1/Ap3s1/Rapgef4/Pld1/Pfn2/P2ry1/Syt11/Magi2/Prkar1b/P2ry2/Efnb2/Nrg1	23
GO:0198738	cell-cell signaling by wnt	33/937	453/28943	1.486926295162343e-5	1.324191865894154e-4	7.03673649223894e-5	Lgr6/Tnn/Bicc1/Tle2/Hmga2/Ddit3/Lrp1/Egfr/Hic1/Nxn/Nfatc4/Ednrb/Dab2/Ext1/Cdh2/Zeb2/Fgf2/Nfkb1/Fzd1/Cdk14/Mdfic/Cav1/Tgfb1/Fzd4/Tsku/Adgra2/Cpe/Ednra/Cyld/Amotl1/Tpbg/Tbx18/Rbms3	33
GO:0001570	vasculogenesis	13/937	97/28943	1.4932891186213527e-5	1.3253882076368678e-4	7.043093835019064e-5	Sgpl1/Rtn4/Itgb8/Angpt1/Has2/Xdh/Pdgfrb/Tgfbr3/Cav1/Tgfb1/Fzd4/Adm/Tgfbr2	13
GO:0070252	actin-mediated cell contraction	13/937	97/28943	1.4932891186213527e-5	1.3253882076368678e-4	7.043093835019064e-5	Kcne4/Sgcd/Akap6/Bin1/Cacnb2/Gsn/Camk2d/Pde4b/Sri/Cav1/Cacna1c/Scn1b/Parva	13
GO:0061318	renal filtration cell differentiation	6/937	18/28943	1.5060285541068905e-5	1.3299894304746637e-4	7.067544666870217e-5	Ednrb/Ext1/Adipoq/Jag1/Ednra/Foxc2	6
GO:0072112	podocyte differentiation	6/937	18/28943	1.5060285541068905e-5	1.3299894304746637e-4	7.067544666870217e-5	Ednrb/Ext1/Adipoq/Jag1/Ednra/Foxc2	6
GO:0072311	glomerular epithelial cell differentiation	6/937	18/28943	1.5060285541068905e-5	1.3299894304746637e-4	7.067544666870217e-5	Ednrb/Ext1/Adipoq/Jag1/Ednra/Foxc2	6
GO:0140353	lipid export from cell	10/937	58/28943	1.5362922586782896e-5	1.3544506541035139e-4	7.197531256719656e-5	Pla2g4a/Ptgs2/C1qtnf1/Inhba/Dab2/Tspo/Fzd4/P2ry2/Nucb2/Nrg1	10
GO:0048705	skeletal system morphogenesis	23/937	261/28943	1.5515881046166744e-5	1.3656561300801095e-4	7.257076994575534e-5	Col3a1/Tgfb2/Sgpl1/Sh3pxd2b/Hoxb4/Osr1/Mef2c/Rarb/Mmp14/Ext1/Has2/Runx2/Pdgfrb/Ltbp3/Ext2/Tbx15/Hspg2/Pdgfra/Tmem119/Hoxa5/Serpinh1/Foxc2/Tgfbr2	23
GO:0042176	regulation of protein catabolic process	28/937	355/28943	1.5668686511148937e-5	1.3768108729680123e-4	7.316353137529217e-5	Dnajb2/Serpine2/Rnf217/Sh3rf3/Pttg1ip/Mdm2/Lrp1/Egfr/Gabarap/Trib2/Hfe/Dab2/Cblb/Hspa1b/Hspa1a/Ier3/Socs5/Sdcbp/Azin2/Gna12/Samd9l/Cav1/Furin/Adam9/Nrg1/Asb5/Snx33/Timp1	28
GO:0010922	positive regulation of phosphatase activity	8/937	36/28943	1.58291343489895e-5	1.3862961608128284e-4	7.3667578204427e-5	Mef2c/Itga2/Itga1/Ripk3/Pdgfrb/Jak2/Magi2/Gna12	8
GO:0014912	negative regulation of smooth muscle cell migration	8/937	36/28943	1.58291343489895e-5	1.3862961608128284e-4	7.3667578204427e-5	Lrp1/Mef2c/Adipoq/Prkg1/Slit2/Gna12/Cav1/Ndrg4	8
GO:0071346	cellular response to interferon-gamma	14/937	112/28943	1.5976148453054778e-5	1.396854966565932e-4	7.422867162050199e-5	Ccl20/Rab7b/Arg1/Ccl2/Ccl7/Cd47/Jak2/Vim/Gsn/Gbp7/Gbp2/Tlr4/Capg/Rab43	14
GO:0008217	regulation of blood pressure	21/937	226/28943	1.6240804334415323e-5	1.417647730414005e-4	7.533359609491302e-5	Bmpr2/Ptgs2/Erap1/Pik3r1/Ednrb/Ext1/Acvrl1/Adipoq/Ier3/Ptgs1/Ext2/Enpep/Ece1/Emilin1/P2rx4/Gna12/Cacna1c/Nr2f2/Adm/Ednra/Manf	21
GO:0034109	homotypic cell-cell adhesion	12/937	84/28943	1.6389365049286686e-5	1.4282547330904784e-4	7.589725068855013e-5	Serpine2/C1qtnf1/Lgals1/Emilin2/Jak2/Prkg1/Slc7a11/Jak1/Il6/Pdgfra/Sh2b3/Plaur	12
GO:0035107	appendage morphogenesis	18/937	175/28943	1.6492971362835487e-5	1.4325556211699706e-4	7.612579926128707e-5	Col3a1/En1/Pbx1/Tgfb2/Plxna2/Tbx2/Osr1/Rarb/Ext1/Runx2/Map3k20/Mbnl1/Asph/Ece1/Sema3c/Fras1/Gna12/Cacna1c	18
GO:0035108	limb morphogenesis	18/937	175/28943	1.6492971362835487e-5	1.4325556211699706e-4	7.612579926128707e-5	Col3a1/En1/Pbx1/Tgfb2/Plxna2/Tbx2/Osr1/Rarb/Ext1/Runx2/Map3k20/Mbnl1/Asph/Ece1/Sema3c/Fras1/Gna12/Cacna1c	18
GO:0031348	negative regulation of defense response	22/937	244/28943	1.653000833018536e-5	1.4334150080740375e-4	7.61714669575217e-5	Ifi204/Dusp10/Arg1/Igf1/Nr1h4/Lgals9/Nr1d1/Metrnl/Serpinb9/Ptger4/Adipoq/Ier3/Socs5/Syt11/Nfkb1/Fgl2/Slit2/Trafd1/Tnfrsf1a/Htra1/Cyld/Cd276	22
GO:0071695	anatomical structure maturation	25/937	299/28943	1.661741578010668e-5	1.438632339913826e-4	7.644871521961072e-5	Ptgs2/Tgfb2/Igf1/Ntn4/Ddit3/Ctsl/Ptk2b/Ednrb/Adamts12/Ext1/Ano6/Runx2/Nr4a2/Fat4/Ngf/Ereg/Fam20c/Hoxa5/Tgfb1/Cebpa/Dchs1/Ednra/Cspg4/Myo5a/Adamts7	25
GO:0032091	negative regulation of protein binding	13/937	98/28943	1.6712649002003715e-5	1.4445089914825142e-4	7.676099963707797e-5	Map2/Dnajb2/Itgb1bp1/Hfe/Dtnbp1/Nfatc4/Dab2/Adipoq/Cdkn1a/Ifit2/B2m/Adam15/Cav1	13
GO:0010761	fibroblast migration	11/937	71/28943	1.67637733801644e-5	1.446560248703402e-4	7.687000315018625e-5	Tns1/Ddr2/Sgpl1/Itgb1bp1/Plec/Cd248/Fndc3b/Fgf2/Gna12/Tgfb1/Itgb1	11
GO:0034614	cellular response to reactive oxygen species	16/937	143/28943	1.687018385089942e-5	1.4533677147895568e-4	7.723175091697063e-5	Ddr2/Psap/Egfr/Sphk1/Fbln5/Ripk1/Ripk3/Cyp1b1/Pdgfrb/Anxa1/Jun/Il6/Pdgfra/Met/Axl/Ednra	16
GO:0003279	cardiac septum development	15/937	128/28943	1.765617897378778e-5	1.510023808461377e-4	8.024244756989867e-5	Bmpr2/Tgfb2/Mdm2/Lrp1/Slit3/Tbx2/Ltbp1/Acvr1/Jag1/Fzd1/Sema3c/Slit2/Tgfbr3/Parva/Tgfbr2	15
GO:0043500	muscle adaptation	15/937	128/28943	1.765617897378778e-5	1.510023808461377e-4	8.024244756989867e-5	Cflar/Rgs2/Igf1/Akap6/Mef2c/Cmya5/Nr3c1/Gsn/Lmna/Camk2d/Ece1/P2rx4/Lmcd1/Tnfrsf1a/Inpp5f	15
GO:0001823	mesonephros development	14/937	113/28943	1.7699389082325174e-5	1.510023808461377e-4	8.024244756989867e-5	Pbx1/Kif26b/Osr1/Pgf/Vcan/Rarb/Bdnf/Fgf2/Fat4/Slit2/Tgfb1/Dchs1/Foxc2/Bmper	14
GO:0002027	regulation of heart rate	14/937	113/28943	1.7699389082325174e-5	1.510023808461377e-4	8.024244756989867e-5	Kcne4/Mdm2/Pik3r1/Ednrb/Bin1/Cacnb2/Tnni3k/Sri/Sema3a/Cav1/Cacna1c/Scn1b/Adm/Ednra	14
GO:0005976	polysaccharide metabolic process	14/937	113/28943	1.7699389082325174e-5	1.510023808461377e-4	8.024244756989867e-5	Irs1/Per2/Igf1/C1qtnf2/Nr1d1/Il6st/Ppp1r3e/Ptger4/Ext1/Has2/Pcdh12/Ext2/Nfkb1/Tgfb1	14
GO:0031532	actin cytoskeleton reorganization	14/937	113/28943	1.7699389082325174e-5	1.510023808461377e-4	8.024244756989867e-5	Dtnbp1/Ptk2b/Rap2a/Plec/Anxa1/Gsn/Fgf7/Micall2/Thsd7a/Antxr1/Arhgdib/Eps8/Tgfb1/Parva	14
GO:0045599	negative regulation of fat cell differentiation	10/937	59/28943	1.796577564629127e-5	1.5302784062591e-4	8.131877397794996e-5	Ddit3/Trib2/Jdp2/Adipoq/Zadh2/Fbn1/Jag1/Runx1t1/Tgfb1/Nucb2	10
GO:0006809	nitric oxide biosynthetic process	12/937	85/28943	1.8527467144591724e-5	1.5725173955048418e-4	8.356334777934619e-5	Ptgs2/Itgb2/Igf1/Ptk2b/Tspo/Cd47/Cyp1b1/Jak2/Tlr4/Il6/P2rx4/Cav1	12
GO:0034103	regulation of tissue remodeling	12/937	85/28943	1.8527467144591724e-5	1.5725173955048418e-4	8.356334777934619e-5	Tmbim1/Ddr2/Fcgr4/Lrp1/Flt4/Ptger4/Tnfrsf11b/Abi3bp/Ltbp3/Il6/Tmem119/Il18	12
GO:0033157	regulation of intracellular protein transport	21/937	228/28943	1.8551000518831972e-5	1.5725173955048418e-4	8.356334777934619e-5	Ptgs2/Ptpn14/Mdm2/Os9/Ccl2/Itgb1bp1/Pik3r1/Angpt1/Adipoq/Jak2/Stom/Ptpn22/Asph/Il6/Mdfic/Tcaf2/Tnfrsf1a/Tgfb1/Ptpn5/Cemip/Bag3	21
GO:0032386	regulation of intracellular transport	27/937	339/28943	1.85848789977517e-5	1.572864519024467e-4	8.358179387315459e-5	Map2/Ptgs2/Ptpn14/Mdm2/Os9/Ccl2/Itgb1bp1/Pik3r1/Dab2/Angpt1/Adipoq/Ier3/Jak2/Stom/Ptpn22/Asph/Il6/Mdfic/Tcaf2/Tnfrsf1a/Tgfb1/Ptpn5/Cemip/Bag3/Inpp5f/Lamp1/Ndrg4	27
GO:0015833	peptide transport	26/937	320/28943	1.870934044203775e-5	1.5808644299904217e-4	8.400690798900655e-5	Klf7/Irs1/Per2/Nr1h4/Hmga2/Lrp1/Lif/Nr1d1/Hfe/Ptger4/Efna5/Anxa1/Jak2/Rapgef4/Fbn1/Anxa5/Slc7a11/Sri/Il6/Cacna1c/Mgst1/Nucb2/Cpe/Rab8b/Myo5a/Hmgn3	26
GO:0090316	positive regulation of intracellular protein transport	16/937	145/28943	2.0089520706420056e-5	1.6947725056007078e-4	9.005996671147784e-5	Ptgs2/Mdm2/Ccl2/Itgb1bp1/Pik3r1/Jak2/Stom/Ptpn22/Asph/Il6/Tcaf2/Tnfrsf1a/Tgfb1/Ptpn5/Cemip/Bag3	16
GO:0048010	vascular endothelial growth factor receptor signaling pathway	9/937	48/28943	2.0265747248164326e-5	1.7069124596101403e-4	9.070508211803257e-5	Flt4/Ccl2/Pgf/Ptk2b/Angpt1/Myof/Emilin1/Fzd4/Foxc2	9
GO:0048041	focal adhesion assembly	12/937	86/28943	2.0904674127990824e-5	1.757923313215279e-4	9.341579152736095e-5	Lrp1/Dusp3/Itgb1bp1/Itga2/Mmp14/Ptk2b/Acvrl1/Efna5/Ston1/Thsd1/Thy1/Peak1	12
GO:0099504	synaptic vesicle cycle	21/937	230/28943	2.1152525388794936e-5	1.775937783437616e-4	9.437307787888428e-5	Dnm3/Stxbp5/Slc17a8/Trim9/Nrxn3/Dtnbp1/Cplx2/Htr2a/Pcdh17/Ston1/Cdh2/Bin1/Ap3s1/Rapgef4/Pld1/Pfn2/P2ry1/Syt11/Magi2/Prkar1b/P2ry2	21
GO:0045861	negative regulation of proteolysis	28/937	361/28943	2.124332855265427e-5	1.780730445818527e-4	9.46277592671283e-5	Cflar/Dnajb2/Serpine2/Serpinb8/Ptgs2/Ifi204/Igf1/Mdm2/Hfe/Serpinb9/Pik3r1/Plau/Anxa8/Ctsb/Hspa1b/Bin1/Chac1/Lxn/Ngf/Sdcbp/Il6/Plaur/Furin/Serpinh1/Plat/Dpep1/Cd109/Timp1	28
GO:1905209	positive regulation of cardiocyte differentiation	6/937	19/28943	2.140839461332333e-5	1.7917231688266324e-4	9.521191098360163e-5	Tgfb2/Mef2c/Abi3bp/Tgfb1/Efnb2/Nrg1	6
GO:1905330	regulation of morphogenesis of an epithelium	11/937	73/28943	2.196701194966035e-5	1.835566299148043e-4	9.754172861058377e-5	Ntn4/Lif/Tbx2/Adamts12/Rxra/Fgf7/Fgf2/Pdgfra/Cxcl10/Met/Tgfb1	11
GO:1902904	negative regulation of supramolecular fiber organization	18/937	179/28943	2.2419988047768978e-5	1.8704574546645806e-4	9.939583958651716e-5	Tmeff2/Map2/Nav3/Ssh2/Pik3r1/Plekhh2/Gsn/Pfn2/Hspg2/Emilin1/Slit2/Met/Capg/Add2/Eps8/Arap1/Mid1ip1/Mid1	18
GO:0042129	regulation of T cell proliferation	19/937	196/28943	2.2498649804035884e-5	1.8740594576516323e-4	9.958724950615918e-5	Tnfsf18/Arg1/Igf1/Lgals9/Il6st/Lgals3/Ripk3/Bcl6/Cblb/Anxa1/Jak2/Ptpn22/Vcam1/Il6/Tgfb1/Lrrc32/Il18/Cd276/Tgfbr2	19
GO:0046486	glycerolipid metabolic process	29/937	382/28943	2.269213113969001e-5	1.8871991267512277e-4	1.0028548962853473e-4	Inpp1/Pla2g4a/Capn2/Serinc1/Nr1h4/Plscr3/Gdpd1/Sel1l/Serinc5/Pik3r1/Il6st/Plpp1/Htr2a/Pla2g7/Lclat1/Socs5/Pdgfrb/Dagla/Acsl5/Fgf7/Fitm2/Pld1/Fgf2/Mtmr11/Pigk/Cav1/Pik3c2g/Inpp5f/Abhd5	29
GO:0048251	elastic fiber assembly	5/937	12/28943	2.3051470847877357e-5	1.9140694582962315e-4	1.0171337517451347e-4	Col3a1/Fbln5/Efemp2/Ltbp3/Emilin1	5
GO:0003171	atrioventricular valve development	7/937	28/28943	2.3785493876542483e-5	1.956560641152973e-4	1.039713505080542e-4	Bmpr2/Tgfb2/Mdm2/Slit3/Acvr1/Dchs1/Tgfbr2	7
GO:0043931	ossification involved in bone maturation	7/937	28/28943	2.3785493876542483e-5	1.956560641152973e-4	1.039713505080542e-4	Igf1/Adamts12/Ext1/Ano6/Fat4/Dchs1/Adamts7	7
GO:0046639	negative regulation of alpha-beta T cell differentiation	7/937	28/28943	2.3785493876542483e-5	1.956560641152973e-4	1.039713505080542e-4	Tnfsf18/Hlx/Bcl6/Socs5/Anxa1/Loxl3/Il4ra	7
GO:0060445	branching involved in salivary gland morphogenesis	7/937	28/28943	2.3785493876542483e-5	1.956560641152973e-4	1.039713505080542e-4	Ntn4/Fgf7/Sema3a/Sema3c/Il6/Met/Plxna1	7
GO:0061298	retina vasculature development in camera-type eye	7/937	28/28943	2.3785493876542483e-5	1.956560641152973e-4	1.039713505080542e-4	Bmpr2/Rhoj/Acvrl1/Cyp1b1/Pdgfrb/Pdgfra/Fzd4	7
GO:0070293	renal absorption	7/937	28/28943	2.3785493876542483e-5	1.956560641152973e-4	1.039713505080542e-4	Ednrb/Dab2/Adipoq/Gsn/Kirrel/Ednra/Maged2	7
GO:0050728	negative regulation of inflammatory response	16/937	147/28943	2.3842467356963113e-5	1.9581970468448241e-4	1.0405830887069439e-4	Dusp10/Igf1/Nr1h4/Lgals9/Nr1d1/Metrnl/Ptger4/Adipoq/Ier3/Socs5/Syt11/Nfkb1/Slit2/Tnfrsf1a/Cyld/Cd276	16
GO:0061900	glial cell activation	9/937	49/28943	2.4117224635500234e-5	1.9747885495604735e-4	0.00010493997893397827	Ifngr1/Lrp1/Nr1d1/Sphk1/Ifngr2/Jak2/Syt11/Tlr4/Jun	9
GO:0001953	negative regulation of cell-matrix adhesion	8/937	38/28943	2.4156663567810373e-5	1.9747885495604735e-4	0.00010493997893397827	Lrp1/Itgb1bp1/Pik3r1/Mmp14/Acvrl1/Bcl6/Jag1/Adam15	8
GO:0071634	regulation of transforming growth factor beta production	8/937	38/28943	2.4156663567810373e-5	1.9747885495604735e-4	0.00010493997893397827	Ptgs2/Tgfb2/Itgb8/Ltbp1/Met/Furin/Tsku/Lrrc32	8
GO:0048511	rhythmic process	25/937	306/28943	2.4525777071927675e-5	2.0018644314814536e-4	1.0637878739731421e-4	Npas2/Per2/Pla2g4a/Sgpl1/Igf1/Nr1d1/Inhba/Ptger4/Adamts1/Rorb/Anxa1/Fas/Bdnf/Gpr176/Ngf/Il6/Pdgfra/Ereg/Ptn/Bhlhe41/Arntl2/Axl/Gas2/Fzd4/Cavin3	25
GO:0060048	cardiac muscle contraction	15/937	132/28943	2.5529236032687934e-5	2.080553942725694e-4	1.1056033668477262e-4	Kcne4/Rgs2/Sgcd/Akap6/Bin1/Cacnb2/Gsn/Camk2d/Pde4b/Sri/P2rx4/Cav1/Met/Cacna1c/Scn1b	15
GO:0052547	regulation of peptidase activity	32/937	445/28943	2.5694985017980046e-5	2.0908353756541234e-4	1.1110669054891704e-4	Cflar/Serpine2/Serpinb8/Ptgs2/Ifi204/Igf1/Mdm2/Serpinb9/Anxa8/Ctsb/Dap/Hspa1b/Xdh/Bin1/Jak2/Fas/Gsn/Lxn/Ngf/Asph/Epha7/Tnfsf15/Il6/Cav1/Antxr1/Plaur/Furin/Serpinh1/Dpep1/Casp12/Cd109/Timp1	32
GO:0014033	neural crest cell differentiation	13/937	102/28943	2.5829328203515773e-5	2.0985335729656432e-4	1.1151577164465272e-4	Mef2c/Ednrb/Ext1/Cdh2/Sema6a/Zeb2/Acvr1/Jag1/Sema3d/Sema3a/Sema3c/Ednra/Foxc2	13
GO:0071887	leukocyte apoptotic process	16/937	148/28943	2.5942075261862738e-5	2.1044562128709235e-4	1.1183049987569903e-4	Tgfb2/Serpinb9/Ripk1/Mef2c/Lgals3/Ripk3/St3gal1/St6gal1/Anxa1/Fas/Mertk/Slc7a11/Il6/Axl/Il18/Plekho2	16
GO:0043254	regulation of protein-containing complex assembly	31/937	425/28943	2.6065708114504372e-5	2.1112424011149935e-4	1.1219111694102138e-4	Map2/Tnfsf18/Aida/Stxbp5/Nav3/Ssh2/Trim9/Lgals3/Ptk2b/Ptger4/Cdc42ep3/Bin1/Fas/Gsn/Pfn2/Kirrel/Rhoc/Tlr4/Slit2/Arpc1b/Cav1/Met/Capg/Add2/Eps8/Tgfb1/Nrg1/Tppp3/Zdhhc1/Foxc2/Piezo1	31
GO:0032602	chemokine production	14/937	117/28943	2.6341453496953234e-5	2.1173396638875195e-4	1.1251512460606795e-4	Il1rl1/Nr1h4/Lrp1/Lgals9/Ext1/Adipoq/Socs5/Il7/Tlr4/Il6/Il17ra/P2ry2/Il4ra/Il18	14
GO:0032652	regulation of interleukin-1 production	14/937	117/28943	2.6341453496953234e-5	2.1173396638875195e-4	1.1251512460606795e-4	Ccl20/Ifi204/Ifi211/Ifi205/Igf1/Nr1h4/Lgals9/Sphk1/S1pr3/Ptger4/Anxa1/Jak2/Tlr4/Il6	14
GO:0034766	negative regulation of ion transmembrane transport	14/937	117/28943	2.6341453496953234e-5	2.1173396638875195e-4	1.1251512460606795e-4	Hecw2/Kcne4/Rgs2/Tgfb2/Osr1/Bin1/Gsto1/Rem1/Kcnab1/Camk2d/Sri/Cav1/Tcaf2/Tgfb1	14
GO:0035249	synaptic transmission, glutamatergic	14/937	117/28943	2.6341453496953234e-5	2.1173396638875195e-4	1.1251512460606795e-4	Serpine2/Ptgs2/Slc17a8/Zzef1/Ccl2/Dtnbp1/Mef2c/Ptk2b/Htr2a/Ext1/Cdh2/Shank2/Plat/Myo5a	14
GO:1903707	negative regulation of hemopoiesis	14/937	117/28943	2.6341453496953234e-5	2.1173396638875195e-4	1.1251512460606795e-4	Tnfsf18/Hlx/Pik3r1/Tnfrsf11b/Adipoq/Bcl6/Socs5/Anxa1/Fbn1/Mafb/Fgl2/Loxl3/Cebpa/Il4ra	14
GO:1901216	positive regulation of neuron death	15/937	133/28943	2.7926387441664827e-5	2.2413260194442544e-4	1.191037416724979e-4	Ddr2/Capn2/Tgfb2/Ddit3/Itga1/Nfatc4/Nr3c1/Fas/Epha7/Tlr4/Jun/Tnfrsf1a/Ptpn5/Efnb2/Il18	15
GO:0031102	neuron projection regeneration	10/937	62/28943	2.8167319424782092e-5	2.2533133597662657e-4	1.1974074720969641e-4	Lrp1/Rtn4/Jak2/Fas/Jun/Ptn/Adm/Inpp5f/Nrg1/Thy1	10
GO:0046622	positive regulation of organ growth	10/937	62/28943	2.8167319424782092e-5	2.2533133597662657e-4	1.1974074720969641e-4	Hlx/Igf1/Tbx2/Akap6/Mef2c/Nr3c1/Il7/Fgf2/Tgfbr3/Nrg1	10
GO:0050671	positive regulation of lymphocyte proliferation	16/937	149/28943	2.820375176681503e-5	2.2533133597662657e-4	1.1974074720969641e-4	Igf1/Mef2c/Il6st/Bcl6/Cdkn1a/Anxa1/Jak2/Il7/Ptpn22/Vav3/Vcam1/Tlr4/Il6/Il18/Cd276/Tgfbr2	16
GO:0010611	regulation of cardiac muscle hypertrophy	11/937	75/28943	2.8511591315028265e-5	2.2735591194002455e-4	1.2081660395900008e-4	Rgs2/Igf1/Akap6/Mef2c/Nr3c1/Lmna/Camk2d/Ece1/P2rx4/Lmcd1/Tnfrsf1a	11
GO:0003197	endocardial cushion development	9/937	50/28943	2.8572373914612587e-5	2.2735591194002455e-4	1.2081660395900008e-4	Bmpr2/Tgfb2/Mdm2/Tbx2/Acvrl1/Acvr1/Jag1/Dchs1/Tgfbr2	9
GO:0002366	leukocyte activation involved in immune response	26/937	328/28943	2.8586314245062735e-5	2.2735591194002455e-4	1.2081660395900008e-4	Tnfsf18/Hlx/Itgb2/Lgals9/Lgals8/Cplx2/Lgals3/Ptk2b/Ptger4/St3gal1/Lgals1/Bcl6/Nfkbiz/Socs5/Anxa1/Apbb1ip/Tlr4/Fgl2/Il6/Loxl3/Cracr2a/Tgfb1/Il4ra/Lamp1/Il18/Parp3	26
GO:0032885	regulation of polysaccharide biosynthetic process	8/937	39/28943	2.9532771162915417e-5	2.3453017219752828e-4	1.2462899552090622e-4	Irs1/Igf1/C1qtnf2/Ppp1r3e/Ptger4/Has2/Nfkb1/Tgfb1	8
GO:0072010	glomerular epithelium development	6/937	20/28943	2.9746378215504372e-5	2.3587180684095884e-4	1.253419382369759e-4	Ednrb/Ext1/Adipoq/Jag1/Ednra/Foxc2	6
GO:1990138	neuron projection extension	19/937	200/28943	2.9815135975859443e-5	2.3606256834859626e-4	1.2544330862722524e-4	Bmpr2/Map2/Tnn/Lrp1/Rtn4/Slit3/Tnfrsf12a/Sema6a/Bdnf/Ngf/Sema3d/Sema3a/Sema3c/Slit2/Smurf1/Plxna1/Ednra/Itgb1/Tmem108	19
GO:0051402	neuron apoptotic process	26/937	329/28943	3.0106140231904613e-5	2.3800977030641955e-4	1.264780489414713e-4	En1/Tgfb2/Adarb1/Ddit3/Lrp1/Ccl2/Mef2c/Il6st/Itga1/Nfatc4/Ptk2b/Angpt1/Pcdhgc3/Pcdhgc4/Pcdhgc5/Nr3c1/Jak2/Fas/Nr4a2/Bdnf/Ngf/Epha7/Jun/Tnfrsf1a/Axl/Il18	26
GO:0030072	peptide hormone secretion	24/937	291/28943	3.0397543582237576e-5	2.3995430143168404e-4	1.2751136997914464e-4	Klf7/Irs1/Per2/Nr1h4/Hmga2/Lrp1/Lif/Nr1d1/Hfe/Ptger4/Efna5/Anxa1/Jak2/Rapgef4/Fbn1/Anxa5/Sri/Il6/Cacna1c/Nucb2/Cpe/Rab8b/Myo5a/Hmgn3	24
GO:0003002	regionalization	29/937	389/28943	3.164241807172653e-5	2.4940837289072807e-4	1.3253524992808003e-4	Bmpr2/En1/Pbx1/Grem2/Aida/Plxna2/Egr2/Ddit3/Hoxb4/Osr1/Mef2c/Bmp1/Ext1/Acvrl1/Hoxc6/Emx2/Zeb2/Acvr1/Pofut1/Mafb/Fgf2/Sema3a/Sema3c/Hoxa5/Bhlhe41/Nr2f2/Ednra/Foxc2/Tbx18	29
GO:0032675	regulation of interleukin-6 production	17/937	167/28943	3.2090586576916027e-05	2.5256391611429735e-4	1.342121010495853e-4	Rab7b/Capn2/Nr1h4/Lgals9/Il1rap/Zbtb20/Cd47/Socs5/Ifih1/Syt11/Ptpn22/Tlr4/Il6/Ereg/Met/Il17ra/Tnfrsf1a	17
GO:0032677	regulation of interleukin-8 production	11/937	76/28943	3.237169769061913e-5	2.543972254526185e-4	1.351863189899602e-4	Ddit3/Ripk1/Ptger4/Adipoq/Cd14/Anxa1/Ptpn22/Tlr4/Il6/Ssc5d/Il18	11
GO:0070098	chemokine-mediated signaling pathway	10/937	63/28943	3.2519280207396475e-5	2.551772938711156e-4	1.3560084622338156e-4	Ccl20/Slit3/Ccl2/Ccl7/Ptk2b/Slit2/Cxcl1/Cxcl2/Cxcl10/Sh2b3	10
GO:0022602	ovulation cycle process	9/937	51/28943	3.370577455665203e-5	2.6409524545056287e-4	1.4033983284090945e-4	Pla2g4a/Sgpl1/Inhba/Ptger4/Adamts1/Pdgfra/Ereg/Gas2/Fzd4	9
GO:0006026	aminoglycan catabolic process	8/937	40/28943	3.5874311032991445e-5	2.7942807752983457e-4	1.4848767771146593e-4	Gns/Arsb/Fgf2/Gusb/Tgfb1/Cemip/Galns/Hexa	8
GO:0030212	hyaluronan metabolic process	8/937	40/28943	3.5874311032991445e-5	2.7942807752983457e-4	1.4848767771146593e-4	Ptger4/Has2/Fgf2/Nfkb1/Gusb/Tgfb1/Cemip/Hexa	8
GO:1903670	regulation of sprouting angiogenesis	8/937	40/28943	3.5874311032991445e-5	2.7942807752983457e-4	1.4848767771146593e-4	Tnn/Rhoj/Sema6a/Fgf2/Jak1/Sh2b3/Stard13/Bmper	8
GO:1904707	positive regulation of vascular associated smooth muscle cell proliferation	8/937	40/28943	3.5874311032991445e-5	2.7942807752983457e-4	1.4848767771146593e-4	Ddr2/Igf1/Mdm2/Adamts1/Jak2/Fgf2/Camk2d/Jun	8
GO:0046660	female sex differentiation	16/937	152/28943	3.6070714897972924e-5	2.805441021740722e-4	1.4908073159909435e-4	Pla2g4a/Sgpl1/Inhba/Lhfpl2/Fst/Ptger4/Angpt1/Adamts1/Fgf7/Mertk/Pdgfra/Ereg/Axl/Gas2/Nr2f2/Fzd4	16
GO:1902548	negative regulation of cellular response to vascular endothelial growth factor stimulus	5/937	13/28943	3.6458720504308555e-5	2.8314485732831396e-4	1.5046276914007216e-4	Dcn/Adamts12/Xdh/Sema6a/Adgra2	5
GO:0032637	interleukin-8 production	11/937	77/28943	3.667408221602831e-5	2.843991603272328e-4	1.5112930394610324e-4	Ddit3/Ripk1/Ptger4/Adipoq/Cd14/Anxa1/Ptpn22/Tlr4/Il6/Ssc5d/Il18	11
GO:0001656	metanephros development	12/937	91/28943	3.721147867772814e-5	0.00028730090482029577	1.526712867879705e-4	Kif26b/Lif/Osr1/Adipoq/Pdgfrb/Itga8/Fbn1/Fat4/Slit2/Pdgfra/Fras1/Foxc2	12
GO:0046209	nitric oxide metabolic process	12/937	91/28943	3.721147867772814e-5	0.00028730090482029577	1.526712867879705e-4	Ptgs2/Itgb2/Igf1/Ptk2b/Tspo/Cd47/Cyp1b1/Jak2/Tlr4/Il6/P2rx4/Cav1	12
GO:0060420	regulation of heart growth	12/937	91/28943	3.721147867772814e-5	0.00028730090482029577	1.526712867879705e-4	Rgs2/Kcnk2/Igf1/Dusp6/Tbx2/Akap6/Mef2c/Nr3c1/Fgf2/Tgfbr3/Nrg1/Tgfbr2	12
GO:0042886	amide transport	27/937	353/28943	3.773121107855296e-5	2.9088835869465427e-4	1.5457765460687235e-4	Klf7/Irs1/Per2/Psap/Nr1h4/Hmga2/Lrp1/Lif/Nr1d1/Hfe/Ptger4/Efna5/Anxa1/Jak2/Rapgef4/Fbn1/Anxa5/Slc7a11/Sri/Il6/Cacna1c/Mgst1/Nucb2/Cpe/Rab8b/Myo5a/Hmgn3	27
GO:0070977	bone maturation	7/937	30/28943	3.8649965588891195e-5	2.9667219226007905e-4	1.5765117542837197e-4	Igf1/Adamts12/Ext1/Ano6/Fat4/Dchs1/Adamts7	7
GO:0090025	regulation of monocyte chemotaxis	7/937	30/28943	3.8649965588891195e-5	2.9667219226007905e-4	1.5765117542837197e-4	Tnfsf18/Ccl2/Ninj1/Ano6/Pla2g7/Slit2/Cxcl10	7
GO:0090330	regulation of platelet aggregation	7/937	30/28943	3.8649965588891195e-5	2.9667219226007905e-4	1.5765117542837197e-4	Serpine2/C1qtnf1/Emilin2/Jak2/Prkg1/Il6/Sh2b3	7
GO:2000060	positive regulation of ubiquitin-dependent protein catabolic process	13/937	106/28943	3.90270172461301e-5	2.991316082392062e-4	1.589581055353798e-4	Dnajb2/Rnf217/Sh3rf3/Mdm2/Gabarap/Trib2/Ptk2b/Dab2/Hspa1b/Hspa1a/Socs5/Smurf1/Cav1	13
GO:0071902	positive regulation of protein serine/threonine kinase activity	19/937	204/28943	3.918415388027107e-5	2.9990074875610364e-4	1.5936682569763947e-4	Igf1/Hmga2/Egfr/Akap6/Ptk2b/Htr2a/Ghr/Adipoq/Pdgfrb/Zeb2/Fgf2/Pdgfc/Tlr4/Taok3/Tgfb1/Cemip/Fzd4/Tcim/Adam9	19
GO:0042307	positive regulation of protein import into nucleus	9/937	52/28943	3.959866773159852e-5	3.019078363321781e-4	1.6043338914312219e-4	Ptgs2/Pik3r1/Jak2/Ptpn22/Il6/Tnfrsf1a/Tgfb1/Ptpn5/Bag3	9
GO:0001889	liver development	15/937	137/28943	3.961765505757563e-5	3.019078363321781e-4	1.6043338914312219e-4	Cflar/Ugt1a7c/Hlx/Rtn4/Plau/Igf2r/Man2a1/Anxa1/Jun/Il6/Tgfbr3/Met/Ptn/Cebpa/Il18	15
GO:0008202	steroid metabolic process	27/937	354/28943	3.961790012842254e-5	3.019078363321781e-4	1.6043338914312219e-4	Ugt1a7c/Pbx1/Hsd17b7/Sgpl1/Igf1/Nr1h4/Lrp1/Nr1d1/Cyp46a1/Ednrb/Dab2/Tspo/Comt/Cyp1b1/Nr3c1/Ch25h/Lipa/Dhrs9/Nfkb1/H6pd/Pdgfra/Igfbp7/Cebpa/Tsku/Adm/Asah1/Ces1a	27
GO:0032388	positive regulation of intracellular transport	18/937	187/28943	4.0237307050485936e-5	3.057456381778651e-4	1.6247279151320788e-4	Map2/Ptgs2/Mdm2/Ccl2/Itgb1bp1/Pik3r1/Dab2/Jak2/Stom/Ptpn22/Asph/Il6/Tcaf2/Tnfrsf1a/Tgfb1/Ptpn5/Cemip/Bag3	18
GO:1905952	regulation of lipid localization	18/937	187/28943	4.0237307050485936e-5	3.057456381778651e-4	1.6247279151320788e-4	Pla2g4a/Lrp1/C1qtnf1/Dab2/Tspo/Adipoq/Acsl5/Pla2r1/Sstr4/Fitm2/Plin2/Cav1/Furin/P2ry2/Nucb2/Nrg1/Ces1a/Abhd5	18
GO:0001946	lymphangiogenesis	6/937	21/28943	4.050583548675332e-5	3.0734384655969004e-4	1.6332207714410822e-4	Bmpr2/Ptpn14/Flt4/Acvrl1/Ccbe1/Foxc2	6
GO:0014743	regulation of muscle hypertrophy	11/937	78/28943	4.145999676109292e-5	3.1368229641164997e-4	1.6669032026100697e-4	Rgs2/Igf1/Akap6/Mef2c/Nr3c1/Lmna/Camk2d/Ece1/P2rx4/Lmcd1/Tnfrsf1a	11
GO:0042306	regulation of protein import into nucleus	11/937	78/28943	4.145999676109292e-5	3.1368229641164997e-4	1.6669032026100697e-4	Ptgs2/Pik3r1/Angpt1/Jak2/Ptpn22/Il6/Mdfic/Tnfrsf1a/Tgfb1/Ptpn5/Bag3	11
GO:1900182	positive regulation of protein localization to nucleus	12/937	92/28943	4.1548201511068156e-5	3.1389993158791263e-4	1.668059712800357e-4	Ptgs2/Tgfb2/Lif/Pik3r1/Jak2/Ptpn22/Il6/Cav2/Tnfrsf1a/Tgfb1/Ptpn5/Bag3	12
GO:0097696	receptor signaling pathway via STAT	19/937	205/28943	4.190182218233425e-5	3.1611931849272456e-4	1.679853502828618e-4	Tnfsf18/Igf1/Hmga2/Lif/Il6st/Ptk2b/Ghr/Ptger4/Cyp1b1/Socs5/Jak2/Jak1/Il6/Sh2b3/Cav1/Tnfrsf1a/Tgfb1/Inpp5f/Il18	19
GO:0042542	response to hydrogen peroxide	14/937	122/28943	4.220377617166431e-5	3.168923972796866e-4	1.6839616323615833e-4	Ddr2/Psap/Sphk1/Ripk1/Ripk3/Ptk2b/Cyp1b1/Pdgfrb/Anxa1/Il6/Met/Axl/Adam9/Ednra	14
GO:0046545	development of primary female sexual characteristics	14/937	122/28943	4.220377617166431e-5	3.168923972796866e-4	1.6839616323615833e-4	Pla2g4a/Sgpl1/Inhba/Lhfpl2/Fst/Ptger4/Angpt1/Adamts1/Fgf7/Pdgfra/Ereg/Gas2/Nr2f2/Fzd4	14
GO:0051963	regulation of synapse assembly	14/937	122/28943	4.220377617166431e-5	3.168923972796866e-4	1.6839616323615833e-4	Lrrn3/Flrt2/Mef2c/Pik3r1/Gpc6/Il1rap/Thbs2/Efna5/Bdnf/Epha7/Fzd1/Adgrl3/Adgre5/Tpbg	14
GO:0042180	cellular ketone metabolic process	21/937	241/28943	4.2244318819333344e-5	3.168923972796866e-4	1.6839616323615833e-4	Irs1/Pla2g4a/Ptgs2/Nr1h4/C1qtnf2/Nr1d1/Cyp46a1/Ednrb/Dab2/Abcd2/Comt/Adipoq/Anxa1/Acsl5/Dhrs9/Slc7a11/H6pd/Cav1/Nucb2/Ces1a/Mid1ip1	21
GO:0008654	phospholipid biosynthetic process	20/937	223/28943	4.251361355993411e-5	3.1846013221278305e-4	1.6922925532032005e-4	Inpp1/Pla2g4a/Capn2/Serinc1/Nr1h4/Plscr3/Serinc5/Pik3r1/Htr2a/Lclat1/Socs5/Acsl5/Fgf7/Fitm2/Pld1/Fgf2/Sgms2/Pigk/Pik3c2g/Abhd5	20
GO:0090497	mesenchymal cell migration	10/937	65/28943	4.2968511109498873e-5	3.214117665287019e-4	1.7079774954215595e-4	Ednrb/Cdh2/Sema6a/Zeb2/Acvr1/Sema3d/Sema3a/Sema3c/Ednra/Tpbg	10
GO:0032874	positive regulation of stress-activated MAPK cascade	15/937	138/28943	4.314000258243042e-5	3.2178298536414553e-4	1.709950146963418e-4	Tgfb2/Sh3rf3/Flt4/Sphk1/Ripk1/Ptk2b/Dab2/Igfbp6/Xdh/Tlr4/Taok3/Met/Ltbr/Cracr2a/Mid1	15
GO:0048675	axon extension	15/937	138/28943	4.314000258243042e-5	3.2178298536414553e-4	1.709950146963418e-4	Bmpr2/Map2/Lrp1/Rtn4/Slit3/Tnfrsf12a/Sema6a/Bdnf/Ngf/Sema3d/Sema3a/Sema3c/Slit2/Ednra/Itgb1	15
GO:0010939	regulation of necrotic cell death	8/937	41/28943	4.33139596937891e-5	3.22170452313944e-4	1.7120091407508043e-4	Cflar/Ddr2/Ripk1/Ripk3/Tspo/Cav1/Asah1/Cyld	8
GO:0043551	regulation of phosphatidylinositol 3-kinase activity	8/937	41/28943	4.33139596937891e-5	3.22170452313944e-4	1.7120091407508043e-4	Irs1/Pik3r1/Ptk2b/Pdgfrb/Fgf2/Vav3/Pdgfra/Tgfb1	8
GO:0002262	myeloid cell homeostasis	19/937	206/28943	4.47859153697058e-5	3.3265037843518475e-4	1.7676993171313296e-4	Ccl2/Inhba/Bcl6/Anxa1/Jak2/Lipa/B2m/Mertk/Mafb/Slc7a11/Csf1/Pde4b/Il6/Tgfbr3/Sh2b3/Hoxa5/Axl/Ank1/Il18	19
GO:0001676	long-chain fatty acid metabolic process	14/937	123/28943	4.6226939806596885e-5	3.4080036130083413e-4	1.811008208628796e-4	Pam/Pla2g4a/Ptgs2/Ephx1/Aig1/Sphk1/Cyp1b1/Dagla/Asah2/Acsl5/Ptgs1/Cyp2u1/Acot7/Myo5a	14
GO:0032612	interleukin-1 production	14/937	123/28943	4.6226939806596885e-5	3.4080036130083413e-4	1.811008208628796e-4	Ccl20/Ifi204/Ifi211/Ifi205/Igf1/Nr1h4/Lgals9/Sphk1/S1pr3/Ptger4/Anxa1/Jak2/Tlr4/Il6	14
GO:0050764	regulation of phagocytosis	14/937	123/28943	4.6226939806596885e-5	3.4080036130083413e-4	1.811008208628796e-4	Lrp1/Ccl2/Sphk1/Itga2/Ano6/Adipoq/Masp1/Cd47/Pros1/Rab31/Mertk/Syt11/Tgfb1/Mex3b	14
GO:0001659	temperature homeostasis	18/937	189/28943	4.6304742780630374e-5	3.4080036130083413e-4	1.811008208628796e-4	Plcl1/Per2/Ptgs2/Ddit3/Nr1d1/Tshr/Htr2a/Ednrb/Adipoq/Adamts5/Jak2/Fabp4/Pdgfc/Tlr4/Cav1/Il4ra/Foxc2/Il18	18
GO:0070301	cellular response to hydrogen peroxide	12/937	93/28943	4.631593903076132e-5	3.4080036130083413e-4	1.811008208628796e-4	Ddr2/Psap/Sphk1/Ripk1/Ripk3/Cyp1b1/Pdgfrb/Anxa1/Il6/Met/Axl/Ednra	12
GO:2001057	reactive nitrogen species metabolic process	12/937	93/28943	4.631593903076132e-5	3.4080036130083413e-4	1.811008208628796e-4	Ptgs2/Itgb2/Igf1/Ptk2b/Tspo/Cd47/Cyp1b1/Jak2/Tlr4/Il6/P2rx4/Cav1	12
GO:0010001	glial cell differentiation	22/937	261/28943	4.63349099439498e-5	3.4080036130083413e-4	1.811008208628796e-4	Serpine2/Dusp10/Ifngr1/Egr2/Igf1/Hmga2/Lrp1/Lif/Rtn4/Nr1d1/Il6st/Plec/Cdh2/Bin1/Vim/Fgf2/Tlr4/Nfib/Mxra8/Ptn/Tgfb1/Nrg1	22
GO:0002790	peptide secretion	24/937	299/28943	4.692172389975242e-5	3.4463647276021216e-4	1.8313932496411678e-4	Klf7/Irs1/Per2/Nr1h4/Hmga2/Lrp1/Lif/Nr1d1/Hfe/Ptger4/Efna5/Anxa1/Jak2/Rapgef4/Fbn1/Anxa5/Sri/Il6/Cacna1c/Nucb2/Cpe/Rab8b/Myo5a/Hmgn3	24
GO:0010657	muscle cell apoptotic process	13/937	108/28943	4.759454364244205e-5	3.486085783297316e-4	1.8525009613949998e-4	Cflar/Capn2/Igf1/Pik3r1/Ptk2b/Fndc1/Jak2/Camk2d/Cav1/Dmpk/Bag3/Nrg1/Casp12	13
GO:1904063	negative regulation of cation transmembrane transport	13/937	108/28943	4.759454364244205e-5	3.486085783297316e-4	1.8525009613949998e-4	Hecw2/Kcne4/Rgs2/Tgfb2/Osr1/Bin1/Gsto1/Rem1/Kcnab1/Camk2d/Sri/Cav1/Tgfb1	13
GO:0032535	regulation of cellular component size	29/937	398/28943	4.7811162614343554e-5	3.4971017973178434e-4	1.8583548553701695e-4	Bmpr2/Map2/Lrp1/Rtn4/Ssh2/Inf2/Ptk2b/Ano6/Tnfrsf12a/Efna5/Cdc42ep3/Plekhh2/Bin1/Sema6a/Gsn/Bdnf/Pfn2/Kirrel/Ngf/Epha7/Sema3d/Sema3a/Sema3c/Slit2/Arpc1b/Capg/Add2/Eps8/Kcnn4	29
GO:0043552	positive regulation of phosphatidylinositol 3-kinase activity	7/937	31/28943	4.853362763806114e-5	3.540139330892277e-4	1.8812249386896042e-4	Irs1/Ptk2b/Pdgfrb/Fgf2/Vav3/Pdgfra/Tgfb1	7
GO:1905207	regulation of cardiocyte differentiation	7/937	31/28943	4.853362763806114e-5	3.540139330892277e-4	1.8812249386896042e-4	Tgfb2/Egfr/Mef2c/Abi3bp/Tgfb1/Efnb2/Nrg1	7
GO:0060038	cardiac muscle cell proliferation	10/937	66/28943	4.918673832918771e-5	3.5778948363146047e-4	1.9012881598610184e-4	Tgfb2/Kcnk2/Tbx2/Mef2c/Rxra/Fgf2/Tgfbr3/Nrg1/Foxc2/Tgfbr2	10
GO:0070265	necrotic cell death	10/937	66/28943	4.918673832918771e-5	3.5778948363146047e-4	1.9012881598610184e-4	Cflar/Ddr2/Ripk1/Ninj1/Ripk3/Tspo/Fas/Cav1/Asah1/Cyld	10
GO:0000302	response to reactive oxygen species	18/937	190/28943	4.9632245761512806e-05	3.6053354864724776e-4	1.91587008180979e-4	Ddr2/Psap/Egfr/Sphk1/Fbln5/Ripk1/Ripk3/Ptk2b/Cyp1b1/Pdgfrb/Anxa1/Jun/Il6/Pdgfra/Met/Axl/Adam9/Ednra	18
GO:0006941	striated muscle contraction	17/937	173/28943	5.0321088307394507e-5	3.6503525735075604e-4	1.9397920969854506e-4	Kcne4/Rgs2/Sgcd/Akap6/Bin1/Cacnb2/Gsn/Chrna1/Camk2d/Pde4b/Sri/P2rx4/Cav1/Met/Cacna1c/Dmpk/Scn1b	17
GO:0061387	regulation of extent of cell growth	14/937	124/28943	5.0581493493624934e-5	3.659189960819634e-4	1.9444882718673985e-4	Bmpr2/Map2/Lrp1/Rtn4/Tnfrsf12a/Efna5/Sema6a/Bdnf/Ngf/Epha7/Sema3d/Sema3a/Sema3c/Slit2	14
GO:1905954	positive regulation of lipid localization	14/937	124/28943	5.0581493493624934e-5	3.659189960819634e-4	1.9444882718673985e-4	Pla2g4a/Lrp1/C1qtnf1/Dab2/Adipoq/Acsl5/Pla2r1/Sstr4/Fitm2/Plin2/Cav1/P2ry2/Nucb2/Ces1a	14
GO:0061008	hepaticobiliary system development	15/937	140/28943	5.101904417920023e-5	3.68075918456771e-4	1.9559501262834025e-4	Cflar/Ugt1a7c/Hlx/Rtn4/Plau/Igf2r/Man2a1/Anxa1/Jun/Il6/Tgfbr3/Met/Ptn/Cebpa/Il18	15
GO:0070304	positive regulation of stress-activated protein kinase signaling cascade	15/937	140/28943	5.101904417920023e-5	3.68075918456771e-4	1.9559501262834025e-4	Tgfb2/Sh3rf3/Flt4/Sphk1/Ripk1/Ptk2b/Dab2/Igfbp6/Xdh/Tlr4/Taok3/Met/Ltbr/Cracr2a/Mid1	15
GO:0045637	regulation of myeloid cell differentiation	20/937	226/28943	5.133265169920748e-5	3.698331973035671e-4	1.9652882807508744e-4	Rab7b/Lif/Inhba/Ripk1/Ninj1/Mef2c/Pik3r1/Ptk2b/Tnfrsf11b/Adipoq/Fas/Meis2/B2m/Fbn1/Jag1/Mafb/Csf1/Jun/Hoxa5/Tgfb1	20
GO:0001774	microglial cell activation	8/937	42/28943	5.19969339755691e-5	3.741087306879842e-4	1.9880084035403303e-4	Ifngr1/Nr1d1/Sphk1/Ifngr2/Jak2/Syt11/Tlr4/Jun	8
GO:0060349	bone morphogenesis	13/937	109/28943	5.24607049552063e-5	3.7693194948087684e-4	2.0030109475199426e-4	Col3a1/Mef2c/Rarb/Mmp14/Ext1/Has2/Runx2/Ltbp3/Ext2/Hspg2/Tmem119/Serpinh1/Tgfbr2	13
GO:1904064	positive regulation of cation transmembrane transport	18/937	191/28943	5.316992464745076e-5	3.815086576945482e-4	2.027331509011781e-4	Ifngr1/Ccl2/Vmp1/Akap6/Ifngr2/Gsto1/Cacnb2/Asph/Sri/Stim2/Cxcl10/P2rx4/Cav1/Cacna1c/Cracr2a/Cemip/Ednra/Thy1	18
GO:1900746	regulation of vascular endothelial growth factor signaling pathway	6/937	22/28943	5.417304240983554e-5	3.8817888326504957e-4	2.0627769915678291e-4	Dcn/Cd63/Xdh/Sema6a/Ccbe1/Adgra2	6
GO:0044262	cellular carbohydrate metabolic process	24/937	302/28943	5.4951719184115875e-5	3.932249715600487e-4	2.0895918320475385e-4	Inpp1/Irs1/Per2/Pla2g4a/Igf1/C1qtnf2/Nr1d1/C1qtnf1/Il6st/Ppp1r3e/Ptk2b/Ext1/Has2/Adipoq/Ier3/Pcdh12/Nr3c1/Myof/Ext2/P2ry1/Il6/Scarb2/Gusb/Slc35b4	24
GO:0002829	negative regulation of type 2 immune response	5/937	14/28943	5.5200857795278554e-5	3.9447324765475787e-4	2.0962251532257334e-4	Hlx/Arg1/Bcl6/Socs5/Anxa1	5
GO:0052548	regulation of endopeptidase activity	27/937	361/28943	5.539269413003766e-5	3.953092131090931e-4	2.100667461602851e-4	Cflar/Serpine2/Serpinb8/Ptgs2/Ifi204/Igf1/Mdm2/Serpinb9/Anxa8/Dap/Hspa1b/Xdh/Bin1/Jak2/Fas/Gsn/Ngf/Asph/Epha7/Tnfsf15/Il6/Plaur/Furin/Serpinh1/Dpep1/Casp12/Timp1	27
GO:0032642	regulation of chemokine production	13/937	110/28943	5.7753635653458046e-5	4.110471022721185e-4	2.184298377814146e-4	Il1rl1/Nr1h4/Lrp1/Lgals9/Adipoq/Socs5/Il7/Tlr4/Il6/Il17ra/P2ry2/Il4ra/Il18	13
GO:0046889	positive regulation of lipid biosynthetic process	13/937	110/28943	5.7753635653458046e-5	4.110471022721185e-4	2.184298377814146e-4	Pla2g4a/Ptgs2/Capn2/Igf1/Nr1h4/Nr1d1/Htr2a/Dab2/Abcd2/Zbtb20/Anxa1/Acsl5/Mid1ip1	13
GO:0002460	adaptive immune response based on somatic recombination of immune receptors built from immunoglobulin superfamily domains	33/937	486/28943	5.975339297509588e-5	4.2470749434923464e-4	2.2568895044500334e-4	Il1r1/Il1rl1/Il18rap/Pla2g4a/Tnfsf18/Hlx/Cr1l/Arg1/Hfe/Serpinb9/Mef2c/Ripk3/Bcl6/Nfkbiz/H2-DMa/H2-T24/H2-T23/H2-T22/Socs5/Anxa1/Jak2/Fas/B2m/Jag1/Fgl2/Il6/Loxl3/Il17ra/Cracr2a/Tgfb1/Il4ra/Il18/Parp3	33
GO:0002718	regulation of cytokine production involved in immune response	14/937	126/28943	6.037721928127515e-5	4.2639940129376346e-4	2.2658802735709414e-4	Il1r1/Tgfb2/Arg1/Rtn4/Hfe/Lacc1/Angpt1/Bcl6/B2m/Tlr4/Il6/Tgfb1/Axl/Il18	14
GO:0002360	T cell lineage commitment	7/937	32/28943	6.039514337582561e-5	4.2639940129376346e-4	2.2658802735709414e-4	Tnfsf18/Ctsl/Il7/Il6/Loxl3/Tgfb1/Cyld	7
GO:0030511	positive regulation of transforming growth factor beta receptor signaling pathway	7/937	32/28943	6.039514337582561e-5	4.2639940129376346e-4	2.2658802735709414e-4	Dab2/Itga8/Zeb2/Sdcbp/Cdkn2b/Tgfbr3/Furin	7
GO:0043372	positive regulation of CD4-positive, alpha-beta T cell differentiation	7/937	32/28943	6.039514337582561e-5	4.2639940129376346e-4	2.2658802735709414e-4	Hlx/Nfkbiz/Socs5/Anxa1/Il6/Il4ra/Il18	7
GO:1903846	positive regulation of cellular response to transforming growth factor beta stimulus	7/937	32/28943	6.039514337582561e-5	4.2639940129376346e-4	2.2658802735709414e-4	Dab2/Itga8/Zeb2/Sdcbp/Cdkn2b/Tgfbr3/Furin	7
GO:0030307	positive regulation of cell growth	19/937	211/28943	6.202280185692112e-5	4.3655498468364454e-4	2.3198468973511719e-4	Bmpr2/Tgfb2/Igf1/Lrp1/Egfr/Flt4/Sphk1/Akap6/Mmp14/Extl3/Ptk2b/Tnfrsf12a/Efna5/Nr3c1/Bdnf/Ngf/Sdcbp/Smurf1/Nrg1	19
GO:0042092	type 2 immune response	8/937	43/28943	6.208157422787673e-5	4.3655498468364454e-4	2.3198468973511719e-4	Hlx/Arg1/Bcl6/Socs5/Anxa1/Il6/Il4ra/Il18	8
GO:2000516	positive regulation of CD4-positive, alpha-beta T cell activation	8/937	43/28943	6.208157422787673e-5	4.3655498468364454e-4	2.3198468973511719e-4	Hlx/Nfkbiz/Socs5/Anxa1/Il6/Il4ra/Il18/Tgfbr2	8
GO:0048608	reproductive structure development	25/937	324/28943	6.264609381596136e-5	4.3836334253532345e-4	2.3294564849144847e-4	Serpine2/Pla2g4a/Tgfb2/Psap/Sgpl1/Igf1/Hmga2/Osr1/Inhba/Fst/Ptger4/Angpt1/Adamts1/Anxa1/Rxra/Fgf7/Mertk/Sema3a/Pdgfra/Ereg/Plaur/Axl/Gas2/Nr2f2/Fzd4	25
GO:0002823	negative regulation of adaptive immune response based on somatic recombination of immune receptors built from immunoglobulin superfamily domains	9/937	55/28943	6.27537752237653e-5	4.3836334253532345e-4	2.3294564849144847e-4	Il1rl1/Tnfsf18/Cr1l/Arg1/Hfe/Bcl6/Loxl3/Il4ra/Parp3	9
GO:0042531	positive regulation of tyrosine phosphorylation of STAT protein	9/937	55/28943	6.27537752237653e-5	4.3836334253532345e-4	2.3294564849144847e-4	Tnfsf18/Igf1/Lif/Il6st/Ptger4/Jak2/Il6/Tnfrsf1a/Il18	9
GO:0070527	platelet aggregation	9/937	55/28943	6.27537752237653e-5	4.3836334253532345e-4	2.3294564849144847e-4	Serpine2/C1qtnf1/Emilin2/Jak2/Prkg1/Slc7a11/Il6/Pdgfra/Sh2b3	9
GO:0072132	mesenchyme morphogenesis	9/937	55/28943	6.27537752237653e-5	4.3836334253532345e-4	2.3294564849144847e-4	Tgfb2/Mdm2/Tbx2/Osr1/Acvrl1/Acvr1/Dchs1/Foxc2/Tgfbr2	9
GO:0070661	leukocyte proliferation	28/937	384/28943	6.332599168643762e-5	4.4177617185743335e-4	2.3475922107493944e-4	Rassf5/Tnfsf18/Arg1/Itgb2/Igf1/Lgals9/Mef2c/Il6st/Lgals3/Ripk3/St6gal1/Bcl6/Cblb/Cdkn1a/Anxa1/Jak2/Il7/Ptpn22/Csf1/Vav3/Vcam1/Tlr4/Il6/Tgfb1/Lrrc32/Il18/Cd276/Tgfbr2	28
GO:0046651	lymphocyte proliferation	26/937	344/28943	6.353938718319289e-5	4.422975428876725e-4	2.350362768890531e-4	Rassf5/Tnfsf18/Arg1/Itgb2/Igf1/Lgals9/Mef2c/Il6st/Lgals3/Ripk3/Bcl6/Cblb/Cdkn1a/Anxa1/Jak2/Il7/Ptpn22/Vav3/Vcam1/Tlr4/Il6/Tgfb1/Lrrc32/Il18/Cd276/Tgfbr2	26
GO:0010717	regulation of epithelial to mesenchymal transition	12/937	96/28943	6.356823235215744e-5	4.422975428876725e-4	2.350362768890531e-4	Tgfb2/Pofut2/Dab2/Vasn/Acvr1/Jag1/Sdcbp/Il6/Tgfbr3/Tgfb1/Spred3/Tgfbr2	12
GO:0001894	tissue homeostasis	23/937	286/28943	6.50423694051155e-5	4.5195888530054595e-4	2.4017030032415227e-4	Col3a1/Pla2g4a/Ptgs2/Fcgr4/Ptk2b/Ptger4/Angpt1/Ext1/Tnfrsf11b/Pdgfrb/Ltbp3/Lipa/Ptgs1/Fgf7/Il7/Csf1/Tlr4/Il6/Ldb2/Apbb2/Tmem119/Tgfb1/Itgb1	23
GO:0009101	glycoprotein biosynthetic process	23/937	287/28943	6.859282779107258e-5	4.7600357892858646e-4	2.529476158669334e-4	Chpf/Pofut2/Igf1/Tmtc2/Mgat1/Mustn1/Extl3/Itm2b/Ext1/St3gal1/St6gal1/Ext2/Pofut1/Extl2/Chpf2/Hs3st1/Galnt17/Plod3/Csgalnact2/Galntl6/St3gal2/Poglut3/C1galt1c1	23
GO:0042391	regulation of membrane potential	32/937	469/28943	7.019591375211626e-5	4.8648900331355114e-4	2.5851955527440526e-4	Kcne4/Kcnk2/Dcn/Kcnip1/Akap6/Kcnk13/Mef2c/Ptk2b/Tspo/Igsf11/Bin1/Piezo2/Cacnb2/Rapgef4/Chrna1/Bdnf/B2m/Camk2d/Jun/Il6/P2rx4/Prkar1b/Cav1/Met/Ptn/Cacna1c/Dmpk/Kcnn4/Scn1b/Piezo1/Tbx18/Tmem108	32
GO:0030048	actin filament-based movement	14/937	128/28943	7.178846510520706e-5	4.968740291226717e-4	2.6403814302335935e-4	Kcne4/Sgcd/Akap6/Bin1/Cacnb2/Gsn/Camk2d/Pde4b/Sri/Cav1/Cacna1c/Scn1b/Parva/Myo5a	14
GO:0042246	tissue regeneration	10/937	69/28943	7.263967056768664e-5	5.021074610837083e-4	2.668191812254789e-4	Cflar/Lgr6/Dusp10/Igf1/Ninj1/Plau/Mustn1/Cdkn1a/Anxa1/Ptn	10
GO:0006644	phospholipid metabolic process	27/937	367/28943	7.319133296131478e-5	5.052593847956907e-4	2.68494108943743e-4	Inpp1/Pla2g4a/Capn2/Serinc1/Nr1h4/Plscr3/Gdpd1/Serinc5/Pik3r1/Plpp1/Htr2a/Pla2g7/Lclat1/Socs5/Pdgfrb/Acsl5/Fgf7/Fitm2/Pld1/Fgf2/Mtmr11/Sgms2/Pigk/Pik3c2g/Inpp5f/Plppr2/Abhd5	27
GO:0032722	positive regulation of chemokine production	11/937	83/28943	7.429786359517916e-5	5.108945542267462e-4	2.714886298584808e-4	Il1rl1/Lrp1/Lgals9/Adipoq/Il7/Tlr4/Il6/Il17ra/P2ry2/Il4ra/Il18	11
GO:0055021	regulation of cardiac muscle tissue growth	11/937	83/28943	7.429786359517916e-5	5.108945542267462e-4	2.714886298584808e-4	Rgs2/Kcnk2/Igf1/Tbx2/Akap6/Mef2c/Nr3c1/Fgf2/Tgfbr3/Nrg1/Tgfbr2	11
GO:1904888	cranial skeletal system development	11/937	83/28943	7.429786359517916e-5	5.108945542267462e-4	2.714886298584808e-4	Tgfb2/Sh3pxd2b/Mef2c/Mmp14/Ext1/Runx2/Tbx15/Pdgfra/Ednra/Foxc2/Tgfbr2	11
GO:0021952	central nervous system projection neuron axonogenesis	7/937	33/28943	7.452432271329977e-5	5.111207120116054e-4	2.716088097794357e-4	Adarb1/Zeb2/Nr4a2/Nfib/Slit2/Scn1b/Tsku	7
GO:1904706	negative regulation of vascular associated smooth muscle cell proliferation	7/937	33/28943	7.452432271329977e-5	5.111207120116054e-4	2.716088097794357e-4	Mef2c/Adipoq/Cdkn1a/Efemp2/Prkg1/Gna12/Cav1	7
GO:0071496	cellular response to external stimulus	24/937	308/28943	7.480045479952548e-5	5.123491592688639e-4	2.722616048816096e-4	Ifi204/Nr1h4/Gabarap/Asgr1/Rnase4/Ptger4/Dap/Plec/Comt/Cdkn1a/Piezo2/Fas/Rxra/Nr4a2/Pdia3/Vcam1/Plin2/Cdkn2b/Jun/Cav1/Axl/Bag3/Ednra/Piezo1	24
GO:0061458	reproductive system development	25/937	328/28943	7.62725210580903e-5	5.217554193105892e-4	2.7726007791228354e-4	Serpine2/Pla2g4a/Tgfb2/Psap/Sgpl1/Igf1/Hmga2/Osr1/Inhba/Fst/Ptger4/Angpt1/Adamts1/Anxa1/Rxra/Fgf7/Mertk/Sema3a/Pdgfra/Ereg/Plaur/Axl/Gas2/Nr2f2/Fzd4	25
GO:1902106	negative regulation of leukocyte differentiation	13/937	113/28943	7.651133513468953e-5	5.227119803962425e-4	2.777683930946855e-4	Tnfsf18/Hlx/Pik3r1/Tnfrsf11b/Adipoq/Bcl6/Socs5/Anxa1/Fbn1/Mafb/Fgl2/Loxl3/Il4ra	13
GO:0042476	odontogenesis	14/937	129/28943	7.816739158428582e-5	5.333359107966582e-4	2.8341393439916497e-4	Nfic/Osr1/Inhba/Aspn/Fst/Ank/Tnfrsf11b/Runx2/Csf1/Pdgfra/Fam20c/Tgfb1/Ednra/Myo5a	14
GO:0031032	actomyosin structure organization	19/937	215/28943	7.980760197216556e-5	5.438244464709759e-4	2.889875271413153e-4	Tmeff2/Cflar/Sh3pxd2b/Itgb1bp1/Mef2c/Pik3r1/Ptk2b/Ptger4/Plec/Cd47/Epb41l3/Pdgfrb/Pfn2/Rhoc/Frmd3/Pdgfra/Met/Arap1/Itgb1	19
GO:0006470	protein dephosphorylation	21/937	252/28943	8.045854692094146e-5	5.475535905792421e-4	2.9096918894632384e-4	Dusp23/Dusp10/Ptpn14/Dusp6/Ssh2/Dusp3/Vcan/Cmya5/Itga1/Tns2/Ptprm/Pdgfrb/Jak2/Ptpn22/Magi2/Gna12/Tgfb1/Ptpn5/Ptpre/Dusp4/Dusp7	21
GO:0001960	negative regulation of cytokine-mediated signaling pathway	10/937	70/28943	8.231471977035248e-5	5.587455464103232e-4	2.9691657814606915e-4	Arg1/Nr1h4/Slit3/Il6st/Adipoq/Il6/Slit2/Sh2b3/Cav1/Cyld	10
GO:0061337	cardiac conduction	10/937	70/28943	8.231471977035248e-5	5.587455464103232e-4	2.9691657814606915e-4	Kcne4/Tmem65/Bin1/Cacnb2/Tnni3k/Sri/Cav1/Cacna1c/Scn1b/Tbx18	10
GO:0001890	placenta development	17/937	180/28943	8.268580189600871e-5	5.605439278726855e-4	2.978722354634947e-4	Bmpr2/Pla2g4a/Ptgs2/Lif/Egfr/Ctsl/Ctsb/Pcdh12/Rxra/Vcam1/Met/Ptn/Cebpa/Nr2f2/Adm/Htra1/Tppp3	17
GO:0060191	regulation of lipase activity	11/937	84/28943	8.302380173223119e-5	5.621137140357857e-4	2.9870641756832436e-4	Rgs2/Lrp1/Anxa8/Htr2a/Pdgfrb/Anxa1/Pla2r1/Fgf2/Rhoc/Pdgfra/Abhd5	11
GO:0007204	positive regulation of cytosolic calcium ion concentration	20/937	234/28943	8.33127347025914e-5	5.626273043022828e-4	2.9897933869579846e-4	Lrp1/C1qtnf1/Ptk2b/Htr2a/Ednrb/Ptger4/Jak2/P2ry1/Asph/Pdgfra/Cxcl1/Cxcl2/P2rx4/Cav1/Cacna1c/P2ry2/Adm/Ednra/Nptn/P2ry10b	20
GO:1901617	organic hydroxy compound biosynthetic process	20/937	234/28943	8.33127347025914e-5	5.626273043022828e-4	2.9897933869579846e-4	Per2/Hsd17b7/Ephx1/Tgfb2/Nr1d1/Sphk1/Ptk2b/Dab2/Asah2/Ch25h/Zeb2/Nr4a2/Fgf2/Slc7a11/P2ry1/Nfkb1/H6pd/Asah1/Ces1a/Myo5a	20
GO:0030514	negative regulation of BMP signaling pathway	9/937	57/28943	8.38079865094041e-5	5.640146758910466e-4	2.9971658595870604e-4	Grem2/Crim1/Fbn1/Fzd1/Htra3/Smurf1/Cav1/Htra1/Bmper	9
GO:0030857	negative regulation of epithelial cell differentiation	9/937	57/28943	8.38079865094041e-5	5.640146758910466e-4	2.9971658595870604e-4	Tgfb2/Osr1/S1pr3/Fst/Acvrl1/Xdh/Jag1/Cav1/Spred3	9
GO:1903076	regulation of protein localization to plasma membrane	13/937	114/28943	8.383857613604841e-5	5.640146758910466e-4	2.9971658595870604e-4	Tmbim1/Lrp1/Egfr/Vti1b/Pik3r1/Lgals3/Mmp14/Dab2/Mrap/Camk2d/Tgfb1/Itgb1/Myo5a	13
GO:0035637	multicellular organismal signaling	16/937	163/28943	8.399727892861147e-5	5.643633969745511e-4	2.9990189583993325e-4	Kcne4/Itga2/Tmem65/Plec/Bin1/Cacnb2/Rapgef4/Chrna1/Tnni3k/Sri/Il6/P2rx4/Cav1/Cacna1c/Scn1b/Tbx18	16
GO:0007259	receptor signaling pathway via JAK-STAT	18/937	198/28943	8.483553617101615e-5	5.692712408121173e-4	3.0250991698245043e-4	Tnfsf18/Igf1/Hmga2/Lif/Il6st/Ptk2b/Ghr/Ptger4/Cyp1b1/Socs5/Jak2/Jak1/Il6/Sh2b3/Cav1/Tnfrsf1a/Inpp5f/Il18	18
GO:0048864	stem cell development	12/937	99/28943	8.610351517152599e-5	5.770465274375999e-4	3.066416930901527e-4	Ednrb/Cdh2/Sema6a/Zeb2/Acvr1/Jag1/Fgf2/Sema3d/Sema3a/Sema3c/Ednra/Foxc2	12
GO:0032660	regulation of interleukin-17 production	8/937	45/28943	8.71581971484483e-5	5.833744475804252e-4	3.100043407347918e-4	Nr1h4/Ddit3/Sphk1/Jak2/Tlr4/Il6/Tgfb1/Il18	8
GO:0010469	regulation of signaling receptor activity	15/937	147/28943	8.941764005705922e-5	5.969842694580654e-4	3.172365804672565e-4	Grem2/Ifngr1/Ccl2/Hfe/Mef2c/Plau/Ptk2b/Cblb/Ifngr2/Socs5/Jak2/P2ry1/Ereg/Areg/Itgb1	15
GO:0120161	regulation of cold-induced thermogenesis	15/937	147/28943	8.941764005705922e-5	5.969842694580654e-4	3.172365804672565e-4	Plcl1/Per2/Ddit3/Nr1d1/Tshr/Adipoq/Adamts5/Jak2/Fabp4/Pdgfc/Tlr4/Cav1/Il4ra/Foxc2/Il18	15
GO:0048799	animal organ maturation	7/937	34/28943	9.123779677643691e-5	6.083671777479335e-4	3.2328544152841683e-4	Igf1/Adamts12/Ext1/Ano6/Fat4/Dchs1/Adamts7	7
GO:0034405	response to fluid shear stress	6/937	24/28943	9.245902847841553e-5	6.141838105591351e-4	3.263763918218547e-4	Ptgs2/Mef2c/Ptk2b/Plec/Socs5/P2rx4	6
GO:0043369	CD4-positive or CD8-positive, alpha-beta T cell lineage commitment	6/937	24/28943	9.245902847841553e-5	6.141838105591351e-4	3.263763918218547e-4	Tnfsf18/Ctsl/Il6/Loxl3/Tgfb1/Cyld	6
GO:1990000	amyloid fibril formation	6/937	24/28943	9.245902847841553e-5	6.141838105591351e-4	3.263763918218547e-4	Mdm2/Ripk1/Ripk3/Gsn/B2m/Hspg2	6
GO:0014009	glial cell proliferation	10/937	71/28943	9.306077655562921e-5	6.174044736058767e-4	3.2808784752354865e-4	Igf1/Tspo/Fas/Vim/Csf1/Cdkn2b/Il6/Areg/Ptn/Nrg1	10
GO:0002221	pattern recognition receptor signaling pathway	17/937	182/28943	9.479228035796e-5	6.281029266880637e-4	3.3377299007372567e-4	Ly96/Rab7b/Ptgs2os/Nr1h4/Rtn4/Lgals9/Nr1d1/Ninj1/Lacc1/Masp1/Colec12/Cd14/Ifih1/Ptpn22/Alpk1/Tlr4/Cav1	17
GO:0002028	regulation of sodium ion transport	12/937	100/28943	9.500334141030955e-5	6.287125889571989e-4	3.3409696372495084e-4	Hecw2/Serpine2/Osr1/Stom/Camk2d/Nkain3/Cxcl1/P2rx4/Dmpk/Tgfb1/Fxyd5/Scn1b	12
GO:0042311	vasodilation	9/937	58/28943	9.637952886253858e-5	6.351440834188395e-4	3.37514650613346e-4	Rgs2/Itga1/Ednrb/Ext1/Ptprm/Prkg1/Ext2/P2rx4/Plod3	9
GO:0043030	regulation of macrophage activation	9/937	58/28943	9.637952886253858e-5	6.351440834188395e-4	3.37514650613346e-4	Il1rl1/Pla2g4a/Lgals9/Nr1d1/Sphk1/Syt11/Tlr4/Cebpa/Il4ra	9
GO:0051155	positive regulation of striated muscle cell differentiation	9/937	58/28943	9.637952886253858e-5	6.351440834188395e-4	3.37514650613346e-4	Igf1/Akap6/Mef2c/Mmp14/Nr3c1/Tgfb1/Efnb2/Nrg1/Piezo1	9
GO:0045732	positive regulation of protein catabolic process	18/937	200/28943	9.650896603611032e-5	6.351440834188395e-4	3.37514650613346e-4	Dnajb2/Rnf217/Sh3rf3/Pttg1ip/Mdm2/Lrp1/Gabarap/Trib2/Dab2/Cblb/Hspa1b/Hspa1a/Ier3/Socs5/Cav1/Adam9/Asb5/Snx33	18
GO:0002367	cytokine production involved in immune response	15/937	148/28943	9.657653834223217e-5	6.351440834188395e-4	3.37514650613346e-4	Il1r1/Il18rap/Tgfb2/Arg1/Rtn4/Hfe/Lacc1/Angpt1/Bcl6/B2m/Tlr4/Il6/Tgfb1/Axl/Il18	15
GO:0042098	T cell proliferation	20/937	237/28943	9.924526811989162e-5	6.518834091307807e-4	3.464099041733845e-4	Tnfsf18/Arg1/Itgb2/Igf1/Lgals9/Il6st/Lgals3/Ripk3/Bcl6/Cblb/Anxa1/Jak2/Ptpn22/Vcam1/Il6/Tgfb1/Lrrc32/Il18/Cd276/Tgfbr2	20
GO:0046822	regulation of nucleocytoplasmic transport	14/937	132/28943	1.0035516154084957e-4	6.583547926673622e-4	3.498487880587185e-4	Ptgs2/Ptpn14/Mdm2/Pik3r1/Angpt1/Ier3/Jak2/Ptpn22/Il6/Mdfic/Tnfrsf1a/Tgfb1/Ptpn5/Bag3	14
GO:0006820	anion transport	33/937	500/28943	1.0252074492086927e-4	6.660519857067321e-4	3.539390653473022e-4	Per2/Rgs2/Pla2g4a/Ptgs2/Arg1/Psap/Nr1h4/Slc17a8/Slc25a21/Slc25a29/Ripk1/Dtnbp1/Ank/Tspo/Ano6/Cd47/Nr3c1/Anxa1/Pla2r1/Bdnf/Ano3/Sstr4/Slc7a11/Slc2a9/Slc35b4/Tcaf2/Mgst1/Kcnn4/Slco3a1/P2ry2/Ces1a/Itgb1/Slco2a1	33
GO:0002269	leukocyte activation involved in inflammatory response	8/937	46/28943	1.0253744828244144e-4	6.660519857067321e-4	3.539390653473022e-4	Ifngr1/Nr1d1/Sphk1/Ifngr2/Jak2/Syt11/Tlr4/Jun	8
GO:0021955	central nervous system neuron axonogenesis	8/937	46/28943	1.0253744828244144e-4	6.660519857067321e-4	3.539390653473022e-4	Adarb1/Arhgef28/Zeb2/Nr4a2/Nfib/Slit2/Scn1b/Tsku	8
GO:0032881	regulation of polysaccharide metabolic process	8/937	46/28943	1.0253744828244144e-4	6.660519857067321e-4	3.539390653473022e-4	Irs1/Igf1/C1qtnf2/Ppp1r3e/Ptger4/Has2/Nfkb1/Tgfb1	8
GO:0033028	myeloid cell apoptotic process	8/937	46/28943	1.0253744828244144e-4	6.660519857067321e-4	3.539390653473022e-4	Mef2c/Adipoq/St6gal1/Anxa1/Slc7a11/Il6/Il18/Plekho2	8
GO:0034142	toll-like receptor 4 signaling pathway	8/937	46/28943	1.0253744828244144e-4	6.660519857067321e-4	3.539390653473022e-4	Ly96/Rab7b/Nr1h4/Nr1d1/Ninj1/Cd14/Ptpn22/Tlr4	8
GO:0055023	positive regulation of cardiac muscle tissue growth	8/937	46/28943	1.0253744828244144e-4	6.660519857067321e-4	3.539390653473022e-4	Igf1/Tbx2/Akap6/Mef2c/Nr3c1/Fgf2/Tgfbr3/Nrg1	8
GO:2000273	positive regulation of signaling receptor activity	8/937	46/28943	1.0253744828244144e-4	6.660519857067321e-4	3.539390653473022e-4	Ifngr1/Ccl2/Hfe/Ifngr2/Jak2/Ereg/Areg/Itgb1	8
GO:0010921	regulation of phosphatase activity	11/937	86/28943	1.0312803639705244e-4	6.682443683593054e-4	3.55104094329405e-4	Tgfb2/Mef2c/Vcan/Cmya5/Itga2/Itga1/Ripk3/Pdgfrb/Jak2/Magi2/Gna12	11
GO:0051384	response to glucocorticoid	11/937	86/28943	1.0312803639705244e-4	6.682443683593054e-4	3.55104094329405e-4	Pik3r1/Nr3c1/Anxa1/Jak2/Fas/Rxra/Sstr4/Il6/Areg/Tgfb1/Adam9	11
GO:0106106	cold-induced thermogenesis	15/937	149/28943	1.0423020848127141e-4	6.745584938597969e-4	3.584594115209876e-4	Plcl1/Per2/Ddit3/Nr1d1/Tshr/Adipoq/Adamts5/Jak2/Fabp4/Pdgfc/Tlr4/Cav1/Il4ra/Foxc2/Il18	15
GO:0014066	regulation of phosphatidylinositol 3-kinase signaling	12/937	101/28943	1.0468245070422619e-4	6.750036900720616e-4	3.586959881466063e-4	Serpine2/Tgfb2/Igf1/Dcn/Egfr/Angpt1/Mydgf/Pdgfrb/Jak2/Fgf2/Pdgfc/Il18	12
GO:0032370	positive regulation of lipid transport	12/937	101/28943	1.0468245070422619e-4	6.750036900720616e-4	3.586959881466063e-4	Pla2g4a/Lrp1/C1qtnf1/Dab2/Adipoq/Acsl5/Pla2r1/Sstr4/Cav1/P2ry2/Nucb2/Ces1a	12
GO:0043502	regulation of muscle adaptation	12/937	101/28943	1.0468245070422619e-4	6.750036900720616e-4	3.586959881466063e-4	Rgs2/Igf1/Akap6/Mef2c/Cmya5/Nr3c1/Lmna/Camk2d/Ece1/P2rx4/Lmcd1/Tnfrsf1a	12
GO:0006949	syncytium formation	10/937	72/28943	1.0497163423299899e-4	6.752194888970373e-4	3.588106633312075e-4	Cflar/Capn2/Ccng1/Adamts5/Myof/Sh3pxd2a/Cxcl10/Il4ra/Adam9/Cd109	10
GO:0070613	regulation of protein processing	10/937	72/28943	1.0497163423299899e-4	6.752194888970373e-4	3.588106633312075e-4	Serpine2/Mdm2/Plau/Mmp14/Ccbe1/Gsn/Chac1/Plaur/Furin/Plat	10
GO:0038127	ERBB signaling pathway	13/937	117/28943	1.0958082268973553e-4	7.023013648355501e-4	3.7320193317684583e-4	Egfr/Rtn4/Dusp3/Itga1/Ptk2b/Cblb/Socs5/Ereg/Areg/Plaur/Tgfb1/Nrg1/Cdh13	13
GO:0044070	regulation of anion transport	13/937	117/28943	1.0958082268973553e-4	7.023013648355501e-4	3.7320193317684583e-4	Per2/Rgs2/Pla2g4a/Arg1/Ripk1/Dtnbp1/Nr3c1/Pla2r1/Sstr4/Tcaf2/P2ry2/Ces1a/Itgb1	13
GO:0051952	regulation of amine transport	13/937	117/28943	1.0958082268973553e-4	7.023013648355501e-4	3.7320193317684583e-4	Per2/Rgs2/Arg1/Rtn4/Dtnbp1/Htr2a/Nr3c1/Entpd1/Ptgs1/P2ry1/Syt11/Itgb1/Myo5a	13
GO:0030166	proteoglycan biosynthetic process	9/937	59/28943	1.1049400444146302e-4	7.071937835279119e-4	3.7580175741943077e-4	Chpf/Igf1/Mustn1/Extl3/Ext1/Ext2/Chpf2/Hs3st1/Csgalnact2	9
GO:0002719	negative regulation of cytokine production involved in immune response	7/937	35/28943	1.1087984335563548e-4	7.071937835279119e-4	3.7580175741943077e-4	Tgfb2/Arg1/Hfe/Angpt1/Bcl6/Tgfb1/Axl	7
GO:0035335	peptidyl-tyrosine dephosphorylation	7/937	35/28943	1.1087984335563548e-4	7.071937835279119e-4	3.7580175741943077e-4	Dusp10/Dusp6/Dusp3/Tns2/Ptpn22/Ptpn5/Dusp7	7
GO:0090218	positive regulation of lipid kinase activity	7/937	35/28943	1.1087984335563548e-4	7.071937835279119e-4	3.7580175741943077e-4	Irs1/Ptk2b/Pdgfrb/Fgf2/Vav3/Pdgfra/Tgfb1	7
GO:0015711	organic anion transport	26/937	356/28943	1.1114845182945756e-4	7.080518384938062e-4	3.762577265917514e-4	Per2/Rgs2/Pla2g4a/Ptgs2/Arg1/Psap/Nr1h4/Slc17a8/Slc25a21/Slc25a29/Dtnbp1/Cd47/Nr3c1/Anxa1/Pla2r1/Bdnf/Sstr4/Slc7a11/Slc2a9/Slc35b4/Mgst1/Slco3a1/P2ry2/Ces1a/Itgb1/Slco2a1	26
GO:0006650	glycerophospholipid metabolic process	22/937	277/28943	1.1143836016734441e-4	7.090433494502962e-4	3.7678461408514923e-4	Inpp1/Pla2g4a/Capn2/Serinc1/Nr1h4/Plscr3/Gdpd1/Serinc5/Pik3r1/Htr2a/Pla2g7/Lclat1/Socs5/Pdgfrb/Fgf7/Pld1/Fgf2/Mtmr11/Pigk/Pik3c2g/Inpp5f/Abhd5	22
GO:0014857	regulation of skeletal muscle cell proliferation	5/937	16/28943	1.1410659286251083e-4	7.251467110793257e-4	3.8534191724802567e-4	Cflar/Angpt1/Jak2/Fgf2/Cav2	5
GO:0060395	SMAD protein signal transduction	12/937	102/28943	1.1519620037098773e-4	7.311912670182526e-4	3.8855398556307346e-4	Bmpr2/Tgfb2/Lrp1/Inhba/Dab2/Jak2/Vim/Slc33a1/Jun/Magi2/Tgfb1/Hexa	12
GO:0031334	positive regulation of protein-containing complex assembly	18/937	203/28943	1.1667231714349138e-4	7.396716768724827e-4	3.930604631383686e-4	Nav3/Lgals3/Ptk2b/Cdc42ep3/Bin1/Fas/Pfn2/Kirrel/Rhoc/Tlr4/Cav1/Met/Tgfb1/Nrg1/Tppp3/Zdhhc1/Foxc2/Piezo1	18
GO:0045428	regulation of nitric oxide biosynthetic process	10/937	73/28943	1.181469711033709e-4	7.457503751027669e-4	3.962906746178408e-4	Ptgs2/Itgb2/Igf1/Ptk2b/Tspo/Cd47/Jak2/Tlr4/Il6/Cav1	10
GO:1990868	response to chemokine	10/937	73/28943	1.181469711033709e-4	7.457503751027669e-4	3.962906746178408e-4	Ccl20/Slit3/Ccl2/Ccl7/Ptk2b/Slit2/Cxcl1/Cxcl2/Cxcl10/Sh2b3	10
GO:1990869	cellular response to chemokine	10/937	73/28943	1.181469711033709e-4	7.457503751027669e-4	3.962906746178408e-4	Ccl20/Slit3/Ccl2/Ccl7/Ptk2b/Slit2/Cxcl1/Cxcl2/Cxcl10/Sh2b3	10
GO:0035988	chondrocyte proliferation	6/937	25/28943	1.1833721157661781e-4	7.457503751027669e-4	3.962906746178408e-4	Bmpr2/Ddr2/Hmga2/Mustn1/Mmp14/Ext1	6
GO:0062098	regulation of programmed necrotic cell death	6/937	25/28943	1.1833721157661781e-4	7.457503751027669e-4	3.962906746178408e-4	Cflar/Ripk1/Ripk3/Cav1/Asah1/Cyld	6
GO:0030856	regulation of epithelial cell differentiation	16/937	168/28943	1.2005070738694994e-4	7.547473639410507e-4	4.010716615208127e-4	Klf7/Tgfb2/Lif/Osr1/S1pr3/Fst/Acvrl1/Xdh/Zeb2/Jag1/Fgf2/Fat4/Cav1/Tnfrsf1a/Spred3/Cd109	16
GO:2000058	regulation of ubiquitin-dependent protein catabolic process	16/937	168/28943	1.2005070738694994e-4	7.547473639410507e-4	4.010716615208127e-4	Dnajb2/Rnf217/Sh3rf3/Mdm2/Gabarap/Trib2/Hfe/Ptk2b/Dab2/Hspa1b/Hspa1a/Socs5/Sdcbp/Gna12/Smurf1/Cav1	16
GO:0045165	cell fate commitment	23/937	298/28943	1.2072298134865758e-4	7.580714203356251e-4	4.028380602985432e-4	Tnfsf18/Tgfb2/Sh3pxd2b/Chd3/Tbx2/Ctsl/Mef2c/Ext1/Runx2/Acvr1/Il7/Fgf2/Tbx15/Il6/Loxl3/Tgfb1/Nr2f2/Nrg1/Ednra/Cyld/Foxc2/Itgb1/Tbx18	23
GO:0110053	regulation of actin filament organization	22/937	279/28943	1.2364646972002442e-4	7.755071337190605e-4	4.121033732636393e-4	Tmeff2/Sh3pxd2b/Ssh2/Itgb1bp1/Pik3r1/Ptk2b/Ptger4/Cd47/Cdc42ep3/Plekhh2/Bin1/Gsn/Pfn2/Kirrel/Rhoc/Slit2/Arpc1b/Met/Capg/Add2/Eps8/Arap1	22
GO:0002820	negative regulation of adaptive immune response	9/937	60/28943	1.262979046112974e-4	7.89324537576641e-4	4.1944592176109487e-4	Il1rl1/Tnfsf18/Cr1l/Arg1/Hfe/Bcl6/Loxl3/Il4ra/Parp3	9
GO:0050922	negative regulation of chemotaxis	9/937	60/28943	1.262979046112974e-4	7.89324537576641e-4	4.1944592176109487e-4	Ccl2/Dusp3/St6gal1/Sema6a/Sema3d/Sema3a/Sema3c/Slit2/Angpt2	9
GO:0060443	mammary gland morphogenesis	9/937	60/28943	1.262979046112974e-4	7.89324537576641e-4	4.1944592176109487e-4	Tbx2/Nr3c1/Csf1/Nfkb1/Slit2/Areg/Cav1/Tgfb1/Tgfbr2	9
GO:0010660	regulation of muscle cell apoptotic process	12/937	103/28943	1.266028811231393e-4	7.902952898478707e-4	4.19961778119061e-4	Cflar/Capn2/Igf1/Pik3r1/Ptk2b/Fndc1/Jak2/Camk2d/Cav1/Bag3/Nrg1/Casp12	12
GO:0006066	alcohol metabolic process	26/937	359/28943	1.271871531372671e-4	7.914910822967087e-4	4.2059722050309954e-4	Inpp1/Pla2g4a/Hsd17b7/Ephx1/Lrp1/Gdpd1/Sphk1/Cyp46a1/Plpp1/Ptk2b/Ednrb/Dab2/Cyp1b1/Asah2/Ch25h/Myof/Dhrs9/Fgf2/P2ry1/Nfkb1/Adh7/H6pd/Cebpa/Tsku/Asah1/Ces1a	26
GO:0021675	nerve development	11/937	88/28943	1.2724406909106337e-4	7.914910822967087e-4	4.2059722050309954e-4	Serpine2/Egr2/Adarb1/Ext1/Bdnf/Mafb/Ngf/Vcam1/Ece1/Sema3a/Ednra	11
GO:0032890	regulation of organic acid transport	11/937	88/28943	1.2724406909106337e-4	7.914910822967087e-4	4.2059722050309954e-4	Per2/Rgs2/Pla2g4a/Arg1/Dtnbp1/Nr3c1/Acsl5/Pla2r1/Sstr4/P2ry2/Itgb1	11
GO:0006906	vesicle fusion	13/937	119/28943	1.303051121775694e-4	8.076775791194178e-4	4.2919870158808997e-4	Rab7b/Pla2g4a/Rab34/Sphk1/Trim9/Vti1b/Cplx2/Anxa1/Syt11/Vav3/Samd9l/Cav2/Rab8b	13
GO:0008585	female gonad development	13/937	119/28943	1.303051121775694e-4	8.076775791194178e-4	4.2919870158808997e-4	Pla2g4a/Sgpl1/Inhba/Fst/Ptger4/Angpt1/Adamts1/Fgf7/Pdgfra/Ereg/Gas2/Nr2f2/Fzd4	13
GO:0045445	myoblast differentiation	13/937	119/28943	1.303051121775694e-4	8.076775791194178e-4	4.2919870158808997e-4	Igf1/Ddit3/Mef2c/Pik3r1/Plec/Lgals1/Smarca2/Mbnl1/Cxcl10/Tgfb1/Nrg1/Itgb1/Il18	13
GO:0014068	positive regulation of phosphatidylinositol 3-kinase signaling	10/937	74/28943	1.326925450048691e-4	8.19589859848788e-4	4.3552887040071534e-4	Tgfb2/Igf1/Dcn/Angpt1/Mydgf/Pdgfrb/Jak2/Fgf2/Pdgfc/Il18	10
GO:0046824	positive regulation of nucleocytoplasmic transport	10/937	74/28943	1.326925450048691e-4	8.19589859848788e-4	4.3552887040071534e-4	Ptgs2/Mdm2/Pik3r1/Jak2/Ptpn22/Il6/Tnfrsf1a/Tgfb1/Ptpn5/Bag3	10
GO:0060761	negative regulation of response to cytokine stimulus	10/937	74/28943	1.326925450048691e-4	8.19589859848788e-4	4.3552887040071534e-4	Arg1/Nr1h4/Slit3/Il6st/Adipoq/Il6/Slit2/Sh2b3/Cav1/Cyld	10
GO:0060070	canonical Wnt signaling pathway	23/937	300/28943	1.3329981738751263e-4	8.223788967563718e-4	4.3701096059408344e-4	Tnn/Bicc1/Tle2/Ddit3/Egfr/Ednrb/Dab2/Ext1/Cdh2/Zeb2/Fgf2/Nfkb1/Fzd1/Cdk14/Cav1/Tgfb1/Fzd4/Adgra2/Ednra/Cyld/Tpbg/Tbx18/Rbms3	23
GO:0043537	negative regulation of blood vessel endothelial cell migration	7/937	36/28943	1.338231179434465e-4	8.246439741649253e-4	4.3821461946475264e-4	Itgb1bp1/Mef2c/Acvrl1/Fgf2/Stard13/Tgfb1/Angpt2	7
GO:0002699	positive regulation of immune effector process	24/937	320/28943	1.3464752396801118e-4	8.287570793415699e-4	4.404003176281656e-4	Il1r1/Il18rap/Hlx/Arg1/Itgb2/Rtn4/Ccl2/Lacc1/Masp1/Nfkbiz/H2-T24/H2-T23/H2-T22/Socs5/Anxa1/B2m/Ptpn22/Tlr4/Il6/Cxcl1/Tgfb1/Il4ra/Lamp1/Il18	24
GO:0055013	cardiac muscle cell development	12/937	104/28943	1.389638086540524e-4	8.543281414459263e-4	4.539887431795891e-4	Rgs2/Igf1/Sgcd/Akap6/Plec/Nr3c1/Pdgfrb/Lmna/Camk2d/Pdgfra/Met/Tbx18	12
GO:0002701	negative regulation of production of molecular mediator of immune response	8/937	48/28943	1.4005954607170616e-4	8.590644167301744e-4	4.5650559304012304e-4	Tgfb2/Arg1/Hfe/Angpt1/Bcl6/Tgfb1/Axl/Parp3	8
GO:0032620	interleukin-17 production	8/937	48/28943	1.4005954607170616e-4	8.590644167301744e-4	4.5650559304012304e-4	Nr1h4/Ddit3/Sphk1/Jak2/Tlr4/Il6/Tgfb1/Il18	8
GO:0014032	neural crest cell development	11/937	89/28943	1.410001696164064e-4	8.638305055037612e-4	4.590382857459268e-4	Ednrb/Cdh2/Sema6a/Zeb2/Acvr1/Jag1/Sema3d/Sema3a/Sema3c/Ednra/Foxc2	11
GO:0043407	negative regulation of MAP kinase activity	9/937	61/28943	1.4394728164361043e-4	8.798444379165587e-4	4.6754806635217525e-4	Rgs2/Aida/Dusp10/Adipoq/Ptpn22/Sh2b3/Cav1/Ptpn5/Dusp7	9
GO:0044091	membrane biogenesis	9/937	61/28943	1.4394728164361043e-4	8.798444379165587e-4	4.6754806635217525e-4	Serinc1/Psap/Cdh2/Mafb/Syt11/Ugcg/Magi2/Cav2/Cav1	9
GO:0061025	membrane fusion	16/937	171/28943	1.476300705855839e-4	9.013114482803105e-4	4.789556047230504e-4	Rab7b/Pla2g4a/Rab34/Sphk1/Trim9/Vti1b/Cplx2/Ctsl/Anxa1/Ch25h/Myof/Syt11/Vav3/Samd9l/Cav2/Rab8b	16
GO:0071867	response to monoamine	10/937	75/28943	1.4872038403407578e-4	9.058735272017926e-4	4.8137988688744737e-4	Rgs8/Nr1h4/Akap6/Dtnbp1/Htr2a/Adcy6/Adipoq/Pde4b/Cav2/Gnao1	10
GO:0071869	response to catecholamine	10/937	75/28943	1.4872038403407578e-4	9.058735272017926e-4	4.8137988688744737e-4	Rgs8/Nr1h4/Akap6/Dtnbp1/Htr2a/Adcy6/Adipoq/Pde4b/Cav2/Gnao1	10
GO:0090174	organelle membrane fusion	13/937	121/28943	1.5432076843925122e-4	9.379883389463543e-4	4.984456515673827e-4	Rab7b/Pla2g4a/Rab34/Sphk1/Trim9/Vti1b/Cplx2/Anxa1/Syt11/Vav3/Samd9l/Cav2/Rab8b	13
GO:0002703	regulation of leukocyte mediated immunity	23/937	303/28943	1.5434801487301307e-4	9.379883389463543e-4	4.984456515673827e-4	Il1r1/Il18rap/Cr1l/Arg1/Itgb2/Lgals9/Ccl2/Hfe/Serpinb9/Ripk3/Bcl6/H2-T24/H2-T23/H2-T22/B2m/Tlr4/Il6/Cxcl1/Tgfb1/Il4ra/Lamp1/Il18/Parp3	23
GO:0002064	epithelial cell development	20/937	245/28943	1.556467822850522e-4	9.447938589050122e-4	5.020620950658792e-4	Psap/S1pr3/Il6st/Rarb/Ednrb/Plec/Adipoq/Cdh2/Vim/Jag1/Col15a1/Plod3/Met/Hoxa5/Tnfrsf1a/Tgfb1/Cebpa/Palld/Ednra/Foxc2	20
GO:0008593	regulation of Notch signaling pathway	11/937	90/28943	1.56000197437392e-4	9.458519433603528e-4	5.026243596206262e-4	Tgfb2/Itgb1bp1/Il6st/Mmp14/Bcl6/Chac1/Jag1/Pofut1/Tspan5/Gas2/Tcim	11
GO:0071498	cellular response to fluid shear stress	5/937	17/28943	1.573497296215708e-4	9.529402776737563e-4	5.063910902596665e-4	Ptgs2/Mef2c/Ptk2b/Plec/Socs5	5
GO:0003203	endocardial cushion morphogenesis	7/937	37/28943	1.60469286406858e-4	9.685009160167053e-4	5.146599910504462e-4	Tgfb2/Mdm2/Tbx2/Acvrl1/Acvr1/Dchs1/Tgfbr2	7
GO:0048846	axon extension involved in axon guidance	7/937	37/28943	1.60469286406858e-4	9.685009160167053e-4	5.146599910504462e-4	Bmpr2/Slit3/Sema6a/Sema3d/Sema3a/Sema3c/Slit2	7
GO:1902284	neuron projection extension involved in neuron projection guidance	7/937	37/28943	1.60469286406858e-4	9.685009160167053e-4	5.146599910504462e-4	Bmpr2/Slit3/Sema6a/Sema3d/Sema3a/Sema3c/Slit2	7
GO:0051092	positive regulation of NF-kappaB transcription factor activity	15/937	155/28943	1.6222683151487767e-4	9.76279494762434e-4	5.187935165861028e-4	Il18rap/Cflar/Rab7b/Tnfsf18/Itgb2/Sphk1/Ripk1/Ripk3/Il1rap/Tlr4/Tgfbr3/Cav1/Tgfb1/Slco3a1/Il18	15
GO:0010718	positive regulation of epithelial to mesenchymal transition	8/937	49/28943	1.6268243805925807e-4	9.76279494762434e-4	5.187935165861028e-4	Tgfb2/Dab2/Acvr1/Jag1/Sdcbp/Il6/Tgfb1/Tgfbr2	8
GO:0033628	regulation of cell adhesion mediated by integrin	8/937	49/28943	1.6268243805925807e-4	9.76279494762434e-4	5.187935165861028e-4	Tgfb2/Lif/Itgb1bp1/Plau/Cyp1b1/Adam9/Foxc2/Piezo1	8
GO:0060421	positive regulation of heart growth	8/937	49/28943	1.6268243805925807e-4	9.76279494762434e-4	5.187935165861028e-4	Igf1/Tbx2/Akap6/Mef2c/Nr3c1/Fgf2/Tgfbr3/Nrg1	8
GO:1905521	regulation of macrophage migration	8/937	49/28943	1.6268243805925807e-4	9.76279494762434e-4	5.187935165861028e-4	Tnfsf18/Rtn4/Ccl2/Mmp14/Ptk2b/Csf1/Emilin1/P2rx4	8
GO:0050873	brown fat cell differentiation	9/937	62/28943	1.6360802994492134e-4	9.796077167110312e-4	5.205621289332381e-4	Rgs2/Ptgs2/Dusp10/Metrnl/Adipoq/Mrap/Fbn1/Fabp4/Cebpa	9
GO:0050982	detection of mechanical stimulus	9/937	62/28943	1.6360802994492134e-4	9.796077167110312e-4	5.205621289332381e-4	Serpine2/Igf1/Itga2/Htr2a/Piezo2/Ano3/Tlr4/Piezo1/Il18	9
GO:0002573	myeloid leukocyte differentiation	20/937	246/28943	1.643822336762967e-4	9.831286251919852e-4	5.224331346259844e-4	Ifi204/Lif/Itgb8/Ripk1/Ninj1/Mef2c/Pik3r1/Tnfrsf11b/Adipoq/Sh3pxd2a/Fbn1/Mafb/Csf1/Jun/Fam20c/Ltbr/Tgfb1/Cebpa/Cd109/Tgfbr2	20
GO:0016485	protein processing	22/937	285/28943	1.6768598702566388e-4	0.0010006601097399493	5.317493402498939e-4	Serpine2/Ifi204/Capn2/Mdm2/Cpd/Ctsl/Plau/Mmp14/Bmp1/Ccbe1/Gsn/Chac1/Mafb/Enpep/Asph/Ece1/Plaur/Furin/Plat/Adam9/Cpe/Casp12	22
GO:0015837	amine transport	13/937	122/28943	1.676925198106145e-4	0.0010006601097399493	5.317493402498939e-4	Per2/Rgs2/Arg1/Rtn4/Dtnbp1/Htr2a/Nr3c1/Entpd1/Ptgs1/P2ry1/Syt11/Itgb1/Myo5a	13
GO:0035023	regulation of Rho protein signal transduction	11/937	91/28943	1.7233364626684456e-4	0.0010260360608063204	5.452340840769092e-4	Col3a1/Arhgef28/Bcl6/Cdh2/Pdgfrb/Stard13/Met/Arhgdib/Eps8/Itgb1/P2ry10b	11
GO:0046888	negative regulation of hormone secretion	11/937	91/28943	1.7233364626684456e-4	0.0010260360608063204	5.452340840769092e-4	Klf7/Irs1/Lif/Tspo/Adipoq/Fbn1/Anxa5/Il6/Il11/Nucb2/Nrg1	11
GO:0051346	negative regulation of hydrolase activity	26/937	366/28943	1.7290064881275274e-4	0.001028252619797463	5.464119603304869e-4	Cflar/Serpine2/Serpinb8/Rgs2/Ptgs2/Ifi204/Tgfb2/Igf1/Mdm2/Serpinb9/Cmya5/Anxa8/Ctsb/Slc39a14/Hspa1b/Bin1/Anxa1/Pla2r1/Lxn/Ngf/Il6/Plaur/Serpinh1/Dpep1/Cd109/Timp1	26
GO:2001235	positive regulation of apoptotic signaling pathway	15/937	156/28943	1.7421436480458347e-4	0.001032511062096046	5.486748904310505e-4	Steap3/Tgfb2/Ddit3/Inhba/Ripk1/Ripk3/Nfatc4/Tnfrsf12a/Jak2/Fas/Nacc2/Pdia3/Cav1/Ltbr/Cyld	15
GO:0032434	regulation of proteasomal ubiquitin-dependent protein catabolic process	14/937	139/28943	1.7439876299747643e-4	0.001032511062096046	5.486748904310505e-4	Dnajb2/Rnf217/Sh3rf3/Mdm2/Gabarap/Trib2/Hfe/Dab2/Hspa1b/Hspa1a/Socs5/Sdcbp/Gna12/Cav1	14
GO:0034341	response to interferon-gamma	14/937	139/28943	1.7439876299747643e-4	0.001032511062096046	5.486748904310505e-4	Ccl20/Rab7b/Arg1/Ccl2/Ccl7/Cd47/Jak2/Vim/Gsn/Gbp7/Gbp2/Tlr4/Capg/Rab43	14
GO:0051588	regulation of neurotransmitter transport	14/937	139/28943	1.7439876299747643e-4	0.001032511062096046	5.486748904310505e-4	Per2/Stxbp5/Sphk1/Nrxn3/Dtnbp1/Cplx2/Mef2c/Htr2a/Ptger4/Pfn2/P2ry1/Ngf/P2ry2/Itgb1	14
GO:0009266	response to temperature stimulus	16/937	174/28943	1.8057495495118797e-4	0.0010678794368389963	5.674695937995723e-4	Il1r1/Igf1/Ccl2/Metrnl/Htr2a/Dnajc3/Hspa1b/Hspa1a/Myof/Ano3/Lxn/Tlr4/Pde4b/Bag3/Rasa3/Tcim	16
GO:0003300	cardiac muscle hypertrophy	12/937	107/28943	1.8243251260682432e-4	0.0010776578289447866	5.726658172728054e-4	Rgs2/Igf1/Akap6/Mef2c/Nr3c1/Lmna/Camk2d/Ece1/P2rx4/Lmcd1/Tnfrsf1a/Inpp5f	12
GO:0010517	regulation of phospholipase activity	9/937	63/28943	1.85456154901175e-4	0.0010920933583873581	5.803368368153353e-4	Rgs2/Lrp1/Anxa8/Htr2a/Pdgfrb/Anxa1/Pla2r1/Fgf2/Pdgfra	9
GO:0043113	receptor clustering	10/937	77/28943	1.8570343416622753e-4	0.0010920933583873581	5.803368368153353e-4	Itgb2/Itgb1bp1/Cdh2/Gsn/Slc7a11/Magi2/Ptn/Tgfb1/Thy1/Arhgef9	10
GO:0080164	regulation of nitric oxide metabolic process	10/937	77/28943	1.8570343416622753e-4	0.0010920933583873581	5.803368368153353e-4	Ptgs2/Itgb2/Igf1/Ptk2b/Tspo/Cd47/Jak2/Tlr4/Il6/Cav1	10
GO:1903317	regulation of protein maturation	10/937	77/28943	1.8570343416622753e-4	0.0010920933583873581	5.803368368153353e-4	Serpine2/Mdm2/Plau/Mmp14/Ccbe1/Gsn/Chac1/Plaur/Furin/Plat	10
GO:0032368	regulation of lipid transport	15/937	157/28943	1.8696197338336585e-4	0.0010933294527910127	5.809936956000837e-4	Pla2g4a/Lrp1/C1qtnf1/Dab2/Tspo/Adipoq/Acsl5/Pla2r1/Sstr4/Cav1/Furin/P2ry2/Nucb2/Nrg1/Ces1a	15
GO:0003148	outflow tract septum morphogenesis	6/937	27/28943	1.87155808620162e-4	0.0010933294527910127	5.809936956000837e-4	Bmpr2/Tgfb2/Tbx2/Sema3c/Parva/Tgfbr2	6
GO:0003176	aortic valve development	6/937	27/28943	1.87155808620162e-4	0.0010933294527910127	5.809936956000837e-4	Bmpr2/Slit3/Emilin1/Slit2/Tnfrsf1a/Tgfb1	6
GO:0062009	secondary palate development	6/937	27/28943	1.87155808620162e-4	0.0010933294527910127	5.809936956000837e-4	Tgfb2/Itgb8/Fzd1/Tgfbr3/Lrrc32/Tgfbr2	6
GO:0090382	phagosome maturation	6/937	27/28943	1.87155808620162e-4	0.0010933294527910127	5.809936956000837e-4	Rab7b/Rab32/Rab34/Rab31/Syt11/Rab43	6
GO:2000647	negative regulation of stem cell proliferation	6/937	27/28943	1.87155808620162e-4	0.0010933294527910127	5.809936956000837e-4	Rarb/Fgf2/Nfib/Cdkn2c/Cebpa/Cd109	6
GO:0032436	positive regulation of proteasomal ubiquitin-dependent protein catabolic process	11/937	92/28943	1.9009463259170366e-4	0.0011092704472008697	5.894647170566815e-4	Dnajb2/Rnf217/Sh3rf3/Mdm2/Gabarap/Trib2/Dab2/Hspa1b/Hspa1a/Socs5/Cav1	11
GO:0005996	monosaccharide metabolic process	21/937	268/28943	1.903445093060874e-4	0.0011095025978426574	5.895880815731719e-4	Irs1/Per2/Pofut2/Igf1/C1qtnf2/C1qtnf1/Pik3r1/Ppp1r3e/Slc39a14/Adipoq/Man2a1/Nr3c1/Gsto1/Gsto2/Fbn1/Pofut1/H6pd/Il6/B3glct/Slc35b4/Man2a2	21
GO:0060828	regulation of canonical Wnt signaling pathway	20/937	249/28943	1.9323219777677686e-4	0.001125092873714618	5.978727317041572e-4	Tnn/Bicc1/Tle2/Ddit3/Egfr/Dab2/Cdh2/Zeb2/Fgf2/Nfkb1/Fzd1/Cdk14/Cav1/Tgfb1/Fzd4/Adgra2/Cyld/Tpbg/Tbx18/Rbms3	20
GO:0002224	toll-like receptor signaling pathway	13/937	124/28943	1.9744446760748332e-4	0.001148352679994625	6.102329592413061e-4	Ly96/Rab7b/Ptgs2os/Nr1h4/Rtn4/Lgals9/Nr1d1/Ninj1/Colec12/Cd14/Ptpn22/Tlr4/Cav1	13
GO:0055123	digestive system development	14/937	141/28943	2.0273547496187308e-4	0.0011778284304440614	6.258963305522015e-4	Col3a1/Hlx/Igf1/Egfr/Tbx2/Il6st/Rarb/Ednrb/Ext1/Fat4/Pdgfc/Pdgfra/Hoxa5/Dchs1	14
GO:0051099	positive regulation of binding	17/937	194/28943	2.056800277548399e-4	0.0011936222270036367	6.342891312832888e-4	Plcl1/Tgfb2/Igf1/Lrp1/Lgals9/Hfe/Itga2/Jak2/Bdnf/B2m/Ngf/Tlr4/Cav1/Met/Add2/Plaur/Tgfb1	17
GO:0038034	signal transduction in absence of ligand	10/937	78/28943	2.0691570437286383e-4	0.0011968475737054699	6.360030758725485e-4	Tgfb2/Eya4/Igf1/Inhba/Ripk1/Fas/Il7/Ngf/Bag3/Nrg1	10
GO:0046635	positive regulation of alpha-beta T cell activation	10/937	78/28943	2.0691570437286383e-4	0.0011968475737054699	6.360030758725485e-4	Hlx/Nfkbiz/Socs5/Anxa1/Jak2/Ptpn22/Il6/Il4ra/Il18/Tgfbr2	10
GO:0097192	extrinsic apoptotic signaling pathway in absence of ligand	10/937	78/28943	2.0691570437286383e-4	0.0011968475737054699	6.360030758725485e-4	Tgfb2/Eya4/Igf1/Inhba/Ripk1/Fas/Il7/Ngf/Bag3/Nrg1	10
GO:0033692	cellular polysaccharide biosynthetic process	9/937	64/28943	2.0967802829135684e-4	0.0012114985420204108	6.437885793213835e-4	Irs1/Per2/Igf1/C1qtnf2/Nr1d1/Ppp1r3e/Ext1/Has2/Ext2	9
GO:0055012	ventricular cardiac muscle cell differentiation	5/937	18/28943	2.1207643888330156e-4	0.0012240171297734595	6.504409388126338e-4	Mef2c/Rarb/Rxra/Lmna/Nrg1	5
GO:0048259	regulation of receptor-mediated endocytosis	13/937	125/28943	2.139445117926749e-4	0.0012321057434864953	6.547392164831215e-4	Cd63/Hfe/Dtnbp1/Dab2/Angpt1/Adipoq/B2m/Syt11/Sdcbp/Magi2/Ptpn5/Efnb2/Nrg1	13
GO:1901890	positive regulation of cell junction assembly	13/937	125/28943	2.139445117926749e-4	0.0012321057434864953	6.547392164831215e-4	Itgb1bp1/Lrrn3/Flrt2/Pik3r1/Il1rap/Thbs2/Efna5/Bdnf/Adgrl3/Cav1/Adgre5/Thy1/Tpbg	13
GO:0046942	carboxylic acid transport	22/937	290/28943	2.1443286735541218e-4	0.0012335729547973114	6.555188904592694e-4	Per2/Rgs2/Pla2g4a/Ptgs2/Arg1/Psap/Nr1h4/Slc17a8/Slc25a21/Slc25a29/Dtnbp1/Nr3c1/Anxa1/Pla2r1/Bdnf/Sstr4/Slc7a11/Slco3a1/P2ry2/Ces1a/Itgb1/Slco2a1	22
GO:0097193	intrinsic apoptotic signaling pathway	23/937	310/28943	2.1529699957258445e-4	0.001237196359894253	6.574443627060422e-4	Steap3/Phlda3/Ptgs2/Ifi204/Pttg1ip/Mdm2/Ddit3/Hic1/Pik3r1/Ripk3/Nfatc4/Cdkn1a/Ier3/Cyp1b1/Tmem109/Jak2/Nacc2/Chac1/Cav1/Tnfrsf1a/Plaur/Cyld/Casp12	23
GO:0030516	regulation of axon extension	12/937	109/28943	2.1745136847238253e-4	0.001245510495556022	6.618624824150837e-4	Bmpr2/Map2/Lrp1/Rtn4/Tnfrsf12a/Sema6a/Bdnf/Ngf/Sema3d/Sema3a/Sema3c/Slit2	12
GO:0042310	vasoconstriction	12/937	109/28943	2.1745136847238253e-4	0.001245510495556022	6.618624824150837e-4	Bmpr2/Per2/Ptgs2/Htr2a/Ednrb/Ptgs1/Cav1/Tbxas1/Cacna1c/Adm/Ednra/Manf	12
GO:0048704	embryonic skeletal system morphogenesis	12/937	109/28943	2.1745136847238253e-4	0.001245510495556022	6.618624824150837e-4	Tgfb2/Hoxb4/Osr1/Mef2c/Mmp14/Runx2/Tbx15/Hspg2/Pdgfra/Hoxa5/Foxc2/Tgfbr2	12
GO:0006690	icosanoid metabolic process	14/937	142/28943	2.1833259143399126e-4	0.0012492030502306694	6.638247006477969e-4	Pla2g4a/Ptgs2/Ephx1/Acox1/Sphk1/Cyp1b1/Dagla/Anxa1/Ptgs1/Cyp2u1/Tlr4/Tbxas1/Tnfrsf1a/Dpep1	14
GO:0043524	negative regulation of neuron apoptotic process	17/937	195/28943	2.1867102086721706e-4	0.0012497853476188022	6.641341326406934e-4	En1/Lrp1/Ccl2/Mef2c/Il6st/Nfatc4/Ptk2b/Angpt1/Pcdhgc3/Pcdhgc4/Pcdhgc5/Jak2/Nr4a2/Bdnf/Ngf/Jun/Axl	17
GO:0051494	negative regulation of cytoskeleton organization	16/937	177/28943	2.197338638781191e-4	0.0012531474461558822	6.659207469581283e-4	Tmeff2/Map2/Nav3/Ssh2/Pik3r1/Plekhh2/Gsn/Pfn2/Slit2/Met/Capg/Add2/Eps8/Arap1/Mid1ip1/Mid1	16
GO:0055088	lipid homeostasis	16/937	177/28943	2.197338638781191e-4	0.0012531474461558822	6.659207469581283e-4	Nr1h4/Rtn4/Plscr3/Nr1d1/Acox1/Tspo/Zbtb20/Fitm2/Fabp4/Cav1/Tgfb1/Cebpa/Tsku/Ces1a/Il18/Abhd5	16
GO:0090049	regulation of cell migration involved in sprouting angiogenesis	7/937	39/28943	2.266251027808447e-4	0.001291054118431112	6.860642979773259e-4	Ptgs2/Itgb1bp1/Rhoj/Anxa1/Fgf2/Stard13/Foxc2	7
GO:0061180	mammary gland epithelium development	10/937	79/28943	2.3012470358337028e-4	0.0013081685248910425	6.951588689063116e-4	Rtn4/Lbh/Nr3c1/Jak2/Fgf2/Csf1/Slit2/Areg/Hoxa5/Tgfb1	10
GO:0071347	cellular response to interleukin-1	10/937	79/28943	2.3012470358337028e-4	0.0013081685248910425	6.951588689063116e-4	Il1r1/Ccl20/Ccl2/Ccl7/Nr1d1/Adamts12/Cd47/Nfkb1/Il6/Adamts7	10
GO:0002688	regulation of leukocyte chemotaxis	13/937	126/28943	2.316115454444294e-4	0.0013101366532058659	6.962047294565101e-4	Tnfsf18/Ccl2/Ccl7/Pgf/Ninj1/Ptk2b/Ano6/Pla2g7/Csf1/Slit2/Cxcl10/Ptn/Ednra	13
GO:0048640	negative regulation of developmental growth	13/937	126/28943	2.316115454444294e-4	0.0013101366532058659	6.962047294565101e-4	Map2/Rgs2/Dusp10/Kcnk2/Rtn4/Cdkn1a/Sema6a/Epha7/Sema3d/Sema3a/Sema3c/Slit2/Tgfbr2	13
GO:1903052	positive regulation of proteolysis involved in protein catabolic process	13/937	126/28943	2.316115454444294e-4	0.0013101366532058659	6.962047294565101e-4	Dnajb2/Rnf217/Sh3rf3/Mdm2/Gabarap/Trib2/Ptk2b/Dab2/Hspa1b/Hspa1a/Socs5/Smurf1/Cav1	13
GO:0018126	protein hydroxylation	6/937	28/28943	2.3171134900478672e-4	0.0013101366532058659	6.962047294565101e-4	P3h4/Asph/Plod3/P3h3/P4ha3/Plod2	6
GO:0032740	positive regulation of interleukin-17 production	6/937	28/28943	2.3171134900478672e-4	0.0013101366532058659	6.962047294565101e-4	Nr1h4/Sphk1/Jak2/Il6/Tgfb1/Il18	6
GO:0035306	positive regulation of dephosphorylation	9/937	65/28943	2.364706292670127e-4	0.0013356164632717584	7.097446638061986e-4	Mef2c/Itga2/Itga1/Ripk3/Pdgfrb/Jak2/Magi2/Gna12/Tgfb1	9
GO:0048562	embryonic organ morphogenesis	24/937	333/28943	2.444205306483946e-4	0.001379043613626252	7.328217889210751e-4	Hlx/Tgfb2/Eya4/Lrig3/Tbx2/Hoxb4/Osr1/Tshr/Mef2c/Rarb/Mmp14/Runx2/Itga8/Acvr1/Mafb/Tbx15/Hspg2/Pdgfra/Hoxa5/Mfap5/Ednra/Foxc2/Tbx18/Tgfbr2	24
GO:0045581	negative regulation of T cell differentiation	8/937	52/28943	2.4922569914987027e-4	0.0014016623186479925	7.448413361734815e-4	Tnfsf18/Hlx/Bcl6/Socs5/Anxa1/Fgl2/Loxl3/Il4ra	8
GO:0046638	positive regulation of alpha-beta T cell differentiation	8/937	52/28943	2.4922569914987027e-4	0.0014016623186479925	7.448413361734815e-4	Hlx/Nfkbiz/Socs5/Anxa1/Il6/Il4ra/Il18/Tgfbr2	8
GO:0060251	regulation of glial cell proliferation	8/937	52/28943	2.4922569914987027e-4	0.0014016623186479925	7.448413361734815e-4	Igf1/Tspo/Fas/Vim/Cdkn2b/Il6/Ptn/Nrg1	8
GO:0031960	response to corticosteroid	11/937	95/28943	2.529558790333128e-4	0.0014196174252655948	7.543826539547087e-4	Pik3r1/Nr3c1/Anxa1/Jak2/Fas/Rxra/Sstr4/Il6/Areg/Tgfb1/Adam9	11
GO:0045685	regulation of glial cell differentiation	11/937	95/28943	2.529558790333128e-4	0.0014196174252655948	7.543826539547087e-4	Serpine2/Dusp10/Egr2/Hmga2/Lif/Rtn4/Nr1d1/Il6st/Bin1/Ptn/Tgfb1	11
GO:0090276	regulation of peptide hormone secretion	19/937	235/28943	2.543069536230327e-4	0.0014256847368187215	7.576068145703489e-4	Klf7/Irs1/Per2/Nr1h4/Hmga2/Lrp1/Lif/Nr1d1/Hfe/Ptger4/Efna5/Jak2/Fbn1/Anxa5/Sri/Il6/Nucb2/Rab8b/Hmgn3	19
GO:0051965	positive regulation of synapse assembly	10/937	80/28943	2.55476498733319e-4	0.0014307225766815033	7.602839154133264e-4	Lrrn3/Flrt2/Pik3r1/Il1rap/Thbs2/Efna5/Bdnf/Adgrl3/Adgre5/Tpbg	10
GO:0014897	striated muscle hypertrophy	12/937	111/28943	2.580367265894959e-4	0.001443529611355008	7.670895551824219e-4	Rgs2/Igf1/Akap6/Mef2c/Nr3c1/Lmna/Camk2d/Ece1/P2rx4/Lmcd1/Tnfrsf1a/Inpp5f	12
GO:0048286	lung alveolus development	9/937	66/28943	2.6604176994140594e-4	0.00148359724082425	7.883814357403304e-4	Bmpr2/Igf1/Lif/Flt4/Man2a1/Ltbp3/Slc7a11/Hoxa5/Tgfb1	9
GO:0060688	regulation of morphogenesis of a branching structure	9/937	66/28943	2.6604176994140594e-4	0.00148359724082425	7.883814357403304e-4	Ntn4/Rtn4/Pgf/Rxra/Fgf7/Pdgfra/Met/Tgfb1/Cpe	9
GO:2000648	positive regulation of stem cell proliferation	9/937	66/28943	2.6604176994140594e-4	0.00148359724082425	7.883814357403304e-4	Pbx1/Hmga2/Runx2/Ltbp3/Fgf2/Ngf/Cxcl1/Tgfb1/Tbx18	9
GO:0048565	digestive tract development	13/937	128/28943	2.707157015712874e-4	0.00150806921940714	8.013858098923519e-4	Col3a1/Hlx/Egfr/Tbx2/Il6st/Rarb/Ednrb/Ext1/Fat4/Pdgfc/Pdgfra/Hoxa5/Dchs1	13
GO:0044344	cellular response to fibroblast growth factor stimulus	11/937	96/28943	2.774648686038143e-4	0.0015424126011544667	8.196358334601317e-4	Tbx2/Itgb1bp1/Flrt2/Ext1/Runx2/Ext2/Fgf7/Fgf2/Fat4/Fam20c/Nptn	11
GO:0070555	response to interleukin-1	11/937	96/28943	2.774648686038143e-4	0.0015424126011544667	8.196358334601317e-4	Il1r1/Ccl20/Ccl2/Ccl7/Nr1d1/Adamts12/Cd47/Anxa1/Nfkb1/Il6/Adamts7	11
GO:0010544	negative regulation of platelet activation	5/937	19/28943	2.8017216897972255e-4	0.001552559521911768	8.250278925276859e-4	Serpine2/C1qtnf1/Prkg1/Pdgfra/Sh2b3	5
GO:0030214	hyaluronan catabolic process	5/937	19/28943	2.8017216897972255e-4	0.001552559521911768	8.250278925276859e-4	Fgf2/Gusb/Tgfb1/Cemip/Hexa	5
GO:0033604	negative regulation of catecholamine secretion	5/937	19/28943	2.8017216897972255e-4	0.001552559521911768	8.250278925276859e-4	Entpd1/Ptgs1/P2ry1/Syt11/Myo5a	5
GO:1905477	positive regulation of protein localization to membrane	12/937	112/28943	0.00028063169069541443	0.0015534758475497731	8.255148266511916e-4	Lrp1/Egfr/Ccl2/Itgb1bp1/Lgals3/Stom/Ptn/Tcaf2/Tgfb1/Cemip/Itgb1/Myo5a	12
GO:0033209	tumor necrosis factor-mediated signaling pathway	10/937	81/28943	2.8312445971495414e-4	0.00156563379241327	8.319755410306616e-4	Tnfsf18/Nr1h4/Sphk1/Ripk1/Ptk2b/Ext1/Adipoq/Jak2/Tnfrsf1a/Cyld	10
GO:1903055	positive regulation of extracellular matrix organization	6/937	29/28943	2.842064174279045e-4	0.0015699728979464054	8.342813354578213e-4	Cflar/Ddr2/Tgfb2/Efemp2/Il6/Emilin1	6
GO:0043392	negative regulation of DNA binding	8/937	53/28943	2.852943929146656e-4	0.0015699939868792704	8.342925420863544e-4	Per2/Ifi204/Hmga2/Ddit3/Jak2/Nfib/Jun/Sri	8
GO:0043550	regulation of lipid kinase activity	8/937	53/28943	2.852943929146656e-4	0.0015699939868792704	8.342925420863544e-4	Irs1/Pik3r1/Ptk2b/Pdgfrb/Fgf2/Vav3/Pdgfra/Tgfb1	8
GO:0060412	ventricular septum morphogenesis	8/937	53/28943	2.852943929146656e-4	0.0015699939868792704	8.342925420863544e-4	Bmpr2/Tgfb2/Slit3/Acvr1/Fzd1/Slit2/Tgfbr3/Tgfbr2	8
GO:0010038	response to metal ion	22/937	296/28943	2.85399399243344e-4	0.0015699939868792704	8.342925420863544e-4	Pam/Pla2g4a/Egfr/Hfe/Mef2c/Nfatc4/Mylk/Xdh/Fas/Gsn/B2m/Fabp4/Cp/Anxa5/Syt11/Asph/Jun/P2rx4/Cav1/Fosb/Cebpa/Adam9	22
GO:0003014	renal system process	13/937	129/28943	2.922943914836238e-4	0.0016045807499220554	8.526718981238003e-4	Psap/Ednrb/Ptger4/Dab2/Adcy6/Comt/Adipoq/Gsn/Kirrel/Cacna1c/Adm/Ednra/Maged2	13
GO:0033138	positive regulation of peptidyl-serine phosphorylation	13/937	129/28943	2.922943914836238e-4	0.0016045807499220554	8.526718981238003e-4	Ptgs2/Lif/Egfr/Angpt1/Tnks1bp1/Bdnf/Pfn2/Ngf/Il6/Cav1/Met/Il11/Tgfb1	13
GO:0001764	neuron migration	17/937	200/28943	2.9490766107492957e-4	0.0016172454393942918	8.594018958580775e-4	Il1r1/Col3a1/Tnn/Flrt2/Mef2c/Zswim6/Sema6a/Prkg1/Emx2/Nr4a2/Sema3a/Apbb2/Adgrl3/Met/Axl/Nr2f2/Nrg1	17
GO:0001666	response to hypoxia	18/937	219/28943	2.995948786233733e-4	0.0016294097844338385	8.658660112818772e-4	Tgfb2/Kcnk2/Cr1l/Rtn4/Pgf/Plau/Vasn/Fndc1/Nr4a2/Camk2d/Ece1/Cpeb2/Cav1/Itpr2/Arnt2/Plat/Ednra/Il18	18
GO:0033212	iron import into cell	4/937	11/28943	3.002112706408114e-4	0.0016294097844338385	8.658660112818772e-4	Steap3/Hfe/Slc39a14/Steap2	4
GO:0045602	negative regulation of endothelial cell differentiation	4/937	11/28943	3.002112706408114e-4	0.0016294097844338385	8.658660112818772e-4	S1pr3/Acvrl1/Xdh/Jag1	4
GO:0048262	determination of dorsal/ventral asymmetry	4/937	11/28943	3.002112706408114e-4	0.0016294097844338385	8.658660112818772e-4	Grem2/Aida/Ddit3/Acvr1	4
GO:0048263	determination of dorsal identity	4/937	11/28943	3.002112706408114e-4	0.0016294097844338385	8.658660112818772e-4	Grem2/Aida/Ddit3/Acvr1	4
GO:0060600	dichotomous subdivision of an epithelial terminal unit	4/937	11/28943	3.002112706408114e-4	0.0016294097844338385	8.658660112818772e-4	Sema3a/Sema3c/Areg/Plxna1	4
GO:1900747	negative regulation of vascular endothelial growth factor signaling pathway	4/937	11/28943	3.002112706408114e-4	0.0016294097844338385	8.658660112818772e-4	Dcn/Xdh/Sema6a/Adgra2	4
GO:1903800	positive regulation of miRNA maturation	4/937	11/28943	3.002112706408114e-4	0.0016294097844338385	8.658660112818772e-4	Egfr/Ripk1/Il6/Tgfb1	4
GO:2000727	positive regulation of cardiac muscle cell differentiation	4/937	11/28943	3.002112706408114e-4	0.0016294097844338385	8.658660112818772e-4	Mef2c/Tgfb1/Efnb2/Nrg1	4
GO:2001280	positive regulation of unsaturated fatty acid biosynthetic process	4/937	11/28943	3.002112706408114e-4	0.0016294097844338385	8.658660112818772e-4	Pla2g4a/Ptgs2/Abcd2/Anxa1	4
GO:0014896	muscle hypertrophy	12/937	113/28943	3.048836141283722e-4	0.0016513747345763424	8.775381541335928e-4	Rgs2/Igf1/Akap6/Mef2c/Nr3c1/Lmna/Camk2d/Ece1/P2rx4/Lmcd1/Tnfrsf1a/Inpp5f	12
GO:0043473	pigmentation	12/937	113/28943	3.048836141283722e-4	0.0016513747345763424	8.775381541335928e-4	En1/Rab32/Cd63/Sparc/Tbx2/Dtnbp1/Mef2c/Ednrb/Ap3s1/Zeb2/Ednra/Myo5a	12
GO:0006636	unsaturated fatty acid biosynthetic process	7/937	41/28943	3.1315839269594685e-4	0.0016909912799870095	8.985903292728385e-4	Pla2g4a/Ptgs2/Sphk1/Abcd2/Anxa1/Ptgs1/Tbxas1	7
GO:0032689	negative regulation of interferon-gamma production	7/937	41/28943	3.1315839269594685e-4	0.0016909912799870095	8.985903292728385e-4	Il1rl1/Nr1h4/Ddit3/Lgals9/Tlr4/Axl/Cd276	7
GO:0043368	positive T cell selection	7/937	41/28943	3.1315839269594685e-4	0.0016909912799870095	8.985903292728385e-4	Tnfsf18/Ctsl/H2-DMa/Il6/Loxl3/Tgfb1/Cyld	7
GO:0043406	positive regulation of MAP kinase activity	13/937	130/28943	3.1532332813938714e-4	0.0017009422838652744	9.038782783932114e-4	Egfr/Ptk2b/Htr2a/Ghr/Pdgfrb/Zeb2/Fgf2/Pdgfc/Tlr4/Taok3/Tgfb1/Fzd4/Adam9	13
GO:1990845	adaptive thermogenesis	15/937	165/28943	3.214053916619025e-4	0.0017319815034352111	9.203724749416027e-4	Plcl1/Per2/Ddit3/Nr1d1/Tshr/Adipoq/Adamts5/Jak2/Fabp4/Pdgfc/Tlr4/Cav1/Il4ra/Foxc2/Il18	15
GO:0006692	prostanoid metabolic process	8/937	54/28943	3.255154620050266e-4	0.0017469991411062453	9.28352825957853e-4	Pla2g4a/Ptgs2/Acox1/Sphk1/Anxa1/Ptgs1/Tbxas1/Tnfrsf1a	8
GO:0006693	prostaglandin metabolic process	8/937	54/28943	3.255154620050266e-4	0.0017469991411062453	9.28352825957853e-4	Pla2g4a/Ptgs2/Acox1/Sphk1/Anxa1/Ptgs1/Tbxas1/Tnfrsf1a	8
GO:0045687	positive regulation of glial cell differentiation	8/937	54/28943	3.255154620050266e-4	0.0017469991411062453	9.28352825957853e-4	Serpine2/Egr2/Lif/Rtn4/Il6st/Bin1/Ptn/Tgfb1	8
GO:0071709	membrane assembly	8/937	54/28943	3.255154620050266e-4	0.0017469991411062453	9.28352825957853e-4	Psap/Cdh2/Mafb/Syt11/Ugcg/Magi2/Cav2/Cav1	8
GO:0007156	homophilic cell adhesion via plasma membrane adhesion molecules	12/937	114/28943	3.3088891271570515e-4	0.001774034871118415	9.427195739247341e-4	Cdh10/Igsf11/Ptprm/Cdh2/Pcdhgc3/Pcdh12/Fat4/Dchs1/Palld/Cdh13/Nptn/Pcdh19	12
GO:0002791	regulation of peptide secretion	19/937	240/28943	3.3165532778045006e-4	0.0017763405537612137	9.439448103583643e-4	Klf7/Irs1/Per2/Nr1h4/Hmga2/Lrp1/Lif/Nr1d1/Hfe/Ptger4/Efna5/Jak2/Fbn1/Anxa5/Sri/Il6/Nucb2/Rab8b/Hmgn3	19
GO:0050772	positive regulation of axonogenesis	11/937	98/28943	3.3252212619285323e-4	0.0017773778830207064	9.444960456319484e-4	Bmpr2/Plxna2/Plxnc1/Lrp1/Tiam2/Tnfrsf12a/Efna5/Zeb2/Bdnf/Ngf/Plxna1	11
GO:0071774	response to fibroblast growth factor	11/937	98/28943	3.3252212619285323e-4	0.0017773778830207064	9.444960456319484e-4	Tbx2/Itgb1bp1/Flrt2/Ext1/Runx2/Ext2/Fgf7/Fgf2/Fat4/Fam20c/Nptn	11
GO:0050771	negative regulation of axonogenesis	9/937	68/28943	3.344063222522577e-4	0.0017844767126822883	9.482683534838858e-4	Map2/Rtn4/Sema6a/Epha7/Sema3d/Sema3a/Sema3c/Slit2/Thy1	9
GO:1903828	negative regulation of protein localization	18/937	221/28943	3.3452602642595444e-4	0.0017844767126822883	9.482683534838858e-4	Klf7/Tmbim1/Irs1/Os9/Itgb1bp1/Fbxo4/Dab2/Angpt1/Adipoq/Mrap/Anxa1/Frmd4a/Fbn1/Anxa5/Mdfic/Tgfb1/Bag3/Snx33	18
GO:0002456	T cell mediated immunity	14/937	148/28943	3.3534948704606123e-4	0.0017852627430345255	9.486860488803048e-4	Il1r1/Il18rap/Cr1l/Arg1/Hfe/Serpinb9/Ripk3/H2-T24/H2-T23/H2-T22/B2m/Jag1/Il6/Il18	14
GO:1904019	epithelial cell apoptotic process	14/937	148/28943	3.3534948704606123e-4	0.0017852627430345255	9.486860488803048e-4	Cflar/Bmpr2/Igf1/Ccl2/Angpt1/Ano6/Cd248/Jak2/Fas/Gsn/Pla2r1/Ngf/Ednra/Tgfbr2	14
GO:0034504	protein localization to nucleus	23/937	320/28943	3.389751840739534e-4	0.0018027471773358992	9.579772520709808e-4	Irs1/Rassf5/Ptgs2/Tor1aip1/Tgfb2/Syne1/Pttg1ip/Mdm2/Lif/Pik3r1/Fbxo4/Angpt1/Cdkn1a/Jak2/Lmna/Ptpn22/Il6/Mdfic/Cav2/Tnfrsf1a/Tgfb1/Ptpn5/Bag3	23
GO:0120254	olefinic compound metabolic process	15/937	166/28943	3.4297524682788086e-4	0.001817923854306822	9.660421163419982e-4	Pla2g4a/Ptgs2/Ephx1/Sphk1/Cyp46a1/Ednrb/Dab2/Cyp1b1/Dagla/Ptgs1/Dhrs9/Cyp2u1/Adh7/H6pd/Bco1	15
GO:0001516	prostaglandin biosynthetic process	6/937	30/28943	3.4559553038765754e-4	0.001817923854306822	9.660421163419982e-4	Pla2g4a/Ptgs2/Sphk1/Anxa1/Ptgs1/Tbxas1	6
GO:0006929	substrate-dependent cell migration	6/937	30/28943	3.4559553038765754e-4	0.001817923854306822	9.660421163419982e-4	Itgb1bp1/Itga2/Tnfrsf12a/Ston1/Slit2/Cspg4	6
GO:0010955	negative regulation of protein processing	6/937	30/28943	3.4559553038765754e-4	0.001817923854306822	9.660421163419982e-4	Serpine2/Mdm2/Plau/Chac1/Furin/Plat	6
GO:0043032	positive regulation of macrophage activation	6/937	30/28943	3.4559553038765754e-4	0.001817923854306822	9.660421163419982e-4	Il1rl1/Pla2g4a/Lgals9/Tlr4/Cebpa/Il4ra	6
GO:0045932	negative regulation of muscle contraction	6/937	30/28943	3.4559553038765754e-4	0.001817923854306822	9.660421163419982e-4	Rgs2/Ptgs2/Ptger4/Bin1/Prkg1/Sri	6
GO:0046457	prostanoid biosynthetic process	6/937	30/28943	3.4559553038765754e-4	0.001817923854306822	9.660421163419982e-4	Pla2g4a/Ptgs2/Sphk1/Anxa1/Ptgs1/Tbxas1	6
GO:0048668	collateral sprouting	6/937	30/28943	3.4559553038765754e-4	0.001817923854306822	9.660421163419982e-4	Lrp1/Efna5/Zeb2/Bdnf/Ngf/Epha7	6
GO:0150077	regulation of neuroinflammatory response	6/937	30/28943	3.4559553038765754e-4	0.001817923854306822	9.660421163419982e-4	Ptgs2/Igf1/Nr1d1/Sphk1/Dagla/Syt11	6
GO:1903318	negative regulation of protein maturation	6/937	30/28943	3.4559553038765754e-4	0.001817923854306822	9.660421163419982e-4	Serpine2/Mdm2/Plau/Chac1/Furin/Plat	6
GO:0008625	extrinsic apoptotic signaling pathway via death domain receptors	10/937	83/28943	3.4595975640567243e-4	0.001817923854306822	9.660421163419982e-4	Cflar/Tmbim1/Gabarap/Pik3r1/Lgals3/Fas/Ngf/Bag3/Tnfrsf26/Il18	10
GO:0050810	regulation of steroid biosynthetic process	10/937	83/28943	3.4595975640567243e-4	0.001817923854306822	9.660421163419982e-4	Igf1/Nr1d1/Dab2/Tspo/Nr3c1/Nfkb1/H6pd/Igfbp7/Asah1/Ces1a	10
GO:0090596	sensory organ morphogenesis	23/937	321/28943	3.54241858206238e-4	0.0018595936910408976	9.881854075314749e-4	Col5a2/Eya4/Lrig3/Tbx2/Osr1/Tshr/Rarb/Col8a1/Man2a1/Ptprm/Rorb/Itga8/Col5a1/Bdnf/Jag1/Mafb/Fgf2/Ptn/Mfap5/Tsku/Ednra/Thy1/Tbx18	23
GO:0034763	negative regulation of transmembrane transport	14/937	149/28943	3.5931741223055953e-4	0.001884364701082011	0.0010013486865694577	Hecw2/Kcne4/Rgs2/Tgfb2/Osr1/Bin1/Gsto1/Rem1/Kcnab1/Camk2d/Sri/Cav1/Tcaf2/Tgfb1	14
GO:0002690	positive regulation of leukocyte chemotaxis	11/937	99/28943	3.633244525705191e-4	0.0018939073879590915	0.0010064196566238327	Tnfsf18/Ccl2/Ccl7/Pgf/Ptk2b/Ano6/Pla2g7/Csf1/Cxcl10/Ptn/Ednra	11
GO:1901019	regulation of calcium ion transmembrane transporter activity	11/937	99/28943	3.633244525705191e-4	0.0018939073879590915	0.0010064196566238327	Vmp1/Akap6/Gsto1/Cacnb2/Rem1/Asph/Pde4b/Sri/Stim2/Cracr2a/Myo5a	11
GO:2001237	negative regulation of extrinsic apoptotic signaling pathway	11/937	99/28943	3.633244525705191e-4	0.0018939073879590915	0.0010064196566238327	Cflar/Tmbim1/Eya4/Igf1/Ripk1/Lgals3/Dab2/Acvr1/Il7/Lmna/Nrg1	11
GO:0014856	skeletal muscle cell proliferation	5/937	20/28943	3.6364743256779374e-4	0.0018939073879590915	0.0010064196566238327	Cflar/Angpt1/Jak2/Fgf2/Cav2	5
GO:0043373	CD4-positive, alpha-beta T cell lineage commitment	5/937	20/28943	3.6364743256779374e-4	0.0018939073879590915	0.0010064196566238327	Tnfsf18/Ctsl/Il6/Loxl3/Tgfb1	5
GO:0060973	cell migration involved in heart development	5/937	20/28943	3.6364743256779374e-4	0.0018939073879590915	0.0010064196566238327	Pdgfrb/Sema3c/Dchs1/Ednra/Ndrg4	5
GO:1904754	positive regulation of vascular associated smooth muscle cell migration	5/937	20/28943	3.6364743256779374e-4	0.0018939073879590915	0.0010064196566238327	Ddr2/Mdm2/Lrp1/Adamts1/Myo5a	5
GO:0040018	positive regulation of multicellular organism growth	7/937	42/28943	3.653906844400227e-4	0.0019011115315544433	0.0010102479281484061	Hmga2/Sh3pxd2b/Tshr/Ghr/Foxs1/Csf1/Sgip1	7
GO:0006937	regulation of muscle contraction	15/937	167/28943	3.6577705958716074e-4	0.0019012486729131852	0.001010320804868805	Rgs2/Ptgs2/Sphk1/Akap6/Itga2/Ptger4/Bin1/Prkg1/Ptgs1/Pde4b/Sri/P2rx4/Cav1/Cacna1c/Dmpk	15
GO:0090087	regulation of peptide transport	19/937	242/28943	3.679052934675118e-4	0.001910430535695113	0.0010152000335190048	Klf7/Irs1/Per2/Nr1h4/Hmga2/Lrp1/Lif/Nr1d1/Hfe/Ptger4/Efna5/Jak2/Fbn1/Anxa5/Sri/Il6/Nucb2/Rab8b/Hmgn3	19
GO:0032892	positive regulation of organic acid transport	8/937	55/28943	3.7024085549970995e-4	0.0019169038802882043	0.0010186399595069418	Pla2g4a/Dtnbp1/Nr3c1/Acsl5/Pla2r1/Sstr4/P2ry2/Itgb1	8
GO:0048701	embryonic cranial skeleton morphogenesis	8/937	55/28943	3.7024085549970995e-4	0.0019169038802882043	0.0010186399595069418	Tgfb2/Mef2c/Mmp14/Runx2/Tbx15/Pdgfra/Foxc2/Tgfbr2	8
GO:0098926	postsynaptic signal transduction	8/937	55/28943	3.7024085549970995e-4	0.0019169038802882043	0.0010186399595069418	Rgs8/Anks1b/Ly6a/Ly6c1/Jak2/Chrna1/Rgs10/Nrg1	8
GO:0150116	regulation of cell-substrate junction organization	9/937	69/28943	3.736713200049439e-4	0.001932770069486884	0.0010270712295821231	Lrp1/Dusp3/Itgb1bp1/Pik3r1/Mmp14/Acvrl1/Efna5/Thy1/Peak1	9
GO:0010466	negative regulation of peptidase activity	20/937	262/28943	3.7599767044737463e-4	0.0019428998998361892	0.0010324542068314974	Cflar/Serpine2/Serpinb8/Ptgs2/Ifi204/Igf1/Mdm2/Serpinb9/Anxa8/Ctsb/Hspa1b/Bin1/Lxn/Ngf/Il6/Plaur/Serpinh1/Dpep1/Cd109/Timp1	20
GO:0045913	positive regulation of carbohydrate metabolic process	10/937	84/28943	3.814916421723548e-4	0.001969362035495802	0.001046516147586045	Irs1/Igf1/C1qtnf2/Ppp1r3e/Htr2a/Ptger4/Has2/Zbtb20/P2ry1/Nfkb1	10
GO:0016050	vesicle organization	23/937	323/28943	0.00038659472873912826	0.0019937566039759146	0.0010594793861210075	Serpine2/Rab7b/Pla2g4a/Dnm3/Rab32/Rab34/Sphk1/Trim9/Vti1b/Dtnbp1/Cplx2/Anxa8/Ap3s1/Anxa1/Zeb2/Vapb/Syt11/Vav3/Sdcbp/Samd9l/Cav2/Snx33/Rab8b	23
GO:2000116	regulation of cysteine-type endopeptidase activity	19/937	243/28943	3.8728797923019963e-4	0.0019953832373801796	0.001060343776767869	Cflar/Ptgs2/Ifi204/Igf1/Mdm2/Dap/Hspa1b/Xdh/Jak2/Fas/Gsn/Ngf/Asph/Epha7/Tnfsf15/Il6/Plaur/Dpep1/Casp12	19
GO:0001942	hair follicle development	12/937	116/28943	3.885651925656517e-4	0.0020000124580304155	0.0010628037379501667	Ptgs2/Tgfb2/Egfr/Inhba/Ctsl/Fst/Ext1/Fgf7/Ldb2/Lncpint/Myo5a/Cd109	12
GO:0030900	forebrain development	27/937	407/28943	3.8978432611734104e-4	0.0020043340080094234	0.0010651002033811624	Col3a1/Hmga2/Egfr/Rtn4/Inhba/Zswim6/Rarb/Ext1/Cdh2/Prkg1/Emx2/Zeb2/Nr4a2/B2m/Btbd3/Fgf2/Fat4/Slc7a11/Nfib/Lrp8/Sema3a/Slit2/Axl/Nr2f2/Tsku/Nrg1/Tmem108	27
GO:0035264	multicellular organism growth	18/937	224/28943	3.935408996823536e-4	0.0020215986818871053	0.0010742746261993886	Col3a1/En1/Sgpl1/Adarb1/Igf1/Hmga2/Sh3pxd2b/Tshr/Rarb/Ghr/Ext1/Plec/Tns2/Foxs1/Csf1/Sgip1/Lncpint/Hoxa5	18
GO:0033559	unsaturated fatty acid metabolic process	13/937	133/28943	3.9390741216849674e-4	0.0020215986818871053	0.0010742746261993886	Pla2g4a/Ptgs2/Ephx1/Acox1/Sphk1/Abcd2/Cyp1b1/Dagla/Anxa1/Ptgs1/Cyp2u1/Tbxas1/Tnfrsf1a	13
GO:2000241	regulation of reproductive process	18/937	225/28943	4.1512042191259936e-4	0.0021210001290926503	0.0011270964119955362	Igf1/Lif/Inhba/Lhfpl2/Plau/Ednrb/Ptger4/Rxra/Jag1/Anxa5/P2ry1/Cfap69/Sema3a/Arhgdib/P2ry2/Plat/Il18/Timp1	18
GO:0006457	protein folding	15/937	169/28943	4.153066871400938e-4	0.0021210001290926503	0.0011270964119955362	Dnajb2/Pofut2/Txndc5/Dnajc3/Dnajb11/Hspa13/H2-DMa/Hspa1b/Hspa1a/Dnajc1/Pdia3/B2m/Pdrg1/Selenof/Dnajb5	15
GO:0032271	regulation of protein polymerization	17/937	206/28943	4.159311966680823e-4	0.0021210001290926503	0.0011270964119955362	Map2/Nav3/Ssh2/Ptk2b/Cdc42ep3/Bin1/Gsn/Pfn2/Kirrel/Slit2/Arpc1b/Cav1/Met/Capg/Add2/Eps8/Tppp3	17
GO:0000768	syncytium formation by plasma membrane fusion	9/937	70/28943	4.1665835938381804e-4	0.0021210001290926503	0.0011270964119955362	Cflar/Capn2/Adamts5/Myof/Sh3pxd2a/Cxcl10/Il4ra/Adam9/Cd109	9
GO:0032720	negative regulation of tumor necrosis factor production	9/937	70/28943	4.1665835938381804e-4	0.0021210001290926503	0.0011270964119955362	Igf1/Nr1h4/Ptger4/Tspo/Adipoq/Syt11/Ptpn22/Tlr4/Axl	9
GO:0140253	cell-cell fusion	9/937	70/28943	4.1665835938381804e-4	0.0021210001290926503	0.0011270964119955362	Cflar/Capn2/Adamts5/Myof/Sh3pxd2a/Cxcl10/Il4ra/Adam9/Cd109	9
GO:0060037	pharyngeal system development	6/937	31/28943	4.168903870475612e-4	0.0021210001290926503	0.0011270964119955362	Bmpr2/Tgfb2/Plxna2/Acvr1/Ece1/Ednra	6
GO:0060384	innervation	6/937	31/28943	4.168903870475612e-4	0.0021210001290926503	0.0011270964119955362	Serpine2/Adarb1/Vcam1/Ece1/Sema3a/Ednra	6
GO:1905523	positive regulation of macrophage migration	6/937	31/28943	4.168903870475612e-4	0.0021210001290926503	0.0011270964119955362	Tnfsf18/Rtn4/Ccl2/Mmp14/Csf1/P2rx4	6
GO:0032413	negative regulation of ion transmembrane transporter activity	10/937	85/28943	4.2000904850047094e-4	0.0021327574857028723	0.0011333442543545096	Hecw2/Kcne4/Osr1/Gsto1/Rem1/Kcnab1/Camk2d/Sri/Cav1/Tcaf2	10
GO:0051966	regulation of synaptic transmission, glutamatergic	10/937	85/28943	4.2000904850047094e-4	0.0021327574857028723	0.0011333442543545096	Serpine2/Ptgs2/Ccl2/Dtnbp1/Mef2c/Ptk2b/Htr2a/Cdh2/Shank2/Myo5a	10
GO:0050919	negative chemotaxis	7/937	43/28943	4.2436745587016094e-4	0.0021486908288114283	0.0011418112099206227	Slit3/Sema6a/Sema3d/Sema3a/Sema3c/Slit2/Nrg1	7
GO:0051281	positive regulation of release of sequestered calcium ion into cytosol	7/937	43/28943	4.2436745587016094e-4	0.0021486908288114283	0.0011418112099206227	Akap6/Gsto1/Sri/Cxcl10/Cemip/Ednra/Thy1	7
GO:1905144	response to acetylcholine	7/937	43/28943	4.2436745587016094e-4	0.0021486908288114283	0.0011418112099206227	Rgs8/Ly6a/Ly6c1/Tspo/Chrna1/Rgs10/Ednra	7
GO:0008544	epidermis development	25/937	367/28943	4.2797764389131235e-4	0.0021628229065933213	0.0011493209756879765	Klf7/Ptgs2/Tgfb2/Psap/Egfr/Inhba/Ctsl/Fst/Ext1/Plec/Cst6/Anxa1/Ptgs1/Fgf7/Jag1/Mafb/Fgf2/Ugcg/Ldb2/Plod3/Lncpint/Asah1/Palld/Myo5a/Cd109	25
GO:0051604	protein maturation	25/937	367/28943	4.2797764389131235e-4	0.0021628229065933213	0.0011493209756879765	Serpine2/Ifi204/Capn2/Mdm2/Cpd/Ctsl/Plau/Mmp14/Bmp1/Dnajb11/Ccbe1/Gsn/Chac1/Mafb/Enpep/Tspan5/Asph/Ece1/Plaur/Furin/Serpinh1/Plat/Adam9/Cpe/Casp12	25
GO:0044264	cellular polysaccharide metabolic process	11/937	101/28943	4.321528263940008e-4	0.0021797507890990624	0.0011583164280565086	Irs1/Per2/Igf1/C1qtnf2/Nr1d1/Il6st/Ppp1r3e/Ext1/Has2/Pcdh12/Ext2	11
GO:0045185	maintenance of protein location	11/937	101/28943	4.321528263940008e-4	0.0021797507890990624	0.0011583164280565086	Syne1/Os9/Lgals9/Tspo/Adcy6/Igsf11/Ltbp1/Gsn/Fbn1/Sri/Cav1	11
GO:0010951	negative regulation of endopeptidase activity	16/937	188/28943	4.3300771138708824e-4	0.0021819787441175694	0.0011595003601426047	Cflar/Serpine2/Serpinb8/Ptgs2/Ifi204/Igf1/Mdm2/Serpinb9/Anxa8/Hspa1b/Bin1/Il6/Plaur/Serpinh1/Dpep1/Timp1	16
GO:0001781	neutrophil apoptotic process	4/937	12/28943	4.387911705372781e-4	0.0022027149920222106	0.001170519572395821	Anxa1/Slc7a11/Il6/Il18	4
GO:0014842	regulation of skeletal muscle satellite cell proliferation	4/937	12/28943	4.387911705372781e-4	0.0022027149920222106	0.001170519572395821	Cflar/Angpt1/Jak2/Fgf2	4
GO:0032354	response to follicle-stimulating hormone	4/937	12/28943	4.387911705372781e-4	0.0022027149920222106	0.001170519572395821	Inhba/Efna5/Tgfbr3/Ednra	4
GO:0045625	regulation of T-helper 1 cell differentiation	4/937	12/28943	4.387911705372781e-4	0.0022027149920222106	0.001170519572395821	Hlx/Socs5/Anxa1/Il4ra	4
GO:0002700	regulation of production of molecular mediator of immune response	17/937	207/28943	4.3979049251095743e-4	0.002205634939174137	0.001172071228104376	Il1r1/Tgfb2/Arg1/Rtn4/Hfe/Lacc1/Angpt1/Bcl6/B2m/Ptpn22/Tlr4/Il6/Tgfb1/Axl/Il4ra/Il18/Parp3	17
GO:0071248	cellular response to metal ion	15/937	170/28943	4.4215443888084795e-4	0.002215386709421023	0.0011772533047601525	Egfr/Hfe/Mef2c/Nfatc4/Mylk/Fas/Gsn/B2m/Fabp4/Syt11/Asph/Jun/P2rx4/Fosb/Cebpa	15
GO:0009615	response to virus	24/937	347/28943	4.447769510296028e-4	0.0022264142923102675	0.0011831133464154863	Ifi204/Ifngr1/Lgals9/Map3k14/Itgb8/Lgals8/Serinc5/Ripk3/Ext1/Ifngr2/Ifit2/Ifih1/Vapb/Ptpn22/Nfkb1/Gbp7/Ifi44l/Fgl2/Il6/Cxcl10/Il17ra/Tgfb1/Htra1/Zdhhc1	24
GO:0090090	negative regulation of canonical Wnt signaling pathway	13/937	135/28943	4.550607992409882e-4	0.002275734924992101	0.0012093222595459276	Tnn/Bicc1/Tle2/Ddit3/Dab2/Cdh2/Fzd1/Cav1/Fzd4/Cyld/Tpbg/Tbx18/Rbms3	13
GO:0001937	negative regulation of endothelial cell proliferation	9/937	71/28943	4.636322020524246e-4	0.00231263591736412	0.0012289313937138588	Sparc/Ccl2/Mef2c/Acvrl1/Ptprm/Xdh/Cav2/Cav1/Nr2f2	9
GO:1903556	negative regulation of tumor necrosis factor superfamily cytokine production	9/937	71/28943	4.636322020524246e-4	0.00231263591736412	0.0012289313937138588	Igf1/Nr1h4/Ptger4/Tspo/Adipoq/Syt11/Ptpn22/Tlr4/Axl	9
GO:0003177	pulmonary valve development	5/937	21/28943	4.646291816556204e-4	0.00231263591736412	0.0012289313937138588	Bmpr2/Tgfb2/Jag1/Slit2/Tnfrsf1a	5
GO:0046321	positive regulation of fatty acid oxidation	5/937	21/28943	4.646291816556204e-4	0.00231263591736412	0.0012289313937138588	Irs1/C1qtnf2/Abcd2/Acsl5/Nucb2	5
GO:0090050	positive regulation of cell migration involved in sprouting angiogenesis	5/937	21/28943	4.646291816556204e-4	0.00231263591736412	0.0012289313937138588	Ptgs2/Rhoj/Anxa1/Fgf2/Foxc2	5
GO:0007189	adenylate cyclase-activating G protein-coupled receptor signaling pathway	14/937	153/28943	0.00047039902948984896	0.0023373223589764724	0.0012420497332106708	Tshr/S1pr3/Adcy4/Ptger4/Adcy6/Mrap/Rapgef4/Sstr4/Pde4b/Adgrl3/Cxcl10/Crtc3/Adm/Adgre5	14
GO:0051017	actin filament bundle assembly	15/937	171/28943	4.704740896784681e-4	0.0023373223589764724	0.0012420497332106708	Tmeff2/Sh3pxd2b/Gas7/Itgb1bp1/Pik3r1/Ptk2b/Ptger4/Cd47/Dpysl3/Pfn2/Rhoc/Met/Add2/Eps8/Arap1	15
GO:0050732	negative regulation of peptidyl-tyrosine phosphorylation	8/937	57/28943	4.7470311289545865e-4	0.002353903417090063	0.0012508608835970277	Igf1/Cblb/Socs5/Sh2b3/Cav1/Inpp5f/Thy1/Il18	8
GO:2001222	regulation of neuron migration	8/937	57/28943	4.7470311289545865e-4	0.002353903417090063	0.0012508608835970277	Il1r1/Col3a1/Tnn/Flrt2/Zswim6/Sema6a/Sema3a/Nrg1	8
GO:0035886	vascular associated smooth muscle cell differentiation	7/937	44/28943	4.907023972025698e-4	0.0024236750501760735	0.001287937428870013	Nfatc4/Pdgfrb/Mir145a/Efemp2/Smarca2/Adm/Ednra	7
GO:0022404	molting cycle process	12/937	119/28943	4.908721608530918e-4	0.0024236750501760735	0.001287937428870013	Ptgs2/Tgfb2/Egfr/Inhba/Ctsl/Fst/Ext1/Fgf7/Ldb2/Lncpint/Myo5a/Cd109	12
GO:0022405	hair cycle process	12/937	119/28943	4.908721608530918e-4	0.0024236750501760735	0.001287937428870013	Ptgs2/Tgfb2/Egfr/Inhba/Ctsl/Fst/Ext1/Fgf7/Ldb2/Lncpint/Myo5a/Cd109	12
GO:2000106	regulation of leukocyte apoptotic process	12/937	119/28943	4.908721608530918e-4	0.0024236750501760735	0.001287937428870013	Tgfb2/Serpinb9/Mef2c/Lgals3/Ripk3/St3gal1/St6gal1/Anxa1/Mertk/Slc7a11/Axl/Il18	12
GO:0072330	monocarboxylic acid biosynthetic process	17/937	209/28943	4.910684157713309e-4	0.0024236750501760735	0.001287937428870013	Per2/Pla2g4a/Ptgs2/Nr1d1/Sphk1/Abcd2/Fads3/Anxa1/Asah2/Ptgs1/Dhrs9/Hacd4/Acot7/Tbxas1/Ces1a/Myo5a/Mid1ip1	17
GO:0002313	mature B cell differentiation involved in immune response	6/937	32/28943	4.991585202025775e-4	0.0024521452513393597	0.0013030664527393602	Lgals8/Ptk2b/St3gal1/Lgals1/Bcl6/Il6	6
GO:0010574	regulation of vascular endothelial growth factor production	6/937	32/28943	4.991585202025775e-4	0.0024521452513393597	0.0013030664527393602	Ptgs2/Flt4/Ccl2/Cyp1b1/Ccbe1/Il6	6
GO:0060977	coronary vasculature morphogenesis	6/937	32/28943	4.991585202025775e-4	0.0024521452513393597	0.0013030664527393602	Sgcd/Angpt1/Pdgfrb/Rxra/Fgf2/Tgfbr3	6
GO:0072574	hepatocyte proliferation	6/937	32/28943	4.991585202025775e-4	0.0024521452513393597	0.0013030664527393602	Cflar/Rtn4/Plau/Il6/Ptn/Il18	6
GO:0072575	epithelial cell proliferation involved in liver morphogenesis	6/937	32/28943	4.991585202025775e-4	0.0024521452513393597	0.0013030664527393602	Cflar/Rtn4/Plau/Il6/Ptn/Il18	6
GO:0021537	telencephalon development	20/937	268/28943	5.020831042730305e-4	0.0024642201428121506	0.0013094830326666985	Col3a1/Egfr/Rtn4/Inhba/Zswim6/Rarb/Ext1/Cdh2/Emx2/Zeb2/Btbd3/Fat4/Slc7a11/Nfib/Lrp8/Sema3a/Slit2/Tsku/Nrg1/Tmem108	20
GO:0048708	astrocyte differentiation	10/937	87/28943	5.067762586000504e-4	0.002484944681213432	0.0013204960225067042	Serpine2/Ifngr1/Hmga2/Lrp1/Lif/Nr1d1/Il6st/Bin1/Vim/Tlr4	10
GO:0046579	positive regulation of Ras protein signal transduction	9/937	72/28943	5.148694260266285e-4	0.0025152871774714383	0.001336619981291194	Col3a1/Igf1/Rtn4/Pdgfrb/Ngf/Csf1/Camk2d/Nrg1/P2ry10b	9
GO:0048678	response to axon injury	9/937	72/28943	5.148694260266285e-4	0.0025152871774714383	0.001336619981291194	Lrp1/Dpysl3/Jak2/Fgf2/Jun/P2rx4/Ptn/Inpp5f/Nrg1	9
GO:0071868	cellular response to monoamine stimulus	9/937	72/28943	5.148694260266285e-4	0.0025152871774714383	0.001336619981291194	Rgs8/Akap6/Dtnbp1/Htr2a/Adcy6/Adipoq/Pde4b/Cav2/Gnao1	9
GO:0071870	cellular response to catecholamine stimulus	9/937	72/28943	5.148694260266285e-4	0.0025152871774714383	0.001336619981291194	Rgs8/Akap6/Dtnbp1/Htr2a/Adcy6/Adipoq/Pde4b/Cav2/Gnao1	9
GO:0042303	molting cycle	13/937	137/28943	5.240775793188717e-4	0.00255554357930098	0.0013580121752093232	Ptgs2/Tgfb2/Egfr/Inhba/Ctsl/Fst/Ext1/Fgf7/Ldb2/Lncpint/Tsku/Myo5a/Cd109	13
GO:0042633	hair cycle	13/937	137/28943	5.240775793188717e-4	0.00255554357930098	0.0013580121752093232	Ptgs2/Tgfb2/Egfr/Inhba/Ctsl/Fst/Ext1/Fgf7/Ldb2/Lncpint/Tsku/Myo5a/Cd109	13
GO:0008306	associative learning	12/937	120/28943	5.296494918234194e-4	0.0025779529643497495	0.0013699204901297466	Specc1/Zzef1/Rin1/Bdnf/Meis2/Slc7a11/Cacna1c/Shank2/Ndrg4/Itgb1/Nptn/Tpbg	12
GO:0098773	skin epidermis development	12/937	120/28943	5.296494918234194e-4	0.0025779529643497495	0.0013699204901297466	Ptgs2/Tgfb2/Egfr/Inhba/Ctsl/Fst/Ext1/Fgf7/Ldb2/Lncpint/Myo5a/Cd109	12
GO:0032757	positive regulation of interleukin-8 production	8/937	58/28943	5.352348863407249e-4	0.0026003453861686916	0.0013818197908142863	Ddit3/Ripk1/Ptger4/Adipoq/Cd14/Tlr4/Il6/Il18	8
GO:0045058	T cell selection	8/937	58/28943	5.352348863407249e-4	0.0026003453861686916	0.0013818197908142863	Tnfsf18/Ctsl/H2-DMa/Fas/Il6/Loxl3/Tgfb1/Cyld	8
GO:0007034	vacuolar transport	14/937	155/28943	5.361131894174193e-4	0.0026022185232659847	0.0013828151731683823	Rab7b/Psap/Lrp1/Rab34/Vti1b/Igf2r/Hspa1a/Bin1/Ap3s1/Scarb2/Smurf1/Tmem106b/Lamp1/Hgsnat	14
GO:0043281	regulation of cysteine-type endopeptidase activity involved in apoptotic process	17/937	211/28943	5.474114067795321e-4	0.0026546185851264547	0.0014106604905265404	Cflar/Ptgs2/Igf1/Mdm2/Dap/Hspa1b/Xdh/Jak2/Fas/Gsn/Ngf/Epha7/Tnfsf15/Il6/Plaur/Dpep1/Casp12	17
GO:0007015	actin filament organization	29/937	460/28943	5.536035298581256e-4	0.002682183707505286	0.0014253085568341505	Tmeff2/Sh3pxd2b/Gas7/Ssh2/Itgb1bp1/Pik3r1/Ptk2b/Ptger4/Plec/Cd47/Cdc42ep3/Plekhh2/Bin1/Dpysl3/Gsn/Pfn2/Kirrel/Rhoc/Slit2/Micall2/Arpc1b/Met/Capg/Add2/Eps8/Gas2/Arap1/Myo5a/Sh3kbp1	29
GO:0003281	ventricular septum development	10/937	88/28943	5.554342316140238e-4	0.002684725552948985	0.0014266592898398418	Bmpr2/Tgfb2/Mdm2/Slit3/Ltbp1/Acvr1/Fzd1/Slit2/Tgfbr3/Tgfbr2	10
GO:0043525	positive regulation of neuron apoptotic process	10/937	88/28943	5.554342316140238e-4	0.002684725552948985	0.0014266592898398418	Tgfb2/Ddit3/Itga1/Nfatc4/Nr3c1/Fas/Epha7/Jun/Tnfrsf1a/Il18	10
GO:0007173	epidermal growth factor receptor signaling pathway	11/937	104/28943	5.556532909246811e-4	0.002684725552948985	0.0014266592898398418	Egfr/Dusp3/Itga1/Ptk2b/Cblb/Socs5/Ereg/Areg/Plaur/Tgfb1/Cdh13	11
GO:0008277	regulation of G protein-coupled receptor signaling pathway	13/937	138/28943	5.617793408088626e-4	0.0027093668482297746	0.0014397536386411226	Rgs2/Slc39a14/Kctd12/Mrap/Sstr4/Pde4b/Ece1/Rgs12/Met/Crtc3/Adm/Rgs10/Itgb1	13
GO:0035966	response to topologically incorrect protein	13/937	138/28943	5.617793408088626e-4	0.0027093668482297746	0.0014397536386411226	Ube2w/Ddit3/Pik3r1/Ngly1/Dnajc3/Hspa13/Hspa1b/Hspa1a/Chac1/Vapb/Bag3/Casp12/Manf	13
GO:0061572	actin filament bundle organization	15/937	174/28943	5.649247238431604e-4	0.0027176443799544125	0.001444152307070723	Tmeff2/Sh3pxd2b/Gas7/Itgb1bp1/Pik3r1/Ptk2b/Ptger4/Cd47/Dpysl3/Pfn2/Rhoc/Met/Add2/Eps8/Arap1	15
GO:0006040	amino sugar metabolic process	7/937	45/28943	5.650394866862233e-4	0.0027176443799544125	0.001444152307070723	Mgat1/St6gal1/Uap1l1/Extl2/Gne/Nagk/Chst2	7
GO:0097178	ruffle assembly	7/937	45/28943	5.650394866862233e-4	0.0027176443799544125	0.001444152307070723	Ston1/Pdgfrb/Pfn2/Arhgap24/Cav1/Eps8/Cspg4	7
GO:0002706	regulation of lymphocyte mediated immunity	18/937	231/28943	5.673647819507785e-4	0.0027263452351975084	0.0014487759290079743	Il1r1/Il18rap/Cr1l/Arg1/Lgals9/Hfe/Serpinb9/Ripk3/Bcl6/H2-T24/H2-T23/H2-T22/B2m/Il6/Tgfb1/Lamp1/Il18/Parp3	18
GO:0061035	regulation of cartilage development	9/937	73/28943	5.706585212502122e-4	0.0027396796824748822	0.001455861835074704	Tgfb2/Rarb/Mustn1/Bmp1/Adamts12/Runx2/Ltbp3/Tgfb1/Adamts7	9
GO:0002363	alpha-beta T cell lineage commitment	5/937	22/28943	5.85351575551439e-4	0.0027899293054938173	0.0014825644123314997	Tnfsf18/Ctsl/Il6/Loxl3/Tgfb1	5
GO:0032516	positive regulation of phosphoprotein phosphatase activity	5/937	22/28943	5.85351575551439e-4	0.0027899293054938173	0.0014825644123314997	Itga1/Pdgfrb/Jak2/Magi2/Gna12	5
GO:0045649	regulation of macrophage differentiation	5/937	22/28943	5.85351575551439e-4	0.0027899293054938173	0.0014825644123314997	Lif/Ripk1/Adipoq/Csf1/Tgfb1	5
GO:0050872	white fat cell differentiation	5/937	22/28943	5.85351575551439e-4	0.0027899293054938173	0.0014825644123314997	Per2/Fabp4/Pdgfra/Creb5/Cebpa	5
GO:0060544	regulation of necroptotic process	5/937	22/28943	5.85351575551439e-4	0.0027899293054938173	0.0014825644123314997	Cflar/Ripk1/Ripk3/Cav1/Cyld	5
GO:0071404	cellular response to low-density lipoprotein particle stimulus	5/937	22/28943	5.85351575551439e-4	0.0027899293054938173	0.0014825644123314997	Itgb2/Socs5/Ces1a/Cdh13/Itgb1	5
GO:0090026	positive regulation of monocyte chemotaxis	5/937	22/28943	5.85351575551439e-4	0.0027899293054938173	0.0014825644123314997	Tnfsf18/Ccl2/Ano6/Pla2g7/Cxcl10	5
GO:1900424	regulation of defense response to bacterium	5/937	22/28943	5.85351575551439e-4	0.0027899293054938173	0.0014825644123314997	Rab34/Lgals9/Emilin2/Syt11/Emilin1	5
GO:0048545	response to steroid hormone	18/937	232/28943	5.969273768560569e-4	0.0028425369496635137	0.0015105200386296312	Tgfb2/Igf1/Hmga2/Pik3r1/Dab2/Lbh/Nr3c1/Anxa1/Jak2/Fas/Rxra/Bdnf/Sstr4/Il6/Areg/Cav1/Tgfb1/Adam9	18
GO:0042552	myelination	15/937	175/28943	5.998027219085738e-4	0.002847626334803589	0.00151322453055868	Psap/Egr2/Igf1/Serinc5/Rarb/Plec/Abcd2/Epb41l3/Cdh2/Rxra/Ptn/Tgfb1/Nrg1/Hexa/Myo5a	15
GO:0034754	cellular hormone metabolic process	13/937	139/28943	6.017471782020989e-4	0.002847626334803589	0.00151322453055868	Ugt1a7c/Hsd17b7/Sgpl1/Cyp46a1/Ednrb/Dab2/Comt/Cyp1b1/Dhrs9/Adh7/Ece1/Pdgfra/Adm	13
GO:0043388	positive regulation of DNA binding	8/937	59/28943	6.018609070308048e-4	0.002847626334803589	0.00151322453055868	Igf1/Lgals9/Itga2/Jak2/Ngf/Tlr4/Plaur/Tgfb1	8
GO:0043616	keratinocyte proliferation	8/937	59/28943	6.018609070308048e-4	0.002847626334803589	0.00151322453055868	Ctsl/Fst/Has2/Fgf7/Ereg/Efnb2/Cdh13/Cd109	8
GO:0086001	cardiac muscle cell action potential	8/937	59/28943	6.018609070308048e-4	0.002847626334803589	0.00151322453055868	Kcne4/Bin1/Cacnb2/Camk2d/Cav1/Cacna1c/Scn1b/Tbx18	8
GO:2001238	positive regulation of extrinsic apoptotic signaling pathway	8/937	59/28943	6.018609070308048e-4	0.002847626334803589	0.00151322453055868	Tgfb2/Inhba/Ripk1/Tnfrsf12a/Pdia3/Cav1/Ltbr/Cyld	8
GO:0019217	regulation of fatty acid metabolic process	11/937	105/28943	6.028491274967645e-4	0.002847626334803589	0.00151322453055868	Irs1/Pla2g4a/Ptgs2/C1qtnf2/Abcd2/Adipoq/Anxa1/Acsl5/Cav1/Nucb2/Mid1ip1	11
GO:0046849	bone remodeling	11/937	105/28943	6.028491274967645e-4	0.002847626334803589	0.00151322453055868	Fcgr4/P3h4/Ptk2b/Ptger4/Ext1/Tnfrsf11b/Ltbp3/Il7/Il6/Tmem119/Ptn	11
GO:0072080	nephron tubule development	11/937	105/28943	6.028491274967645e-4	0.002847626334803589	0.00151322453055868	Pbx1/Kif26b/Lif/Osr1/Pgf/Mef2c/Jag1/Fgf2/Fat4/Tgfb1/Dchs1	11
GO:0046928	regulation of neurotransmitter secretion	12/937	122/28943	6.149640014503721e-4	0.0028966031398226467	0.0015392507341646172	Stxbp5/Sphk1/Nrxn3/Dtnbp1/Cplx2/Mef2c/Htr2a/Ptger4/Pfn2/P2ry1/Ngf/P2ry2	12
GO:0048672	positive regulation of collateral sprouting	4/937	13/28943	6.176055927741526e-4	0.0028966031398226467	0.0015392507341646172	Lrp1/Efna5/Bdnf/Ngf	4
GO:0071863	regulation of cell proliferation in bone marrow	4/937	13/28943	6.176055927741526e-4	0.0028966031398226467	0.0015392507341646172	Hmga2/Mef2c/Lgals3/Il6	4
GO:0072540	T-helper 17 cell lineage commitment	4/937	13/28943	6.176055927741526e-4	0.0028966031398226467	0.0015392507341646172	Tnfsf18/Il6/Loxl3/Tgfb1	4
GO:1900121	negative regulation of receptor binding	4/937	13/28943	6.176055927741526e-4	0.0028966031398226467	0.0015392507341646172	Hfe/Adipoq/B2m/Adam15	4
GO:1901841	regulation of high voltage-gated calcium channel activity	4/937	13/28943	6.176055927741526e-4	0.0028966031398226467	0.0015392507341646172	Cacnb2/Rem1/Pde4b/Sri	4
GO:1904753	negative regulation of vascular associated smooth muscle cell migration	4/937	13/28943	6.176055927741526e-4	0.0028966031398226467	0.0015392507341646172	Mef2c/Adipoq/Prkg1/Gna12	4
GO:2000347	positive regulation of hepatocyte proliferation	4/937	13/28943	6.176055927741526e-4	0.0028966031398226467	0.0015392507341646172	Cflar/Rtn4/Ptn/Il18	4
GO:0019318	hexose metabolic process	19/937	253/28943	6.353471136570605e-4	0.0029771677970034933	0.0015820626768876134	Irs1/Per2/Pofut2/Igf1/C1qtnf2/C1qtnf1/Pik3r1/Ppp1r3e/Slc39a14/Adipoq/Man2a1/Nr3c1/Fbn1/Pofut1/H6pd/Il6/B3glct/Slc35b4/Man2a2	19
GO:0045017	glycerolipid biosynthetic process	17/937	214/28943	6.423104647622869e-4	0.0030071290464624444	0.0015979840416725055	Inpp1/Pla2g4a/Capn2/Nr1h4/Plscr3/Pik3r1/Plpp1/Htr2a/Socs5/Acsl5/Fgf7/Fitm2/Pld1/Fgf2/Pigk/Pik3c2g/Abhd5	17
GO:0002691	regulation of cellular extravasation	7/937	46/28943	6.480526730663885e-4	0.003028642625189025	0.0016094163264042773	Il1r1/Ccl2/Ripk3/Ptger4/Cd47/Thy1/Chst2	7
GO:0030517	negative regulation of axon extension	7/937	46/28943	6.480526730663885e-4	0.003028642625189025	0.0016094163264042773	Map2/Rtn4/Sema6a/Sema3d/Sema3a/Sema3c/Slit2	7
GO:0015850	organic hydroxy compound transport	21/937	294/28943	6.526987282270123e-4	0.003047658694754069	0.001619521438366806	Nr1h4/Lrp1/Rtn4/C1qtnf1/Dtnbp1/Lgals3/Htr2a/Dab2/Tspo/Adipoq/Entpd1/Ptgs1/P2ry1/Syt11/Cav1/Furin/Tsku/Nucb2/Nrg1/Ces1a/Myo5a	21
GO:0051258	protein polymerization	20/937	274/28943	6.633383210231141e-4	0.003092798796379169	0.001643508823318324	Map2/Nav3/Gas7/Ssh2/Ptk2b/Cdc42ep3/Bin1/Gsn/Pfn2/Kirrel/Slit2/Micall2/Arpc1b/Cav1/Met/Capg/Add2/Eps8/Tppp3/Mid1ip1	20
GO:0016358	dendrite development	22/937	315/28943	6.635374050932776e-4	0.003092798796379169	0.001643508823318324	Hecw2/Klf7/Map2/Dnm3/Dtnbp1/Mef2c/Nfatc4/Rap2a/Sdc2/Nr3c1/Prkg1/Fas/Rapgef4/Bdnf/Btbd3/Lrp8/Sema3a/Tmem106b/Met/Ptn/Itgb1/Tpbg	22
GO:0017157	regulation of exocytosis	19/937	254/28943	0.00066640054811688775	0.0031034050216977816	0.0016491449561678482	Stxbp5/Itgb2/Lgals9/Trim9/Nrxn3/Dtnbp1/Rab3c/Htr2a/Anxa1/Rapgef4/Pfn2/P2ry1/Syt11/Sdcbp/P2ry2/Il4ra/Lamp1/Rab8b/Myo5a	19
GO:0071715	icosanoid transport	8/937	60/28943	6.750244458645747e-4	0.0031407965626527043	0.0016690147671457975	Pla2g4a/Ptgs2/Anxa1/Pla2r1/Sstr4/Slco3a1/P2ry2/Slco2a1	8
GO:0034637	cellular carbohydrate biosynthetic process	9/937	75/28943	6.971062704896161e-4	0.00323498964363415	0.0017190688346363117	Irs1/Per2/Igf1/C1qtnf2/Nr1d1/Ppp1r3e/Ext1/Has2/Ext2	9
GO:0071479	cellular response to ionizing radiation	9/937	75/28943	6.971062704896161e-4	0.00323498964363415	0.0017190688346363117	Ifi204/Mdm2/Hmga2/Fbxo4/Cdkn1a/Tmem109/Map3k20/Tnks1bp1/Tgfb1	9
GO:1901184	regulation of ERBB signaling pathway	9/937	75/28943	6.971062704896161e-4	0.00323498964363415	0.0017190688346363117	Rtn4/Dusp3/Itga1/Cblb/Socs5/Ereg/Areg/Plaur/Cdh13	9
GO:0002092	positive regulation of receptor internalization	6/937	34/28943	7.011539348624305e-4	0.003236707980776657	0.001719981956517519	Cd63/Dtnbp1/Dab2/Angpt1/Magi2/Ptpn5	6
GO:0016339	calcium-dependent cell-cell adhesion via plasma membrane cell adhesion molecules	6/937	34/28943	7.011539348624305e-4	0.003236707980776657	0.001719981956517519	Cdh10/Cdh2/Pcdhgc3/Pcdh12/Dchs1/Cdh13	6
GO:0035929	steroid hormone secretion	6/937	34/28943	7.011539348624305e-4	0.003236707980776657	0.001719981956517519	C1qtnf1/Inhba/Dab2/Tspo/Fzd4/Nrg1	6
GO:0055094	response to lipoprotein particle	6/937	34/28943	7.011539348624305e-4	0.003236707980776657	0.001719981956517519	Itgb2/Socs5/Tlr4/Ces1a/Cdh13/Itgb1	6
GO:0072576	liver morphogenesis	6/937	34/28943	7.011539348624305e-4	0.003236707980776657	0.001719981956517519	Cflar/Rtn4/Plau/Il6/Ptn/Il18	6
GO:1903959	regulation of anion transmembrane transport	6/937	34/28943	7.011539348624305e-4	0.003236707980776657	0.001719981956517519	Per2/Rgs2/Arg1/Ripk1/Tcaf2/Itgb1	6
GO:0007272	ensheathment of neurons	15/937	178/28943	7.156485464765166e-4	0.0032978533804035644	0.0017524745337617281	Psap/Egr2/Igf1/Serinc5/Rarb/Plec/Abcd2/Epb41l3/Cdh2/Rxra/Ptn/Tgfb1/Nrg1/Hexa/Myo5a	15
GO:0008366	axon ensheathment	15/937	178/28943	7.156485464765166e-4	0.0032978533804035644	0.0017524745337617281	Psap/Egr2/Igf1/Serinc5/Rarb/Plec/Abcd2/Epb41l3/Cdh2/Rxra/Ptn/Tgfb1/Nrg1/Hexa/Myo5a	15
GO:0050766	positive regulation of phagocytosis	10/937	91/28943	7.251275809430287e-4	0.0033379691719584137	0.0017737920075825214	Lrp1/Ccl2/Itga2/Ano6/Masp1/Cd47/Pros1/Rab31/Mertk/Mex3b	10
GO:0002693	positive regulation of cellular extravasation	5/937	23/28943	7.28146276480987e-4	0.0033379691719584137	0.0017737920075825214	Il1r1/Ccl2/Ptger4/Cd47/Thy1	5
GO:0033630	positive regulation of cell adhesion mediated by integrin	5/937	23/28943	7.28146276480987e-4	0.0033379691719584137	0.0017737920075825214	Tgfb2/Lif/Adam9/Foxc2/Piezo1	5
GO:0042481	regulation of odontogenesis	5/937	23/28943	7.28146276480987e-4	0.0033379691719584137	0.0017737920075825214	Tnfrsf11b/Runx2/Csf1/Tgfb1/Ednra	5
GO:0048670	regulation of collateral sprouting	5/937	23/28943	7.28146276480987e-4	0.0033379691719584137	0.0017737920075825214	Lrp1/Efna5/Bdnf/Ngf/Epha7	5
GO:2001044	regulation of integrin-mediated signaling pathway	5/937	23/28943	7.28146276480987e-4	0.0033379691719584137	0.0017737920075825214	Cd63/Itgb1bp1/Dab2/Loxl3/Timp1	5
GO:0007613	memory	14/937	160/28943	7.353695658824787e-4	0.0033681584366221772	0.0017898345393186545	Ptgs2/Igf1/Nfatc4/Htr2a/Comt/Rin1/Itga8/Ptgs1/Bdnf/Syt11/Ngf/Ptn/Shank2/Nrg1	14
GO:0043114	regulation of vascular permeability	7/937	47/28943	7.404454560894772e-4	0.003373850261957316	0.0017928591670991747	Angpt1/Plec/Nr3c1/Slit2/Tgfb1/Adm/Il18	7
GO:0048246	macrophage chemotaxis	7/937	47/28943	7.404454560894772e-4	0.003373850261957316	0.0017928591670991747	Tnfsf18/Ccl2/Ninj1/Lgals3/Ptk2b/Ednrb/Csf1	7
GO:0050974	detection of mechanical stimulus involved in sensory perception	7/937	47/28943	7.404454560894772e-4	0.003373850261957316	0.0017928591670991747	Serpine2/Igf1/Itga2/Htr2a/Piezo2/Tlr4/Il18	7
GO:0072538	T-helper 17 type immune response	7/937	47/28943	7.404454560894772e-4	0.003373850261957316	0.0017928591670991747	Tnfsf18/Nfkbiz/Jak2/Il6/Loxl3/Il17ra/Tgfb1	7
GO:0097300	programmed necrotic cell death	7/937	47/28943	7.404454560894772e-4	0.003373850261957316	0.0017928591670991747	Cflar/Ripk1/Ripk3/Fas/Cav1/Asah1/Cyld	7
GO:0120163	negative regulation of cold-induced thermogenesis	7/937	47/28943	7.404454560894772e-4	0.003373850261957316	0.0017928591670991747	Plcl1/Ddit3/Nr1d1/Adipoq/Adamts5/Tlr4/Foxc2	7
GO:0045620	negative regulation of lymphocyte differentiation	8/937	61/28943	7.551870366903816e-4	0.0034380540868637114	0.0018269769871293623	Tnfsf18/Hlx/Bcl6/Socs5/Anxa1/Fgl2/Loxl3/Il4ra	8
GO:0001910	regulation of leukocyte mediated cytotoxicity	12/937	125/28943	7.643537829021298e-4	0.0034737971837402303	0.0018459708172996448	Il18rap/Arg1/Lgals9/Ccl2/Serpinb9/Ripk3/H2-T24/H2-T23/H2-T22/B2m/Cxcl1/Lamp1	12
GO:0031398	positive regulation of protein ubiquitination	12/937	125/28943	7.643537829021298e-4	0.0034737971837402303	0.0018459708172996448	Dnajb2/Rassf5/Pttg1ip/Gabarap/Sphk1/Trib2/Fbxo4/Angpt1/Cblb/Ngf/Ptpn22/Cav1	12
GO:0051926	negative regulation of calcium ion transport	9/937	76/28943	7.684020268857453e-4	0.003489192694740861	0.001854151969658684	Ptgs2/Tgfb2/Bin1/Gsto1/Rem1/Sri/Cav1/Tgfb1/Gnao1	9
GO:0030326	embryonic limb morphogenesis	13/937	143/28943	0.00078647443746366545	0.003562068185459363	0.001892877900404561	En1/Pbx1/Tgfb2/Tbx2/Osr1/Rarb/Runx2/Map3k20/Mbnl1/Ece1/Fras1/Gna12/Cacna1c	13
GO:0032411	positive regulation of transporter activity	13/937	143/28943	0.00078647443746366545	0.003562068185459363	0.001892877900404561	Ifngr1/Ccl2/Vmp1/Akap6/Adipoq/Ifngr2/Gsto1/Cacnb2/Asph/Stim2/Cracr2a/Ednra/Myo5a	13
GO:0035113	embryonic appendage morphogenesis	13/937	143/28943	0.00078647443746366545	0.003562068185459363	0.001892877900404561	En1/Pbx1/Tgfb2/Tbx2/Osr1/Rarb/Runx2/Map3k20/Mbnl1/Ece1/Fras1/Gna12/Cacna1c	13
GO:0043242	negative regulation of protein-containing complex disassembly	10/937	92/28943	7.903755014736773e-4	0.003573607040481584	0.0018990096313345564	Map2/Per2/Nav3/Plekhh2/Gsn/Capg/Add2/Eps8/Mid1ip1/Mid1	10
GO:2001259	positive regulation of cation channel activity	10/937	92/28943	7.903755014736773e-4	0.003573607040481584	0.0018990096313345564	Ifngr1/Ccl2/Akap6/Ifngr2/Gsto1/Cacnb2/Asph/Stim2/Cracr2a/Ednra	10
GO:0001958	endochondral ossification	6/937	35/28943	8.232796089672839e-4	0.0037065128857256832	0.0019696356059647137	Mef2c/Mmp14/Ext1/Runx2/Hspg2/Tmem119	6
GO:0036075	replacement ossification	6/937	35/28943	8.232796089672839e-4	0.0037065128857256832	0.0019696356059647137	Mef2c/Mmp14/Ext1/Runx2/Hspg2/Tmem119	6
GO:0046466	membrane lipid catabolic process	6/937	35/28943	8.232796089672839e-4	0.0037065128857256832	0.0019696356059647137	Psap/Sgpl1/Cyp1b1/Asah2/Asah1/Hexa	6
GO:1990089	response to nerve growth factor	6/937	35/28943	8.232796089672839e-4	0.0037065128857256832	0.0019696356059647137	Micall1/Bdnf/Ngf/Nfkb1/Magi2/Tmem108	6
GO:1990090	cellular response to nerve growth factor stimulus	6/937	35/28943	8.232796089672839e-4	0.0037065128857256832	0.0019696356059647137	Micall1/Bdnf/Ngf/Nfkb1/Magi2/Tmem108	6
GO:0033555	multicellular organismal response to stress	11/937	109/28943	8.263539683887483e-4	0.0037140215379242378	0.001973625692922197	Npas2/Capn2/Mef2c/Ednrb/Ext1/Tspo/Comt/Nr4a2/Bdnf/P2rx4/Prkar1b	11
GO:0035967	cellular response to topologically incorrect protein	11/937	109/28943	8.263539683887483e-4	0.0037140215379242378	0.001973625692922197	Ube2w/Ddit3/Pik3r1/Ngly1/Dnajc3/Hspa13/Hspa1b/Hspa1a/Vapb/Bag3/Casp12	11
GO:0048711	positive regulation of astrocyte differentiation	4/937	14/28943	8.425674867657031e-4	0.0037440041135936492	0.0019895583904245948	Serpine2/Lif/Il6st/Bin1	4
GO:0061140	lung secretory cell differentiation	4/937	14/28943	8.425674867657031e-4	0.0037440041135936492	0.0019895583904245948	Igf1/Fndc3b/Nfib/Hoxa5	4
GO:0071285	cellular response to lithium ion	4/937	14/28943	8.425674867657031e-4	0.0037440041135936492	0.0019895583904245948	Nfatc4/Fas/Fabp4/Cebpa	4
GO:0071838	cell proliferation in bone marrow	4/937	14/28943	8.425674867657031e-4	0.0037440041135936492	0.0019895583904245948	Hmga2/Mef2c/Lgals3/Il6	4
GO:0072160	nephron tubule epithelial cell differentiation	4/937	14/28943	8.425674867657031e-4	0.0037440041135936492	0.0019895583904245948	Lif/Osr1/Mef2c/Fat4	4
GO:0072224	metanephric glomerulus development	4/937	14/28943	8.425674867657031e-4	0.0037440041135936492	0.0019895583904245948	Osr1/Adipoq/Pdgfrb/Pdgfra	4
GO:0090331	negative regulation of platelet aggregation	4/937	14/28943	8.425674867657031e-4	0.0037440041135936492	0.0019895583904245948	Serpine2/C1qtnf1/Prkg1/Sh2b3	4
GO:0106072	negative regulation of adenylate cyclase-activating G protein-coupled receptor signaling pathway	4/937	14/28943	8.425674867657031e-4	0.0037440041135936492	0.0019895583904245948	Mrap/Sstr4/Pde4b/Crtc3	4
GO:1902514	regulation of calcium ion transmembrane transport via high voltage-gated calcium channel	4/937	14/28943	8.425674867657031e-4	0.0037440041135936492	0.0019895583904245948	Bin1/Cacnb2/Camk2d/Cacna1c	4
GO:2001279	regulation of unsaturated fatty acid biosynthetic process	4/937	14/28943	8.425674867657031e-4	0.0037440041135936492	0.0019895583904245948	Pla2g4a/Ptgs2/Abcd2/Anxa1	4
GO:0045744	negative regulation of G protein-coupled receptor signaling pathway	8/937	62/28943	8.428283710230426e-4	0.0037440041135936492	0.0019895583904245948	Rgs2/Mrap/Sstr4/Pde4b/Rgs12/Met/Crtc3/Adm	8
GO:0048260	positive regulation of receptor-mediated endocytosis	8/937	62/28943	8.428283710230426e-4	0.0037440041135936492	0.0019895583904245948	Cd63/Hfe/Dtnbp1/Dab2/Angpt1/B2m/Magi2/Ptpn5	8
GO:0002369	T cell cytokine production	7/937	48/28943	8.429503675559267e-4	0.0037440041135936492	0.0019895583904245948	Il1r1/Il18rap/Arg1/Hfe/B2m/Il6/Il18	7
GO:0050856	regulation of T cell receptor signaling pathway	7/937	48/28943	8.429503675559267e-4	0.0037440041135936492	0.0019895583904245948	Dusp3/Lgals3/Cblb/Ptpn22/Kcnn4/Cyld/Thy1	7
GO:0002090	regulation of receptor internalization	9/937	77/28943	8.455238994515644e-4	0.0037459829807078115	0.001990609957557286	Cd63/Dtnbp1/Dab2/Angpt1/Sdcbp/Magi2/Ptpn5/Efnb2/Nrg1	9
GO:0007492	endoderm development	9/937	77/28943	8.455238994515644e-4	0.0037459829807078115	0.001990609957557286	Col5a2/Hmga2/Inhba/Angpt1/Ext1/Col5a1/Tgfb1/Angpt2/Dusp4	9
GO:0060976	coronary vasculature development	9/937	77/28943	8.455238994515644e-4	0.0037459829807078115	0.001990609957557286	Lrp1/Sgcd/Angpt1/Ltbp1/Pdgfrb/Mir145a/Rxra/Fgf2/Tgfbr3	9
GO:0006486	protein glycosylation	16/937	200/28943	8.486582934517548e-4	0.003753571564253532	0.0019946425199174633	Pofut2/Tmtc2/Mgat1/Extl3/Ext1/St3gal1/St6gal1/Ext2/Pofut1/Extl2/Galnt17/Plod3/Galntl6/St3gal2/Poglut3/C1galt1c1	16
GO:0043413	macromolecule glycosylation	16/937	200/28943	8.486582934517548e-4	0.003753571564253532	0.0019946425199174633	Pofut2/Tmtc2/Mgat1/Extl3/Ext1/St3gal1/St6gal1/Ext2/Pofut1/Extl2/Galnt17/Plod3/Galntl6/St3gal2/Poglut3/C1galt1c1	16
GO:0009308	amine metabolic process	12/937	127/28943	8.799018010609893e-4	0.003888503273140657	0.0020663450355680223	Tgfb2/Nr1h4/Gdpd1/Comt/Nr4a2/Slc7a11/Vcam1/Azin2/Ednra/Myo5a/Maoa/Sat1	12
GO:0033135	regulation of peptidyl-serine phosphorylation	14/937	163/28943	8.825843551108683e-4	0.003897096972692722	0.0020709117151254844	Ptgs2/Lif/Egfr/Angpt1/Tnks1bp1/Bdnf/Pfn2/Ngf/Il6/Cav1/Met/Il11/Tgfb1/Inpp5f	14
GO:1901800	positive regulation of proteasomal protein catabolic process	11/937	110/28943	8.91837054554255e-4	0.003931378535142755	0.0020891288880077706	Dnajb2/Rnf217/Sh3rf3/Mdm2/Gabarap/Trib2/Dab2/Hspa1b/Hspa1a/Socs5/Cav1	11
GO:2000243	positive regulation of reproductive process	11/937	110/28943	8.91837054554255e-4	0.003931378535142755	0.0020891288880077706	Inhba/Lhfpl2/Plau/Ednrb/Ptger4/P2ry1/Cfap69/Sema3a/P2ry2/Plat/Il18	11
GO:0042026	protein refolding	5/937	24/28943	8.954323943764016e-4	0.00393736758926043	0.0020923114627349896	Dnajb2/Hspa13/Hspa1b/Hspa1a/B2m	5
GO:2000345	regulation of hepatocyte proliferation	5/937	24/28943	8.954323943764016e-4	0.00393736758926043	0.0020923114627349896	Cflar/Rtn4/Plau/Ptn/Il18	5
GO:2000637	positive regulation of miRNA-mediated gene silencing	5/937	24/28943	8.954323943764016e-4	0.00393736758926043	0.0020923114627349896	Egfr/Ripk1/Nfkb1/Il6/Tgfb1	5
GO:2001234	negative regulation of apoptotic signaling pathway	18/937	241/28943	9.282149722990571e-4	0.004078122519726556	0.0021671084299407007	Cflar/Tmbim1/Ptgs2/Eya4/Pttg1ip/Igf1/Mdm2/Ripk1/Lgals3/Dab2/Ier3/Nr4a2/Acvr1/Bdnf/Il7/Lmna/Plaur/Nrg1	18
GO:0032410	negative regulation of transporter activity	10/937	94/28943	9.353836669858157e-4	0.004102791648963532	0.002180217569666187	Hecw2/Kcne4/Osr1/Gsto1/Rem1/Kcnab1/Camk2d/Sri/Cav1/Tcaf2	10
GO:0051899	membrane depolarization	10/937	94/28943	9.353836669858157e-4	0.004102791648963532	0.002180217569666187	Dcn/Tspo/Cacnb2/B2m/Camk2d/Jun/P2rx4/Cav1/Cacna1c/Scn1b	10
GO:0001755	neural crest cell migration	8/937	63/28943	9.38446147913496e-4	0.004109398098782067	0.002183728227579105	Ednrb/Sema6a/Zeb2/Acvr1/Sema3d/Sema3a/Sema3c/Ednra	8
GO:0010662	regulation of striated muscle cell apoptotic process	8/937	63/28943	9.38446147913496e-4	0.004109398098782067	0.002183728227579105	Cflar/Capn2/Fndc1/Jak2/Camk2d/Bag3/Nrg1/Casp12	8
GO:0060041	retina development in camera-type eye	15/937	183/28943	9.50905066139763e-4	0.004160505098826916	0.002210886413751893	Bmpr2/Tgfb2/Lif/Rhoj/Acvrl1/Man2a1/Ptprm/Cyp1b1/Pdgfrb/Rorb/Mertk/Pdgfra/Ptn/Fzd4/Thy1	15
GO:0002065	columnar/cuboidal epithelial cell differentiation	13/937	146/28943	9.544141889887985e-4	0.004168950646856778	0.0022153743658039583	Il6st/Fst/Rarb/Ext1/Cdh2/Rxra/Jag1/Fgf2/Nfib/Fam20c/Cav1/Hoxa5/Tgfb1	13
GO:0031341	regulation of cell killing	13/937	146/28943	9.544141889887985e-4	0.004168950646856778	0.0022153743658039583	Il18rap/Cr1l/Arg1/Lgals9/Ccl2/Serpinb9/Ripk3/H2-T24/H2-T23/H2-T22/B2m/Cxcl1/Lamp1	13
GO:0010573	vascular endothelial growth factor production	6/937	36/28943	9.611709071720502e-4	0.004186292195893685	0.0022245896399710114	Ptgs2/Flt4/Ccl2/Cyp1b1/Ccbe1/Il6	6
GO:0048710	regulation of astrocyte differentiation	6/937	36/28943	9.611709071720502e-4	0.004186292195893685	0.0022245896399710114	Serpine2/Hmga2/Lif/Nr1d1/Il6st/Bin1	6
GO:0061326	renal tubule development	11/937	111/28943	9.615550906303807e-4	0.004186292195893685	0.0022245896399710114	Pbx1/Kif26b/Lif/Osr1/Pgf/Mef2c/Jag1/Fgf2/Fat4/Tgfb1/Dchs1	11
GO:0110020	regulation of actomyosin structure organization	11/937	111/28943	9.615550906303807e-4	0.004186292195893685	0.0022245896399710114	Tmeff2/Sh3pxd2b/Itgb1bp1/Mef2c/Pik3r1/Ptger4/Cd47/Pfn2/Rhoc/Met/Arap1	11
GO:0050714	positive regulation of protein secretion	14/937	165/28943	9.939268347458786e-4	0.004323663603206742	0.002297588607849226	Tgfb2/Igf1/Nr1h4/Lrp1/Rab34/Ptger4/Jak2/Frmd4a/Rapgef4/Tlr4/Sri/Kcnn4/Tgfb1/Adam9	14
GO:2000278	regulation of DNA biosynthetic process	12/937	129/28943	0.0010096519923475918	0.004388454462212043	0.0023320183769535885	Bmpr2/Kcnk2/Ptk2b/Fbxo4/Acvrl1/Adipoq/Cdkn1a/Cyp1b1/Pdgfrb/Fgf2/Camk2d/Parp3	12
GO:0045453	bone resorption	9/937	79/28943	0.001018652952730053	0.00441667179258408	0.002347013025648882	Fcgr4/Ptk2b/Ptger4/Ext1/Tnfrsf11b/Ltbp3/Il7/Il6/Tmem119	9
GO:0048002	antigen processing and presentation of peptide antigen	9/937	79/28943	0.001018652952730053	0.00441667179258408	0.002347013025648882	Hfe/Ctsl/Erap1/H2-DMa/H2-T24/H2-T23/H2-T22/Pdia3/B2m	9
GO:0051057	positive regulation of small GTPase mediated signal transduction	9/937	79/28943	0.001018652952730053	0.00441667179258408	0.002347013025648882	Col3a1/Igf1/Rtn4/Pdgfrb/Ngf/Csf1/Camk2d/Nrg1/P2ry10b	9
GO:1901987	regulation of cell cycle phase transition	27/937	434/28943	0.0010274637241668072	0.004451218972374822	0.0023653713472032364	Hecw2/Pbx1/Ddr2/Mdm2/Hmga2/Egfr/Ccng1/Ccl2/Tbx2/Inhba/Fbxo4/Adamts1/Cdkn1a/Ier3/Anxa1/Smarca2/Nacc2/Nek6/Acvr1/Map3k20/Camk2d/Cdkn2b/Cdkn2c/Apbb2/Taok3/Tgfb1/Tcim	27
GO:0051893	regulation of focal adhesion assembly	8/937	64/28943	0.0010425558792880854	0.004509203602391793	0.002396184296031756	Lrp1/Dusp3/Itgb1bp1/Mmp14/Acvrl1/Efna5/Thy1/Peak1	8
GO:0090109	regulation of cell-substrate junction assembly	8/937	64/28943	0.0010425558792880854	0.004509203602391793	0.002396184296031756	Lrp1/Dusp3/Itgb1bp1/Mmp14/Acvrl1/Efna5/Thy1/Peak1	8
GO:0045664	regulation of neuron differentiation	18/937	244/28943	0.0010689043146387617	0.004619381084785025	0.002454732451397139	Pbx1/Rtn4/Cyb5d2/Mmd/Mef2c/Ednrb/Bcl6/Hspa1b/Hspa1a/Bin1/Bdnf/B2m/Jag1/Fgf2/Ngf/Il6/Cav1/Itgb1	18
GO:0007157	heterophilic cell-cell adhesion via plasma membrane cell adhesion molecules	7/937	50/28943	0.001081368076860333	0.004665608508087761	0.002479297637521197	Lgals9/Lgals1/Alcam/Cdh2/Fat4/Vcam1/Dchs1	7
GO:1901021	positive regulation of calcium ion transmembrane transporter activity	7/937	50/28943	0.001081368076860333	0.004665608508087761	0.002479297637521197	Vmp1/Akap6/Gsto1/Cacnb2/Asph/Stim2/Cracr2a	7
GO:0007620	copulation	5/937	25/28943	0.0010897061900763455	0.004667265522946619	0.002480178172829246	Serpine2/Ednrb/P2ry1/P2ry2/Ednra	5
GO:0015732	prostaglandin transport	5/937	25/28943	0.0010897061900763455	0.004667265522946619	0.002480178172829246	Pla2g4a/Ptgs2/Slco3a1/P2ry2/Slco2a1	5
GO:0030325	adrenal gland development	5/937	25/28943	0.0010897061900763455	0.004667265522946619	0.002480178172829246	Pbx1/Hmga2/Nr3c1/Pdgfrb/Pdgfra	5
GO:0045063	T-helper 1 cell differentiation	5/937	25/28943	0.0010897061900763455	0.004667265522946619	0.002480178172829246	Hlx/Socs5/Anxa1/Cracr2a/Il4ra	5
GO:0050860	negative regulation of T cell receptor signaling pathway	5/937	25/28943	0.0010897061900763455	0.004667265522946619	0.002480178172829246	Dusp3/Lgals3/Cblb/Ptpn22/Thy1	5
GO:0060148	positive regulation of post-transcriptional gene silencing	5/937	25/28943	0.0010897061900763455	0.004667265522946619	0.002480178172829246	Egfr/Ripk1/Nfkb1/Il6/Tgfb1	5
GO:1900370	positive regulation of post-transcriptional gene silencing by RNA	5/937	25/28943	0.0010897061900763455	0.004667265522946619	0.002480178172829246	Egfr/Ripk1/Nfkb1/Il6/Tgfb1	5
GO:1903975	regulation of glial cell migration	5/937	25/28943	0.0010897061900763455	0.004667265522946619	0.002480178172829246	Lrp1/Fas/Vim/Csf1/P2rx4	5
GO:2000193	positive regulation of fatty acid transport	5/937	25/28943	0.0010897061900763455	0.004667265522946619	0.002480178172829246	Pla2g4a/Acsl5/Pla2r1/Sstr4/P2ry2	5
GO:1901879	regulation of protein depolymerization	10/937	96/28943	0.0011015070124111388	0.004707772135413263	0.0025017033283193492	Map2/Nav3/Plekhh2/Gsn/Asph/Capg/Add2/Eps8/Mid1ip1/Mid1	10
GO:0008630	intrinsic apoptotic signaling pathway in response to DNA damage	11/937	113/28943	0.0011145302213344099	0.004707772135413263	0.0025017033283193492	Steap3/Phlda3/Ifi204/Hic1/Pik3r1/Nfatc4/Cdkn1a/Ier3/Tmem109/Nacc2/Tnfrsf1a	11
GO:0002724	regulation of T cell cytokine production	6/937	37/28943	0.001116145414416925	0.004707772135413263	0.0025017033283193492	Il1r1/Arg1/Hfe/B2m/Il6/Il18	6
GO:0046329	negative regulation of JNK cascade	6/937	37/28943	0.001116145414416925	0.004707772135413263	0.0025017033283193492	Aida/Dusp10/Dusp3/Ptpn22/Taok3/Cyld	6
GO:0051084	'de novo' post-translational protein folding	6/937	37/28943	0.001116145414416925	0.004707772135413263	0.0025017033283193492	Hspa13/H2-DMa/Hspa1b/Hspa1a/Selenof/Dnajb5	6
GO:0051953	negative regulation of amine transport	6/937	37/28943	0.001116145414416925	0.004707772135413263	0.0025017033283193492	Rgs2/Entpd1/Ptgs1/P2ry1/Syt11/Myo5a	6
GO:0070266	necroptotic process	6/937	37/28943	0.001116145414416925	0.004707772135413263	0.0025017033283193492	Cflar/Ripk1/Ripk3/Fas/Cav1/Cyld	6
GO:0071402	cellular response to lipoprotein particle stimulus	6/937	37/28943	0.001116145414416925	0.004707772135413263	0.0025017033283193492	Itgb2/Socs5/Tlr4/Ces1a/Cdh13/Itgb1	6
GO:0001553	luteinization	4/937	15/28943	0.0011196485679664642	0.004707772135413263	0.0025017033283193492	Sgpl1/Inhba/Pdgfra/Fzd4	4
GO:0014841	skeletal muscle satellite cell proliferation	4/937	15/28943	0.0011196485679664642	0.004707772135413263	0.0025017033283193492	Cflar/Angpt1/Jak2/Fgf2	4
GO:0030213	hyaluronan biosynthetic process	4/937	15/28943	0.0011196485679664642	0.004707772135413263	0.0025017033283193492	Ptger4/Has2/Nfkb1/Tgfb1	4
GO:0032429	regulation of phospholipase A2 activity	4/937	15/28943	0.0011196485679664642	0.004707772135413263	0.0025017033283193492	Lrp1/Anxa8/Anxa1/Pla2r1	4
GO:0032736	positive regulation of interleukin-13 production	4/937	15/28943	0.0011196485679664642	0.004707772135413263	0.0025017033283193492	Il1rap/Tlr4/Il17ra/Il18	4
GO:0038128	ERBB2 signaling pathway	4/937	15/28943	0.0011196485679664642	0.004707772135413263	0.0025017033283193492	Egfr/Ereg/Areg/Nrg1	4
GO:0042693	muscle cell fate commitment	4/937	15/28943	0.0011196485679664642	0.004707772135413263	0.0025017033283193492	Tbx2/Mef2c/Acvr1/Tbx18	4
GO:0044794	positive regulation by host of viral process	4/937	15/28943	0.0011196485679664642	0.004707772135413263	0.0025017033283193492	Igf2r/Stom/Vapb/Cav2	4
GO:0051280	negative regulation of release of sequestered calcium ion into cytosol	4/937	15/28943	0.0011196485679664642	0.004707772135413263	0.0025017033283193492	Tgfb2/Gsto1/Sri/Tgfb1	4
GO:0061577	calcium ion transmembrane transport via high voltage-gated calcium channel	4/937	15/28943	0.0011196485679664642	0.004707772135413263	0.0025017033283193492	Bin1/Cacnb2/Camk2d/Cacna1c	4
GO:0097084	vascular associated smooth muscle cell development	4/937	15/28943	0.0011196485679664642	0.004707772135413263	0.0025017033283193492	Nfatc4/Efemp2/Adm/Ednra	4
GO:1900426	positive regulation of defense response to bacterium	4/937	15/28943	0.0011196485679664642	0.004707772135413263	0.0025017033283193492	Rab34/Lgals9/Emilin2/Emilin1	4
GO:1902337	regulation of apoptotic process involved in morphogenesis	4/937	15/28943	0.0011196485679664642	0.004707772135413263	0.0025017033283193492	Tgfb2/Tgfbr3/Tnfrsf1a/Foxc2	4
GO:0031668	cellular response to extracellular stimulus	18/937	245/28943	0.001119667071024249	0.004707772135413263	0.0025017033283193492	Ifi204/Nr1h4/Gabarap/Asgr1/Rnase4/Dap/Plec/Comt/Cdkn1a/Fas/Rxra/Nr4a2/Pdia3/Vcam1/Plin2/Cdkn2b/Jun/Axl	18
GO:0045137	development of primary sexual characteristics	18/937	245/28943	0.001119667071024249	0.004707772135413263	0.0025017033283193492	Pla2g4a/Tgfb2/Sgpl1/Hmga2/Osr1/Inhba/Lhfpl2/Fst/Ptger4/Angpt1/Adamts1/Fgf7/Sema3a/Pdgfra/Ereg/Gas2/Nr2f2/Fzd4	18
GO:0048813	dendrite morphogenesis	15/937	186/28943	0.0011211955940156847	0.004710448633251258	0.0025031256154133194	Hecw2/Klf7/Dnm3/Dtnbp1/Nfatc4/Rap2a/Sdc2/Btbd3/Lrp8/Sema3a/Tmem106b/Met/Ptn/Itgb1/Tpbg	15
GO:0002831	regulation of response to biotic stimulus	24/937	371/28943	0.0011295108035438196	0.004741610932841742	0.0025196852165072577	Ly96/Il18rap/Ifi204/Ifi211/Ifi205/Dusp10/Arg1/Rab34/Lgals9/Serpinb9/Masp1/Emilin2/Syt11/Ptpn22/Tlr4/Lrp8/Fgl2/Emilin1/Cxcl1/Ereg/Trafd1/Htra1/Lamp1/Zdhhc1	24
GO:0010656	negative regulation of muscle cell apoptotic process	8/937	65/28943	0.001155690651220868	0.004843811372299527	0.0025739943827525766	Cflar/Igf1/Pik3r1/Ptk2b/Jak2/Cav1/Bag3/Nrg1	8
GO:0050854	regulation of antigen receptor-mediated signaling pathway	8/937	65/28943	0.001155690651220868	0.004843811372299527	0.0025739943827525766	Dusp3/Lgals3/Cblb/Ptpn22/Kcnn4/Cyld/Cmtm3/Thy1	8
GO:0036293	response to decreased oxygen levels	18/937	246/28943	0.0011724679813144622	0.0049102326798744446	0.0026092905698771704	Tgfb2/Kcnk2/Cr1l/Rtn4/Pgf/Plau/Vasn/Fndc1/Nr4a2/Camk2d/Ece1/Cpeb2/Cav1/Itpr2/Arnt2/Plat/Ednra/Il18	18
GO:0046474	glycerophospholipid biosynthetic process	14/937	168/28943	0.001182935831435514	0.004944167695743625	0.0026273235884058054	Inpp1/Pla2g4a/Capn2/Nr1h4/Plscr3/Pik3r1/Htr2a/Socs5/Fgf7/Pld1/Fgf2/Pigk/Pik3c2g/Abhd5	14
GO:0002833	positive regulation of response to biotic stimulus	15/937	187/28943	0.0011833796567733274	0.004944167695743625	0.0026273235884058054	Ly96/Il18rap/Ifi204/Ifi211/Ifi205/Arg1/Rab34/Lgals9/Masp1/Emilin2/Tlr4/Emilin1/Cxcl1/Ereg/Lamp1	15
GO:0048592	eye morphogenesis	15/937	187/28943	0.0011833796567733274	0.004944167695743625	0.0026273235884058054	Col5a2/Tbx2/Rarb/Col8a1/Man2a1/Ptprm/Rorb/Col5a1/Bdnf/Jag1/Fgf2/Ptn/Mfap5/Tsku/Thy1	15
GO:0021954	central nervous system neuron development	10/937	97/28943	0.0011931807483007303	0.004981175914447555	0.002646989702491988	Map2/Adarb1/Arhgef28/Zeb2/Nr4a2/Nfib/Sema3a/Slit2/Scn1b/Tsku	10
GO:0043266	regulation of potassium ion transport	11/937	114/28943	0.0011982200698276684	0.004994317433906802	0.002653973086994196	Kcne4/Cd63/Kcnip1/Akap6/Ptk2b/Htr2a/Bin1/Kcnab1/Cxcl1/Cav1/Itgb1	11
GO:0050886	endocrine process	11/937	114/28943	0.0011982200698276684	0.004994317433906802	0.002653973086994196	Lif/C1qtnf1/Inhba/Ednrb/Dab2/Tspo/Enpep/Ece1/Fzd4/Nrg1/Rab8b	11
GO:0008543	fibroblast growth factor receptor signaling pathway	9/937	81/28943	0.001219427276282532	0.005078703033160923	0.0026988154728285157	Tbx2/Flrt2/Ext1/Runx2/Fgf7/Fgf2/Fat4/Fam20c/Nptn	9
GO:0019932	second-messenger-mediated signaling	21/937	309/28943	0.001224856415068277	0.005097294505890914	0.00270869495464479	Ccl20/Pde7b/Igf1/Egfr/Sgcd/Sphk1/Akap6/Cmya5/Nfatc4/Ptk2b/Ednrb/Ptger4/Prkg1/Vcam1/Ece1/P2rx4/Lmcd1/Dmpk/Nucb2/Nrg1/Cdh13	21
GO:0030041	actin filament polymerization	14/937	169/28943	0.0012522700767267079	0.005207274232436019	0.0027671380228374664	Gas7/Ssh2/Ptk2b/Cdc42ep3/Bin1/Gsn/Pfn2/Kirrel/Slit2/Micall2/Arpc1b/Capg/Add2/Eps8	14
GO:0006493	protein O-linked glycosylation	8/937	66/28943	0.0012784008417421736	0.0053034052201417275	0.002818221891168508	Pofut2/Tmtc2/Pofut1/Galnt17/Plod3/Galntl6/Poglut3/C1galt1c1	8
GO:0015909	long-chain fatty acid transport	8/937	66/28943	0.0012784008417421736	0.0053034052201417275	0.002818221891168508	Pla2g4a/Abcd2/Anxa1/Acsl5/Pla2r1/Sstr4/Fabp4/Plin2	8
GO:0060612	adipose tissue development	8/937	66/28943	0.0012784008417421736	0.0053034052201417275	0.002818221891168508	Klf7/Nr1h4/Hmga2/Sh3pxd2b/Lmna/Csf1/Lncpint/Creb5	8
GO:0006458	'de novo' protein folding	6/937	38/28943	0.0012895633878550609	0.005337134993152489	0.0028361458439379577	Hspa13/H2-DMa/Hspa1b/Hspa1a/Selenof/Dnajb5	6
GO:0072210	metanephric nephron development	6/937	38/28943	0.0012895633878550609	0.005337134993152489	0.0028361458439379577	Kif26b/Lif/Osr1/Adipoq/Pdgfrb/Pdgfra	6
GO:0086004	regulation of cardiac muscle cell contraction	6/937	38/28943	0.0012895633878550609	0.005337134993152489	0.0028361458439379577	Akap6/Bin1/Pde4b/Sri/Cav1/Cacna1c	6
GO:0042632	cholesterol homeostasis	10/937	98/28943	0.0012909828644493506	0.005338825769112781	0.0028370443198466543	Nr1h4/Plscr3/Nr1d1/Acox1/Tspo/Fabp4/Cav1/Tsku/Ces1a/Il18	10
GO:0002523	leukocyte migration involved in inflammatory response	5/937	26/28943	0.0013135306348305922	0.005415109510179826	0.002877581389916068	Itgb2/Rtn4/Ccl2/Ninj1/Ptn	5
GO:0010575	positive regulation of vascular endothelial growth factor production	5/937	26/28943	0.0013135306348305922	0.005415109510179826	0.002877581389916068	Ptgs2/Flt4/Cyp1b1/Ccbe1/Il6	5
GO:0031954	positive regulation of protein autophosphorylation	5/937	26/28943	0.0013135306348305922	0.005415109510179826	0.002877581389916068	Rap2a/Tnks1bp1/Pdgfc/Ngf/Nrg1	5
GO:0035743	CD4-positive, alpha-beta T cell cytokine production	5/937	26/28943	0.0013135306348305922	0.005415109510179826	0.002877581389916068	Il1r1/Il18rap/Arg1/Il6/Il18	5
GO:0030534	adult behavior	15/937	189/28943	0.0013164827959506412	0.0054230465252849734	0.002881799108304795	En1/Nrxn3/Tshr/Htr2a/Pcdh17/Nr4a2/Bdnf/Slc7a11/Ngf/Met/Cacna1c/Eps8/Inpp5f/Shank2/Hexa	15
GO:1901880	negative regulation of protein depolymerization	9/937	82/28943	0.001331150301154785	0.005479193094620748	0.002911635314336183	Map2/Nav3/Plekhh2/Gsn/Capg/Add2/Eps8/Mid1ip1/Mid1	9
GO:0018209	peptidyl-serine modification	23/937	354/28943	0.0013387890582251096	0.005506343470784116	0.0029260629851025925	Ptgs2/Dcn/Lif/Egfr/Ripk1/Mast4/Egflam/Angpt1/Nek6/Tnks1bp1/Bdnf/Pfn2/Ngf/Camk2d/Il6/Cav1/Met/Il11/Dmpk/Tgfb1/Inpp5f/Poglut3/Tgfbr2	23
GO:0009991	response to extracellular stimulus	26/937	420/28943	0.0013520421034956388	0.005556524784871959	0.0029527292630918476	Ifi204/Nr1h4/Ddit3/Suox/Gabarap/Asgr1/Hfe/Arsb/Rnase4/Dap/Plec/Comt/Cdkn1a/Runx2/Fas/Rxra/Nr4a2/Pdia3/Fbn1/Vcam1/Plin2/Cdkn2b/Jun/Sgip1/Axl/Nucb2	26
GO:0060043	regulation of cardiac muscle cell proliferation	7/937	52/28943	0.0013697210019011671	0.00562480296348372	0.0029890121888094556	Kcnk2/Tbx2/Mef2c/Fgf2/Tgfbr3/Nrg1/Tgfbr2	7
GO:0006986	response to unfolded protein	11/937	116/28943	0.001381133218534554	0.005658467437611311	0.0030069014418464914	Ddit3/Pik3r1/Dnajc3/Hspa13/Hspa1b/Hspa1a/Chac1/Vapb/Bag3/Casp12/Manf	11
GO:0030038	contractile actin filament bundle assembly	11/937	116/28943	0.001381133218534554	0.005658467437611311	0.0030069014418464914	Tmeff2/Sh3pxd2b/Itgb1bp1/Pik3r1/Ptk2b/Ptger4/Cd47/Pfn2/Rhoc/Met/Arap1	11
GO:0043149	stress fiber assembly	11/937	116/28943	0.001381133218534554	0.005658467437611311	0.0030069014418464914	Tmeff2/Sh3pxd2b/Itgb1bp1/Pik3r1/Ptk2b/Ptger4/Cd47/Pfn2/Rhoc/Met/Arap1	11
GO:0051492	regulation of stress fiber assembly	10/937	99/28943	0.001395214146682924	0.005707301246036035	0.0030328516572682746	Tmeff2/Sh3pxd2b/Itgb1bp1/Pik3r1/Ptger4/Cd47/Pfn2/Rhoc/Met/Arap1	10
GO:0055092	sterol homeostasis	10/937	99/28943	0.001395214146682924	0.005707301246036035	0.0030328516572682746	Nr1h4/Plscr3/Nr1d1/Acox1/Tspo/Fabp4/Cav1/Tsku/Ces1a/Il18	10
GO:0006814	sodium ion transport	18/937	250/28943	0.00140537731276191	0.005744425378247406	0.0030525793676252667	Hecw2/Serpine2/Slc17a8/Osr1/Ednrb/Ano6/Stom/Camk2d/Nkain3/Cxcl1/P2rx4/Dmpk/Tgfb1/Fxyd5/Scn1b/Ednra/Slc9a9/Maged2	18
GO:0010658	striated muscle cell apoptotic process	8/937	67/28943	0.0014112537959198338	0.005763983987821069	0.0030629727845665135	Cflar/Capn2/Fndc1/Jak2/Camk2d/Bag3/Nrg1/Casp12	8
GO:0006887	exocytosis	26/937	422/28943	0.001445306437088116	0.005896356979487488	0.0031333156015733946	Steap3/Stxbp5/Itgb2/Lgals9/Trim9/Nrxn3/Tnfaip2/Dtnbp1/Cplx2/Rab3c/Htr2a/Rab31/Anxa1/Rapgef4/Pfn2/P2ry1/Syt11/Sdcbp/Steap2/Cacna1c/Sytl2/P2ry2/Il4ra/Lamp1/Rab8b/Myo5a	26
GO:0001921	positive regulation of receptor recycling	4/937	16/28943	0.0014548292263344435	0.005896356979487488	0.0031333156015733946	Dab2/Ece1/Arap1/Inpp5f	4
GO:0010226	response to lithium ion	4/937	16/28943	0.0014548292263344435	0.005896356979487488	0.0031333156015733946	Nfatc4/Fas/Fabp4/Cebpa	4
GO:0034162	toll-like receptor 9 signaling pathway	4/937	16/28943	0.0014548292263344435	0.005896356979487488	0.0031333156015733946	Rab7b/Nr1h4/Rtn4/Ptpn22	4
GO:0043084	penile erection	4/937	16/28943	0.0014548292263344435	0.005896356979487488	0.0031333156015733946	Ednrb/P2ry1/P2ry2/Ednra	4
GO:0045651	positive regulation of macrophage differentiation	4/937	16/28943	0.0014548292263344435	0.005896356979487488	0.0031333156015733946	Lif/Ripk1/Csf1/Tgfb1	4
GO:0086103	G protein-coupled receptor signaling pathway involved in heart process	4/937	16/28943	0.0014548292263344435	0.005896356979487488	0.0031333156015733946	Rgs2/Pde4b/Cav1/Ednra	4
GO:1904748	regulation of apoptotic process involved in development	4/937	16/28943	0.0014548292263344435	0.005896356979487488	0.0031333156015733946	Tgfb2/Tgfbr3/Tnfrsf1a/Foxc2	4
GO:2000288	positive regulation of myoblast proliferation	4/937	16/28943	0.0014548292263344435	0.005896356979487488	0.0031333156015733946	Igf1/Meis2/Fgf7/Tbx18	4
GO:2000479	regulation of cAMP-dependent protein kinase activity	4/937	16/28943	0.0014548292263344435	0.005896356979487488	0.0031333156015733946	Prkar2b/Akap6/Adipoq/Prkar1b	4
GO:0008210	estrogen metabolic process	6/937	39/28943	0.0014828248942321924	0.005986848827553676	0.0031814028392266416	Ugt1a7c/Hsd17b7/Sgpl1/Comt/Cyp1b1/Pdgfra	6
GO:0030201	heparan sulfate proteoglycan metabolic process	6/937	39/28943	0.0014828248942321924	0.005986848827553676	0.0031814028392266416	Extl3/Ext1/Ext2/Hs3st1/Gusb/Hgsnat	6
GO:0033032	regulation of myeloid cell apoptotic process	6/937	39/28943	0.0014828248942321924	0.005986848827553676	0.0031814028392266416	Mef2c/Adipoq/St6gal1/Anxa1/Slc7a11/Il18	6
GO:0070570	regulation of neuron projection regeneration	6/937	39/28943	0.0014828248942321924	0.005986848827553676	0.0031814028392266416	Lrp1/Rtn4/Ptn/Inpp5f/Nrg1/Thy1	6
GO:0086091	regulation of heart rate by cardiac conduction	6/937	39/28943	0.0014828248942321924	0.005986848827553676	0.0031814028392266416	Kcne4/Bin1/Cacnb2/Cav1/Cacna1c/Scn1b	6
GO:0008361	regulation of cell size	16/937	211/28943	0.0014894184162411856	0.006008875978739268	0.0031931080356230154	Bmpr2/Map2/Lrp1/Rtn4/Ano6/Tnfrsf12a/Efna5/Sema6a/Bdnf/Ngf/Epha7/Sema3d/Sema3a/Sema3c/Slit2/Kcnn4	16
GO:0032414	positive regulation of ion transmembrane transporter activity	12/937	135/28943	0.001497673010817035	0.006037565778721192	0.0032083537539881195	Ifngr1/Ccl2/Vmp1/Akap6/Ifngr2/Gsto1/Cacnb2/Asph/Stim2/Cracr2a/Ednra/Myo5a	12
GO:0051781	positive regulation of cell division	10/937	100/28943	0.0015061837478729896	0.0060672436098529806	0.003224124510682396	Tgfb2/Itgb1bp1/Pgf/Lbh/Fgf7/Fgf2/Pdgfc/Ereg/Ptn/Tgfb1	10
GO:0061756	leukocyte adhesion to vascular endothelial cell	7/937	53/28943	0.0015347424423991125	0.006172867355909912	0.0032802528171211242	Itgb2/Ext1/Vcam1/Il6/Add2/Itgb1/Chst2	7
GO:2000677	regulation of transcription regulatory region DNA binding	7/937	53/28943	0.0015347424423991125	0.006172867355909912	0.0032802528171211242	Per2/Igf1/Ddit3/Lif/Lgals9/Sri/Tgfb1	7
GO:0006633	fatty acid biosynthetic process	13/937	154/28943	0.0015545240753367094	0.006239419070955737	0.0033156183025878265	Pla2g4a/Ptgs2/Sphk1/Abcd2/Fads3/Anxa1/Asah2/Ptgs1/Hacd4/Acot7/Tbxas1/Myo5a/Mid1ip1	13
GO:0007584	response to nutrient	8/937	68/28943	0.0015548334590755068	0.006239419070955737	0.0033156183025878265	Nr1h4/Suox/Arsb/Plec/Runx2/Rxra/Pdia3/Cdkn2b	8
GO:0050433	regulation of catecholamine secretion	8/937	68/28943	0.0015548334590755068	0.006239419070955737	0.0033156183025878265	Rtn4/Dtnbp1/Htr2a/Entpd1/Ptgs1/P2ry1/Syt11/Myo5a	8
GO:0010639	negative regulation of organelle organization	24/937	380/28943	0.001557810671933743	0.006246619710312905	0.0033194447119652792	Tmeff2/Map2/Igf1/Nav3/Lif/Tom1l2/Ssh2/Trim9/Pik3r1/Tspo/Ier3/Plekhh2/Gsn/Pfn2/Lmna/Slit2/Met/Capg/Add2/Eps8/Arap1/Evi5l/Mid1ip1/Mid1	24
GO:0042593	glucose homeostasis	20/937	294/28943	0.001563540497857312	0.006264838671611885	0.003329126241743945	Klf7/Igf1/Nr1h4/Lrp1/Plscr3/Rab34/Nr1d1/Pik3r1/Slc39a14/Adipoq/Zbtb20/Efna5/Fbn1/Vcam1/Sri/Il6/Met/Cacna1c/Cebpa/Hmgn3	20
GO:0031338	regulation of vesicle fusion	5/937	27/28943	0.0015695249135147776	0.006269789007769698	0.003331756843244205	Pla2g4a/Sphk1/Trim9/Cplx2/Anxa1	5
GO:0045723	positive regulation of fatty acid biosynthetic process	5/937	27/28943	0.0015695249135147776	0.006269789007769698	0.003331756843244205	Pla2g4a/Ptgs2/Abcd2/Anxa1/Mid1ip1	5
GO:0060252	positive regulation of glial cell proliferation	5/937	27/28943	0.0015695249135147776	0.006269789007769698	0.003331756843244205	Igf1/Tspo/Vim/Il6/Nrg1	5
GO:0098901	regulation of cardiac muscle cell action potential	5/937	27/28943	0.0015695249135147776	0.006269789007769698	0.003331756843244205	Bin1/Camk2d/Cav1/Cacna1c/Tbx18	5
GO:0019751	polyol metabolic process	11/937	118/28943	0.001586335807621344	0.006327371148072748	0.003362355909618782	Inpp1/Pla2g4a/Ephx1/Sphk1/Plpp1/Ptk2b/Asah2/Myof/Fgf2/P2ry1/Asah1	11
GO:0035282	segmentation	11/937	118/28943	0.001586335807621344	0.006327371148072748	0.003362355909618782	Plxna2/Egr2/Osr1/Zeb2/Pofut1/Mafb/Sema3a/Sema3c/Ednra/Foxc2/Tbx18	11
GO:0035303	regulation of dephosphorylation	12/937	136/28943	0.0015953312205505845	0.006358448434511423	0.0033788703348463624	Tgfb2/Mef2c/Vcan/Cmya5/Itga2/Itga1/Ripk3/Pdgfrb/Jak2/Magi2/Gna12/Tgfb1	12
GO:0033500	carbohydrate homeostasis	20/937	295/28943	0.0016276632220022372	0.006482420418849031	0.003444748868665527	Klf7/Igf1/Nr1h4/Lrp1/Plscr3/Rab34/Nr1d1/Pik3r1/Slc39a14/Adipoq/Zbtb20/Efna5/Fbn1/Vcam1/Sri/Il6/Met/Cacna1c/Cebpa/Hmgn3	20
GO:0048284	organelle fusion	13/937	155/28943	0.0016477588747518502	0.006557509131548245	0.0034846509023824476	Rab7b/Pla2g4a/Rab34/Sphk1/Trim9/Vti1b/Cplx2/Anxa1/Syt11/Vav3/Samd9l/Cav2/Rab8b	13
GO:0007548	sex differentiation	21/937	317/28943	0.0016767819580363384	0.006667986084630951	0.003543358196040645	Pla2g4a/Pbx1/Tgfb2/Sgpl1/Hmga2/Osr1/Inhba/Lhfpl2/Fst/Ptger4/Angpt1/Adamts1/Fgf7/Mertk/Sema3a/Pdgfra/Ereg/Axl/Gas2/Nr2f2/Fzd4	21
GO:0010803	regulation of tumor necrosis factor-mediated signaling pathway	6/937	40/28943	0.001697366806401493	0.006731731967450993	0.003577232666306092	Nr1h4/Sphk1/Ripk1/Adipoq/Tnfrsf1a/Cyld	6
GO:0043267	negative regulation of potassium ion transport	6/937	40/28943	0.001697366806401493	0.006731731967450993	0.003577232666306092	Kcne4/Ptk2b/Htr2a/Bin1/Kcnab1/Cav1	6
GO:0050931	pigment cell differentiation	6/937	40/28943	0.001697366806401493	0.006731731967450993	0.003577232666306092	Rab32/Cd63/Mef2c/Ednrb/Zeb2/Myo5a	6
GO:0045666	positive regulation of neuron differentiation	11/937	119/28943	0.0016979108086810685	0.006731731967450993	0.003577232666306092	Cyb5d2/Mmd/Mef2c/Bcl6/Hspa1b/Hspa1a/Bdnf/Fgf2/Ngf/Il6/Itgb1	11
GO:0031644	regulation of nervous system process	15/937	194/28943	0.0017052092049062383	0.006755596257396732	0.003589914115592081	Fcgr4/Egr2/Igf1/Rtn4/Itga2/Ptk2b/Ednrb/Comt/Igsf11/Rapgef4/Tlr4/Il6/Prkar1b/Dmpk/Tmem108	15
GO:0006940	regulation of smooth muscle contraction	8/937	69/28943	0.0017097399691175508	0.006768363565575565	0.003596698644759158	Rgs2/Ptgs2/Sphk1/Itga2/Ptger4/Prkg1/Ptgs1/Cav1	8
GO:0038066	p38MAPK cascade	7/937	54/28943	0.0017148400777769563	0.006768363565575565	0.003596698644759158	Dusp10/Sphk1/Xdh/Map3k20/Ptpn22/Met/Cyld	7
GO:0048066	developmental pigmentation	7/937	54/28943	0.0017148400777769563	0.006768363565575565	0.003596698644759158	Rab32/Cd63/Mef2c/Ednrb/Zeb2/Ednra/Myo5a	7
GO:0048247	lymphocyte chemotaxis	7/937	54/28943	0.0017148400777769563	0.006768363565575565	0.003596698644759158	Ccl20/Ccl2/Ccl7/Ptk2b/Plec/Ch25h/Cxcl10	7
GO:0048483	autonomic nervous system development	7/937	54/28943	0.0017148400777769563	0.006768363565575565	0.003596698644759158	Hlx/Egr2/Adarb1/Ednrb/Vcam1/Sema3a/Ednra	7
GO:0009408	response to heat	10/937	102/28943	0.0017496159563765703	0.00689411588581486	0.003663523246510812	Il1r1/Igf1/Ccl2/Hspa1b/Hspa1a/Myof/Pde4b/Bag3/Rasa3/Tcim	10
GO:0099565	chemical synaptic transmission, postsynaptic	10/937	102/28943	0.0017496159563765703	0.00689411588581486	0.003663523246510812	Anks1b/Mef2c/Ptk2b/Igsf11/Bdnf/P2rx4/Prkar1b/Met/Dmpk/Tmem108	10
GO:0001505	regulation of neurotransmitter levels	18/937	255/28943	0.0017506171942582329	0.00689411588581486	0.003663523246510812	Per2/Stxbp5/Sphk1/Trim9/Nrxn3/Dtnbp1/Cplx2/Mef2c/Htr2a/Ptger4/Comt/Dagla/Pfn2/P2ry1/Ngf/P2ry2/Itgb1/Maoa	18
GO:1902806	regulation of cell cycle G1/S phase transition	15/937	195/28943	0.0017934533478798798	0.00705754629668677	0.0037503699313261897	Ddr2/Mdm2/Egfr/Ccl2/Tbx2/Inhba/Adamts1/Cdkn1a/Anxa1/Smarca2/Nacc2/Acvr1/Cdkn2b/Cdkn2c/Tcim	15
GO:0046394	carboxylic acid biosynthetic process	20/937	298/28943	0.0018335985006706092	0.007210151661981748	0.003831464202522118	Per2/Pla2g4a/Ptgs2/Nr1d1/Sphk1/Abcd2/Fads3/Anxa1/Asah2/Gsto1/Ptgs1/Dhrs9/Hacd4/Acot7/Plod3/Tbxas1/Ces1a/Myo5a/Plod2/Mid1ip1	20
GO:0002295	T-helper cell lineage commitment	4/937	17/28943	0.0018540536868614837	0.007239888877034757	0.003847266515746551	Tnfsf18/Il6/Loxl3/Tgfb1	4
GO:0010958	regulation of amino acid import across plasma membrane	4/937	17/28943	0.0018540536868614837	0.007239888877034757	0.003847266515746551	Per2/Rgs2/Arg1/Itgb1	4
GO:0034698	response to gonadotropin	4/937	17/28943	0.0018540536868614837	0.007239888877034757	0.003847266515746551	Inhba/Efna5/Tgfbr3/Ednra	4
GO:0045725	positive regulation of glycogen biosynthetic process	4/937	17/28943	0.0018540536868614837	0.007239888877034757	0.003847266515746551	Irs1/Igf1/C1qtnf2/Ppp1r3e	4
GO:0051284	positive regulation of sequestering of calcium ion	4/937	17/28943	0.0018540536868614837	0.007239888877034757	0.003847266515746551	Tgfb2/Gsto1/Sri/Tgfb1	4
GO:0051895	negative regulation of focal adhesion assembly	4/937	17/28943	0.0018540536868614837	0.007239888877034757	0.003847266515746551	Lrp1/Itgb1bp1/Mmp14/Acvrl1	4
GO:0150118	negative regulation of cell-substrate junction organization	4/937	17/28943	0.0018540536868614837	0.007239888877034757	0.003847266515746551	Lrp1/Itgb1bp1/Mmp14/Acvrl1	4
GO:1903789	regulation of amino acid transmembrane transport	4/937	17/28943	0.0018540536868614837	0.007239888877034757	0.003847266515746551	Per2/Rgs2/Arg1/Itgb1	4
GO:0003272	endocardial cushion formation	5/937	28/28943	0.0018603539492778195	0.007239888877034757	0.003847266515746551	Tgfb2/Tbx2/Acvr1/Dchs1/Tgfbr2	5
GO:0006516	glycoprotein catabolic process	5/937	28/28943	0.0018603539492778195	0.007239888877034757	0.003847266515746551	Ctsl/Ngly1/Adamts12/Gusb/Hgsnat	5
GO:0046716	muscle cell cellular homeostasis	5/937	28/28943	0.0018603539492778195	0.007239888877034757	0.003847266515746551	Chrna1/Il6/Cav1/Tgfb1/Bag3	5
GO:0051767	nitric-oxide synthase biosynthetic process	5/937	28/28943	0.0018603539492778195	0.007239888877034757	0.003847266515746551	Ccl20/Ccl2/Ptger4/Jak2/Tlr4	5
GO:0051769	regulation of nitric-oxide synthase biosynthetic process	5/937	28/28943	0.0018603539492778195	0.007239888877034757	0.003847266515746551	Ccl20/Ccl2/Ptger4/Jak2/Tlr4	5
GO:2000310	regulation of NMDA receptor activity	5/937	28/28943	0.0018603539492778195	0.007239888877034757	0.003847266515746551	Ifngr1/Ccl2/Mef2c/Ptk2b/Ifngr2	5
GO:0019229	regulation of vasoconstriction	9/937	86/28943	0.0018632691317262051	0.007245894171315235	0.0038504577204728804	Bmpr2/Per2/Ptgs2/Htr2a/Ptgs1/Cav1/Tbxas1/Cacna1c/Adm	9
GO:0009952	anterior/posterior pattern specification	17/937	236/28943	0.001871918950304086	0.0072741751115201455	0.0038654861713416934	Bmpr2/En1/Pbx1/Plxna2/Ddit3/Hoxb4/Osr1/Hoxc6/Emx2/Zeb2/Pofut1/Sema3c/Hoxa5/Bhlhe41/Nr2f2/Foxc2/Tbx18	17
GO:0042058	regulation of epidermal growth factor receptor signaling pathway	8/937	70/28943	0.00187658920908319	0.007276261096305673	0.003866594660650579	Dusp3/Itga1/Cblb/Socs5/Ereg/Areg/Plaur/Cdh13	8
GO:0045600	positive regulation of fat cell differentiation	8/937	70/28943	0.00187658920908319	0.007276261096305673	0.003866594660650579	Ptgs2/Igf1/Sh3pxd2b/Metrnl/Htr2a/Fndc3b/Medag/Cebpa	8
GO:0046513	ceramide biosynthetic process	8/937	70/28943	0.00187658920908319	0.007276261096305673	0.003866594660650579	Sphk1/St3gal1/Asah2/Cers6/Sgms2/Ugcg/Asah1/St3gal2	8
GO:0019722	calcium-mediated signaling	15/937	196/28943	0.0018854739500077614	0.007305346977249441	0.0038820508558680094	Ccl20/Igf1/Sgcd/Sphk1/Akap6/Cmya5/Nfatc4/Ptk2b/Ednrb/Vcam1/P2rx4/Lmcd1/Dmpk/Nrg1/Cdh13	15
GO:1901990	regulation of mitotic cell cycle phase transition	22/937	342/28943	0.001906746336772223	0.007374305004290968	0.003918695052061456	Hecw2/Pbx1/Ddr2/Mdm2/Hmga2/Egfr/Ccng1/Ccl2/Inhba/Adamts1/Cdkn1a/Ier3/Anxa1/Smarca2/Nacc2/Nek6/Acvr1/Camk2d/Cdkn2b/Cdkn2c/Taok3/Tgfb1	22
GO:0016053	organic acid biosynthetic process	20/937	299/28943	0.0019069725416184066	0.007374305004290968	0.003918695052061456	Per2/Pla2g4a/Ptgs2/Nr1d1/Sphk1/Abcd2/Fads3/Anxa1/Asah2/Gsto1/Ptgs1/Dhrs9/Hacd4/Acot7/Plod3/Tbxas1/Ces1a/Myo5a/Plod2/Mid1ip1	20
GO:0044843	cell cycle G1/S phase transition	18/937	257/28943	0.0019074608286047078	0.007374305004290968	0.003918695052061456	Ddr2/Mdm2/Egfr/Ccl2/Tbx2/Inhba/Adamts1/Cdkn1a/Anxa1/Smarca2/Nacc2/Acvr1/Camk2d/Cdkn2b/Cdkn2c/Cdk14/Tcim/Itgb1	18
GO:0055010	ventricular cardiac muscle tissue morphogenesis	7/937	55/28943	0.0019109274643590538	0.007382302808544377	0.0039229450737159645	Tgfb2/Rxra/Tgfbr3/Tgfb1/Nrg1/Ednra/Foxc2	7
GO:0002335	mature B cell differentiation	6/937	41/28943	0.0019346596773224475	0.007441323930036305	0.003954308812620573	Lgals8/Ptk2b/St3gal1/Lgals1/Bcl6/Il6	6
GO:0002483	antigen processing and presentation of endogenous peptide antigen	6/937	41/28943	0.0019346596773224475	0.007441323930036305	0.003954308812620573	Hfe/Erap1/H2-T24/H2-T23/H2-T22/B2m	6
GO:0010613	positive regulation of cardiac muscle hypertrophy	6/937	41/28943	0.0019346596773224475	0.007441323930036305	0.003954308812620573	Igf1/Akap6/Mef2c/Nr3c1/Camk2d/Ece1	6
GO:0019885	antigen processing and presentation of endogenous peptide antigen via MHC class I	6/937	41/28943	0.0019346596773224475	0.007441323930036305	0.003954308812620573	Hfe/Erap1/H2-T24/H2-T23/H2-T22/B2m	6
GO:1904037	positive regulation of epithelial cell apoptotic process	6/937	41/28943	0.0019346596773224475	0.007441323930036305	0.003954308812620573	Ccl2/Ano6/Cd248/Jak2/Gsn/Pla2r1	6
GO:2000279	negative regulation of DNA biosynthetic process	6/937	41/28943	0.0019346596773224475	0.007441323930036305	0.003954308812620573	Bmpr2/Kcnk2/Acvrl1/Adipoq/Cdkn1a/Parp3	6
GO:0031331	positive regulation of cellular catabolic process	26/937	431/28943	0.0019367948966236093	0.0074441148828742944	0.003955791920936599	Dnajb2/Irs1/Rnf217/Sh3rf3/Igf1/Dcn/Mdm2/Ddit3/Gabarap/Trib2/Ptk2b/Htr2a/Dab2/Abcd2/Zbtb20/Hspa1b/Hspa1a/Socs5/Acsl5/Il6/Smurf1/Cav1/Bag3/Adam9/Snx33/Abhd5	26
GO:0006606	protein import into nucleus	14/937	177/28943	0.0019391917531774712	0.007446718930245423	0.003957175707956886	Ptgs2/Pttg1ip/Pik3r1/Angpt1/Cdkn1a/Jak2/Lmna/Ptpn22/Il6/Mdfic/Tnfrsf1a/Tgfb1/Ptpn5/Bag3	14
GO:0044106	cellular amine metabolic process	11/937	121/28943	0.0019402926051917634	0.007446718930245423	0.003957175707956886	Tgfb2/Nr1h4/Gdpd1/Comt/Nr4a2/Slc7a11/Azin2/Ednra/Myo5a/Maoa/Sat1	11
GO:0009314	response to radiation	26/937	432/28943	0.0019993448097675812	0.0076677849966467655	0.004074649897061019	Il1r1/Col3a1/Per2/Ifi204/Mdm2/Hmga2/Egfr/Zzef1/Pik3r1/Nfatc4/Fbxo4/Ext1/Cdkn1a/Tmem109/Anxa1/Map3k20/Tnks1bp1/Meis2/Slc7a11/Jun/Cacna1c/Tgfb1/Ndrg4/Itgb1/Nptn/Timp1	26
GO:0006942	regulation of striated muscle contraction	9/937	87/28943	0.002019787540163834	0.007740564586070543	0.004113324865997083	Rgs2/Akap6/Bin1/Pde4b/Sri/P2rx4/Cav1/Cacna1c/Dmpk	9
GO:0015849	organic acid transport	21/937	322/28943	0.0020258383529012133	0.007758123525504937	0.004122655661108076	Per2/Rgs2/Pla2g4a/Arg1/Nr1h4/Slc17a8/Slc25a21/Slc25a29/Dtnbp1/Abcd2/Nr3c1/Anxa1/Acsl5/Pla2r1/Bdnf/Sstr4/Fabp4/Slc7a11/Plin2/P2ry2/Itgb1	21
GO:1904892	regulation of receptor signaling pathway via STAT	12/937	140/28943	0.002039862612123636	0.00780616989465574	0.004148187432434488	Hmga2/Lif/Ptk2b/Ghr/Cyp1b1/Jak2/Jak1/Il6/Sh2b3/Cav1/Tgfb1/Inpp5f	12
GO:0055117	regulation of cardiac muscle contraction	8/937	71/28943	0.002056012321087099	0.007856585432460905	0.004174978176569584	Rgs2/Akap6/Bin1/Pde4b/Sri/P2rx4/Cav1/Cacna1c	8
GO:0060986	endocrine hormone secretion	8/937	71/28943	0.002056012321087099	0.007856585432460905	0.004174978176569584	Lif/C1qtnf1/Inhba/Dab2/Tspo/Fzd4/Nrg1/Rab8b	8
GO:0007041	lysosomal transport	11/937	122/28943	0.0020716314758328024	0.007910546510392646	0.004203653015618413	Rab7b/Psap/Lrp1/Rab34/Igf2r/Hspa1a/Bin1/Scarb2/Tmem106b/Lamp1/Hgsnat	11
GO:0008154	actin polymerization or depolymerization	15/937	198/28943	0.0020813416434111052	0.007941882383565062	0.00422030485346365	Gas7/Ssh2/Ptk2b/Cdc42ep3/Plekhh2/Bin1/Gsn/Pfn2/Kirrel/Slit2/Micall2/Arpc1b/Capg/Add2/Eps8	15
GO:0002474	antigen processing and presentation of peptide antigen via MHC class I	7/937	56/28943	0.0021239398679793876	0.008098575048952452	0.004303571110038417	Hfe/Erap1/H2-T24/H2-T23/H2-T22/Pdia3/B2m	7
GO:0046165	alcohol biosynthetic process	12/937	141/28943	0.002165532331856595	0.008251209411641184	0.004384680790407596	Hsd17b7/Ephx1/Sphk1/Ptk2b/Dab2/Asah2/Fgf2/P2ry1/Nfkb1/H6pd/Asah1/Ces1a	12
GO:1903050	regulation of proteolysis involved in protein catabolic process	16/937	219/28943	0.002177435447346208	0.008290318809512878	0.00440546346807549	Dnajb2/Rnf217/Sh3rf3/Mdm2/Gabarap/Trib2/Hfe/Ptk2b/Dab2/Hspa1b/Hspa1a/Socs5/Sdcbp/Gna12/Smurf1/Cav1	16
GO:0072088	nephron epithelium morphogenesis	9/937	88/28943	0.002186612600631539	0.008290318809512878	0.00440546346807549	Pbx1/Kif26b/Lif/Osr1/Pgf/Fgf2/Fat4/Tgfb1/Dchs1	9
GO:2000736	regulation of stem cell differentiation	9/937	88/28943	0.002186612600631539	0.008290318809512878	0.00440546346807549	Tgfb2/Chd3/Hoxb4/Lbh/Ltbp3/Jag1/Fgf2/Pdgfra/Ptn	9
GO:0051450	myoblast proliferation	5/937	29/28943	0.002188718018413217	0.008290318809512878	0.00440546346807549	Igf1/Meis2/Fgf7/Met/Tbx18	5
GO:0060045	positive regulation of cardiac muscle cell proliferation	5/937	29/28943	0.002188718018413217	0.008290318809512878	0.00440546346807549	Tbx2/Mef2c/Fgf2/Tgfbr3/Nrg1	5
GO:2000738	positive regulation of stem cell differentiation	5/937	29/28943	0.002188718018413217	0.008290318809512878	0.00440546346807549	Tgfb2/Hoxb4/Ltbp3/Fgf2/Ptn	5
GO:0006909	phagocytosis	24/937	390/28943	0.0021902420093182595	0.008290318809512878	0.00440546346807549	Rab7b/Itgb2/Lrp1/Rab34/Ccl2/Sphk1/Itga2/Ano6/Adipoq/Masp1/Cd47/Pros1/Rab31/Colec12/Anxa1/Gsn/Mertk/Syt11/Tlr4/Met/Tgfb1/Axl/Mex3b/Itgb1	24
GO:0010464	regulation of mesenchymal cell proliferation	6/937	42/28943	0.0021962045094695163	0.008290318809512878	0.00440546346807549	Irs1/Lmna/Nfib/Ptn/Tbx18/Tgfbr2	6
GO:0014059	regulation of dopamine secretion	6/937	42/28943	0.0021962045094695163	0.008290318809512878	0.00440546346807549	Rtn4/Dtnbp1/Htr2a/Entpd1/Syt11/Myo5a	6
GO:0014742	positive regulation of muscle hypertrophy	6/937	42/28943	0.0021962045094695163	0.008290318809512878	0.00440546346807549	Igf1/Akap6/Mef2c/Nr3c1/Camk2d/Ece1	6
GO:0048730	epidermis morphogenesis	6/937	42/28943	0.0021962045094695163	0.008290318809512878	0.00440546346807549	Tgfb2/Ctsl/Fst/Ext1/Fgf7/Plod3	6
GO:0086002	cardiac muscle cell action potential involved in contraction	6/937	42/28943	0.0021962045094695163	0.008290318809512878	0.00440546346807549	Kcne4/Bin1/Cacnb2/Cav1/Cacna1c/Scn1b	6
GO:1900744	regulation of p38MAPK cascade	6/937	42/28943	0.0021962045094695163	0.008290318809512878	0.00440546346807549	Dusp10/Sphk1/Xdh/Ptpn22/Met/Cyld	6
GO:0021885	forebrain cell migration	8/937	72/28943	0.0022486551829696494	0.00847014837465244	0.004501024639835637	Col3a1/Egfr/Rtn4/Emx2/Lrp8/Slit2/Axl/Nrg1	8
GO:0043506	regulation of JUN kinase activity	8/937	72/28943	0.0022486551829696494	0.00847014837465244	0.004501024639835637	Aida/Dusp10/Dtnbp1/Ptk2b/Zeb2/Ptpn22/Taok3/Fzd4	8
GO:0055008	cardiac muscle tissue morphogenesis	8/937	72/28943	0.0022486551829696494	0.00847014837465244	0.004501024639835637	Tgfb2/Angpt1/Rxra/Tgfbr3/Tgfb1/Nrg1/Ednra/Foxc2	8
GO:1902905	positive regulation of supramolecular fiber organization	14/937	180/28943	0.0022665329364554934	0.008531404445774384	0.004533576027752819	Nav3/Sh3pxd2b/Itgb1bp1/Ptk2b/Cd47/Cdc42ep3/Bin1/Efemp2/Gsn/Pfn2/Kirrel/Rhoc/Cav1/Met	14
GO:0051224	negative regulation of protein transport	12/937	142/28943	0.002297458149923824	0.008641649921472731	0.004592160314662554	Klf7/Irs1/Os9/Itgb1bp1/Angpt1/Adipoq/Anxa1/Frmd4a/Fbn1/Anxa5/Mdfic/Bag3	12
GO:0010755	regulation of plasminogen activation	4/937	18/28943	0.0023231900434266804	0.008701252921515105	0.004623833262990317	Serpine2/Plau/Plaur/Plat	4
GO:0060192	negative regulation of lipase activity	4/937	18/28943	0.0023231900434266804	0.008701252921515105	0.004623833262990317	Rgs2/Anxa8/Anxa1/Pla2r1	4
GO:0060391	positive regulation of SMAD protein signal transduction	4/937	18/28943	0.0023231900434266804	0.008701252921515105	0.004623833262990317	Bmpr2/Dab2/Jak2/Tgfb1	4
GO:0070102	interleukin-6-mediated signaling pathway	4/937	18/28943	0.0023231900434266804	0.008701252921515105	0.004623833262990317	Ripk1/Il6st/Il6/Cebpa	4
GO:1901077	regulation of relaxation of muscle	4/937	18/28943	0.0023231900434266804	0.008701252921515105	0.004623833262990317	Akap6/Camk2d/Pde4b/Sri	4
GO:2001267	regulation of cysteine-type endopeptidase activity involved in apoptotic signaling pathway	4/937	18/28943	0.0023231900434266804	0.008701252921515105	0.004623833262990317	Jak2/Fas/Gsn/Plaur	4
GO:0001704	formation of primary germ layer	10/937	106/28943	0.0023318539868102056	0.008725219957335675	0.004636569311286123	Col5a2/Bmpr2/Pofut2/Hmga2/Inhba/Col5a1/Acvr1/Ext2/Dusp4/Foxc2	10
GO:0008406	gonad development	17/937	241/28943	0.002332893501184998	0.008725219957335675	0.004636569311286123	Pla2g4a/Tgfb2/Sgpl1/Hmga2/Osr1/Inhba/Fst/Ptger4/Angpt1/Adamts1/Fgf7/Sema3a/Pdgfra/Ereg/Gas2/Nr2f2/Fzd4	17
GO:0031529	ruffle organization	7/937	57/28943	0.002354833013691142	0.008776198408823516	0.0046636591869409685	Ston1/Pdgfrb/Pfn2/Arhgap24/Cav1/Eps8/Cspg4	7
GO:0034113	heterotypic cell-cell adhesion	7/937	57/28943	0.002354833013691142	0.008776198408823516	0.0046636591869409685	Itgb2/Ninj1/Adipoq/Vcam1/Parva/Itgb1/Thy1	7
GO:0044060	regulation of endocrine process	7/937	57/28943	0.002354833013691142	0.008776198408823516	0.0046636591869409685	Lif/C1qtnf1/Inhba/Dab2/Tspo/Nrg1/Rab8b	7
GO:1903170	negative regulation of calcium ion transmembrane transport	7/937	57/28943	0.002354833013691142	0.008776198408823516	0.0046636591869409685	Tgfb2/Bin1/Gsto1/Rem1/Sri/Cav1/Tgfb1	7
GO:1903533	regulation of protein targeting	7/937	57/28943	0.002354833013691142	0.008776198408823516	0.0046636591869409685	Ccl2/Itgb1bp1/Stom/Tcaf2/Ptpn5/Cemip/Bag3	7
GO:0034620	cellular response to unfolded protein	9/937	89/28943	0.002364218416263135	0.008804962945194368	0.004678944620115447	Ddit3/Pik3r1/Dnajc3/Hspa13/Hspa1b/Hspa1a/Vapb/Bag3/Casp12	9
GO:0051170	import into nucleus	14/937	181/28943	0.002385286645644079	0.008872453834998345	0.004714809181695171	Ptgs2/Pttg1ip/Pik3r1/Angpt1/Cdkn1a/Jak2/Lmna/Ptpn22/Il6/Mdfic/Tnfrsf1a/Tgfb1/Ptpn5/Bag3	14
GO:0030258	lipid modification	16/937	221/28943	0.0023857005199200247	0.008872453834998345	0.004714809181695171	Irs1/Aldh1l2/C1qtnf2/Acox1/Plpp1/Abcd2/Adipoq/Pla2g7/Acsl5/Mtmr11/Adh7/Nucb2/Inpp5f/Cyp4v3/St3gal2/Plppr2	16
GO:0043112	receptor metabolic process	8/937	73/28943	0.002455177849027433	0.009124415355885906	0.004848701170789389	Dab2/Ece1/Smurf1/Tgfb1/Furin/Arap1/Inpp5f/Nrg1	8
GO:0086065	cell communication involved in cardiac conduction	6/937	43/28943	0.0024835294370802196	0.009223290405921689	0.004901243229888123	Cacnb2/Sri/Cav1/Cacna1c/Scn1b/Tbx18	6
GO:0022411	cellular component disassembly	26/937	439/28943	0.0024875370506445512	0.009231681774036455	0.004905702390811386	Map2/Per2/Ddr2/Tgfb2/Nav3/Sh3pxd2b/Gabarap/Vmp1/Dusp3/Pik3r1/Tspo/Adamts5/Plekhh2/Ston1/Gsn/Lix1l/Asph/Plin2/Il6/Smurf1/Capg/Add2/Eps8/Nrg1/Mid1ip1/Mid1	26
GO:0060993	kidney morphogenesis	10/937	107/28943	0.0024993342061306618	0.009268949397876423	0.004925506352413028	Pbx1/Kif26b/Lif/Osr1/Pgf/Fgf2/Fat4/Fras1/Tgfb1/Dchs1	10
GO:0006836	neurotransmitter transport	17/937	243/28943	0.0025420990688711895	0.009420929952778071	0.005006268600266365	Per2/Stxbp5/Slc17a8/Sphk1/Trim9/Nrxn3/Dtnbp1/Cplx2/Mef2c/Sv2c/Htr2a/Ptger4/Pfn2/P2ry1/Ngf/P2ry2/Itgb1	17
GO:0050805	negative regulation of synaptic transmission	9/937	90/28943	0.002553089240879605	0.00943768401613752	0.005015171685391049	Ptgs2/Ptk2b/Htr2a/Pcdh17/Adipoq/Rapgef4/Bdnf/Shank2/Myo5a	9
GO:0072028	nephron morphogenesis	9/937	90/28943	0.002553089240879605	0.00943768401613752	0.005015171685391049	Pbx1/Kif26b/Lif/Osr1/Pgf/Fgf2/Fat4/Tgfb1/Dchs1	9
GO:0010800	positive regulation of peptidyl-threonine phosphorylation	5/937	30/28943	0.002557342516018328	0.00943768401613752	0.005015171685391049	Sphk1/Tnks1bp1/Met/Tgfb1/Cemip	5
GO:0034311	diol metabolic process	5/937	30/28943	0.002557342516018328	0.00943768401613752	0.005015171685391049	Ephx1/Sphk1/Plpp1/Asah2/Asah1	5
GO:0046885	regulation of hormone biosynthetic process	5/937	30/28943	0.002557342516018328	0.00943768401613752	0.005015171685391049	Igf1/Dab2/Nr3c1/Nfkb1/H6pd	5
GO:0090314	positive regulation of protein targeting to membrane	5/937	30/28943	0.002557342516018328	0.00943768401613752	0.005015171685391049	Ccl2/Itgb1bp1/Stom/Tcaf2/Cemip	5
GO:0006826	iron ion transport	7/937	58/28943	0.002604581776268641	0.009591908201167846	0.005097126195061438	Steap3/Hfe/Slc39a14/Slc48a1/B2m/Cp/Steap2	7
GO:0014014	negative regulation of gliogenesis	7/937	58/28943	0.002604581776268641	0.009591908201167846	0.005097126195061438	Dusp10/Hmga2/Nr1d1/Tspo/Fas/Cdkn2b/Ptn	7
GO:0043666	regulation of phosphoprotein phosphatase activity	7/937	58/28943	0.002604581776268641	0.009591908201167846	0.005097126195061438	Vcan/Cmya5/Itga1/Pdgfrb/Jak2/Magi2/Gna12	7
GO:0007369	gastrulation	14/937	183/28943	0.0026382070277896643	0.009708969556625239	0.0051593324306526646	Col5a2/Bmpr2/Pofut2/Hmga2/Osr1/Inhba/Ext1/Adipoq/Col5a1/Acvr1/Ext2/Dusp4/Foxc2/Tgfbr2	14
GO:0034440	lipid oxidation	11/937	126/28943	0.002671127117932672	0.009821610245423986	0.005219189530352175	Irs1/Aldh1l2/C1qtnf2/Acox1/Abcd2/Adipoq/Pla2g7/Acsl5/Adh7/Nucb2/Cyp4v3	11
GO:0032732	positive regulation of interleukin-1 production	8/937	74/28943	0.0026762539562895506	0.009821610245423986	0.005219189530352175	Ccl20/Ifi204/Ifi211/Ifi205/Lgals9/Jak2/Tlr4/Il6	8
GO:0042982	amyloid precursor protein metabolic process	8/937	74/28943	0.0026762539562895506	0.009821610245423986	0.005219189530352175	Tmcc2/Ifngr1/Igf1/Rtn4/Itm2b/Bin1/Gsap/Adam9	8
GO:0050432	catecholamine secretion	8/937	74/28943	0.0026762539562895506	0.009821610245423986	0.005219189530352175	Rtn4/Dtnbp1/Htr2a/Entpd1/Ptgs1/P2ry1/Syt11/Myo5a	8
GO:0071322	cellular response to carbohydrate stimulus	13/937	164/28943	0.002714136641642494	0.009953719169801397	0.005289392022382229	Klf7/Igf1/Nr1h4/Lrp1/Rab34/Nr1d1/Slc39a14/Zbtb20/Efna5/Vcam1/Nfkb1/Sri/Hmgn3	13
GO:0001912	positive regulation of leukocyte mediated cytotoxicity	9/937	91/28943	0.0027537191791653175	0.010077887030611256	0.005355374644676468	Il18rap/Arg1/Ccl2/H2-T24/H2-T23/H2-T22/B2m/Cxcl1/Lamp1	9
GO:0032273	positive regulation of protein polymerization	9/937	91/28943	0.0027537191791653175	0.010077887030611256	0.005355374644676468	Nav3/Ptk2b/Cdc42ep3/Bin1/Pfn2/Kirrel/Cav1/Met/Tppp3	9
GO:0060079	excitatory postsynaptic potential	9/937	91/28943	0.0027537191791653175	0.010077887030611256	0.005355374644676468	Mef2c/Ptk2b/Igsf11/Bdnf/P2rx4/Prkar1b/Met/Dmpk/Tmem108	9
GO:0001562	response to protozoan	6/937	44/28943	0.0027981863381135344	0.010198220877555262	0.005419319877527647	Arg1/Ier3/Gbp7/Gbp2/Il6/Il4ra	6
GO:0005978	glycogen biosynthetic process	6/937	44/28943	0.0027981863381135344	0.010198220877555262	0.005419319877527647	Irs1/Per2/Igf1/C1qtnf2/Nr1d1/Ppp1r3e	6
GO:0009250	glucan biosynthetic process	6/937	44/28943	0.0027981863381135344	0.010198220877555262	0.005419319877527647	Irs1/Per2/Igf1/C1qtnf2/Nr1d1/Ppp1r3e	6
GO:0010830	regulation of myotube differentiation	6/937	44/28943	0.0027981863381135344	0.010198220877555262	0.005419319877527647	Mmp14/Bdnf/Tmem119/Bhlhe41/Dmpk/Piezo1	6
GO:0014046	dopamine secretion	6/937	44/28943	0.0027981863381135344	0.010198220877555262	0.005419319877527647	Rtn4/Dtnbp1/Htr2a/Entpd1/Syt11/Myo5a	6
GO:0019883	antigen processing and presentation of endogenous antigen	6/937	44/28943	0.0027981863381135344	0.010198220877555262	0.005419319877527647	Hfe/Erap1/H2-T24/H2-T23/H2-T22/B2m	6
GO:0070085	glycosylation	16/937	225/28943	0.002852111847400706	0.010373890815975433	0.005512670629643609	Pofut2/Tmtc2/Mgat1/Extl3/Ext1/St3gal1/St6gal1/Ext2/Pofut1/Extl2/Galnt17/Plod3/Galntl6/St3gal2/Poglut3/C1galt1c1	16
GO:0008064	regulation of actin polymerization or depolymerization	13/937	165/28943	0.0028612598488112866	0.010373890815975433	0.005512670629643609	Ssh2/Ptk2b/Cdc42ep3/Plekhh2/Bin1/Gsn/Pfn2/Kirrel/Slit2/Arpc1b/Capg/Add2/Eps8	13
GO:0072676	lymphocyte migration	10/937	109/28943	0.002863181699236888	0.010373890815975433	0.005512670629643609	Ccl20/Lgals9/Ccl2/Ccl7/Ripk3/Ptk2b/Ext1/Plec/Ch25h/Cxcl10	10
GO:0021756	striatum development	4/937	19/28943	0.0028679948099458686	0.010373890815975433	0.005512670629643609	Inhba/Zswim6/Rarb/Slc7a11	4
GO:0034111	negative regulation of homotypic cell-cell adhesion	4/937	19/28943	0.0028679948099458686	0.010373890815975433	0.005512670629643609	Serpine2/C1qtnf1/Prkg1/Sh2b3	4
GO:0060396	growth hormone receptor signaling pathway	4/937	19/28943	0.0028679948099458686	0.010373890815975433	0.005512670629643609	Pik3r1/Ghr/Jak2/Jak1	4
GO:0070875	positive regulation of glycogen metabolic process	4/937	19/28943	0.0028679948099458686	0.010373890815975433	0.005512670629643609	Irs1/Igf1/C1qtnf2/Ppp1r3e	4
GO:0071378	cellular response to growth hormone stimulus	4/937	19/28943	0.0028679948099458686	0.010373890815975433	0.005512670629643609	Pik3r1/Ghr/Jak2/Jak1	4
GO:0072537	fibroblast activation	4/937	19/28943	0.0028679948099458686	0.010373890815975433	0.005512670629643609	Ddr2/Nr1d1/Pdgfrb/Il17ra	4
GO:0106070	regulation of adenylate cyclase-activating G protein-coupled receptor signaling pathway	4/937	19/28943	0.0028679948099458686	0.010373890815975433	0.005512670629643609	Mrap/Sstr4/Pde4b/Crtc3	4
GO:1904177	regulation of adipose tissue development	4/937	19/28943	0.0028679948099458686	0.010373890815975433	0.005512670629643609	Klf7/Nr1h4/Sh3pxd2b/Lmna	4
GO:0097479	synaptic vesicle localization	7/937	59/28943	0.002874178816358358	0.010382037160867639	0.005516999585579511	Map2/Dnm3/Dtnbp1/Pcdh17/Cdh2/Ap3s1/Magi2	7
GO:1903793	positive regulation of anion transport	7/937	59/28943	0.002874178816358358	0.010382037160867639	0.005516999585579511	Pla2g4a/Dtnbp1/Nr3c1/Pla2r1/Sstr4/P2ry2/Itgb1	7
GO:0030833	regulation of actin filament polymerization	12/937	146/28943	0.002892366866546544	0.01043346272010403	0.005544327053647603	Ssh2/Ptk2b/Cdc42ep3/Bin1/Gsn/Pfn2/Kirrel/Slit2/Arpc1b/Capg/Add2/Eps8	12
GO:1904950	negative regulation of establishment of protein localization	12/937	146/28943	0.002892366866546544	0.01043346272010403	0.005544327053647603	Klf7/Irs1/Os9/Itgb1bp1/Angpt1/Adipoq/Anxa1/Frmd4a/Fbn1/Anxa5/Mdfic/Bag3	12
GO:0030104	water homeostasis	8/937	75/28943	0.002912570097877605	0.010485598988998836	0.0055720321918039635	Igf1/Ext1/Plec/Adcy6/Ext2/Ugcg/Met/Il18	8
GO:0002705	positive regulation of leukocyte mediated immunity	14/937	185/28943	0.002912776693213651	0.010485598988998836	0.0055720321918039635	Il1r1/Il18rap/Arg1/Itgb2/Ccl2/H2-T24/H2-T23/H2-T22/B2m/Il6/Cxcl1/Tgfb1/Lamp1/Il18	14
GO:0071897	DNA biosynthetic process	14/937	185/28943	0.002912776693213651	0.010485598988998836	0.0055720321918039635	Bmpr2/Kcnk2/Sphk1/Ptk2b/Fbxo4/Acvrl1/Adipoq/Cdkn1a/Cyp1b1/Pdgfrb/Pold4/Fgf2/Camk2d/Parp3	14
GO:0015914	phospholipid transport	9/937	92/28943	0.0029666118671077906	0.010622709765736019	0.005644892660969758	Plscr3/Pitpna/Ano6/Pitpnm1/Ano3/Scarb2/Pitpnm2/Kcnn4/Plscr2	9
GO:0061333	renal tubule morphogenesis	9/937	92/28943	0.0029666118671077906	0.010622709765736019	0.005644892660969758	Pbx1/Kif26b/Osr1/Pgf/Mef2c/Fgf2/Fat4/Tgfb1/Dchs1	9
GO:0030149	sphingolipid catabolic process	5/937	31/28943	0.002968967925435782	0.010622709765736019	0.005644892660969758	Psap/Sgpl1/Asah2/Asah1/Hexa	5
GO:0048535	lymph node development	5/937	31/28943	0.002968967925435782	0.010622709765736019	0.005644892660969758	Ripk3/Cd248/Nfkb1/Ltbr/Tgfb1	5
GO:0050858	negative regulation of antigen receptor-mediated signaling pathway	5/937	31/28943	0.002968967925435782	0.010622709765736019	0.005644892660969758	Dusp3/Lgals3/Cblb/Ptpn22/Thy1	5
GO:0071354	cellular response to interleukin-6	5/937	31/28943	0.002968967925435782	0.010622709765736019	0.005644892660969758	Ripk1/Il6st/Nfkb1/Il6/Cebpa	5
GO:0072539	T-helper 17 cell differentiation	5/937	31/28943	0.002968967925435782	0.010622709765736019	0.005644892660969758	Tnfsf18/Nfkbiz/Il6/Loxl3/Tgfb1	5
GO:0101023	vascular endothelial cell proliferation	5/937	31/28943	0.002968967925435782	0.010622709765736019	0.005644892660969758	Igf1/Ccl2/Mef2c/Fgf2/Enpep	5
GO:1901889	negative regulation of cell junction assembly	5/937	31/28943	0.002968967925435782	0.010622709765736019	0.005644892660969758	Lrp1/Itgb1bp1/Mmp14/Acvrl1/Epha7	5
GO:0016032	viral process	22/937	355/28943	0.0030066964054832604	0.010750415516152401	0.0057127553127024	Ifi204/Adarb1/Hmga2/Ripk1/Ctsl/Ripk3/Ctsb/Lgals1/Igf2r/Ch25h/Gsn/Stom/Ifih1/Vapb/Vcam1/Jun/Mdfic/Cav2/Cav1/Rab43/Pik3c2g/Axl	22
GO:0061351	neural precursor cell proliferation	15/937	206/28943	0.0030418253406079765	0.010868660097260301	0.0057755903126991415	Igf1/Hmga2/Zzef1/Rarb/Cdh2/Dagla/Emx2/Rsu1/Zeb2/Bdnf/Fgf2/Ptn/Tgfb1/Cntnap4/Itgb1	15
GO:0061136	regulation of proteasomal protein catabolic process	14/937	186/28943	0.003058603061753023	0.010912579109066093	0.0057989288122804105	Dnajb2/Rnf217/Sh3rf3/Mdm2/Gabarap/Trib2/Hfe/Dab2/Hspa1b/Hspa1a/Socs5/Sdcbp/Gna12/Cav1	14
GO:1903322	positive regulation of protein modification by small protein conjugation or removal	12/937	147/28943	0.0030590960151195418	0.010912579109066093	0.0057989288122804105	Dnajb2/Rassf5/Pttg1ip/Gabarap/Sphk1/Trib2/Fbxo4/Angpt1/Cblb/Ngf/Ptpn22/Cav1	12
GO:0042102	positive regulation of T cell proliferation	10/937	110/28943	0.0030603161637051475	0.010912579109066093	0.0057989288122804105	Igf1/Il6st/Anxa1/Jak2/Ptpn22/Vcam1/Il6/Il18/Cd276/Tgfbr2	10
GO:0001569	branching involved in blood vessel morphogenesis	6/937	45/28943	0.0031417473921792768	0.01116525435942043	0.0059332000761847074	Nfatc4/Angpt1/Acvr1/Ednra/Foxc2/Tgfbr2	6
GO:0042554	superoxide anion generation	6/937	45/28943	0.0031417473921792768	0.01116525435942043	0.0059332000761847074	Itgb2/Sh3pxd2b/Sh3pxd2a/Cxcl1/Tgfb1/Il18	6
GO:0050850	positive regulation of calcium-mediated signaling	6/937	45/28943	0.0031417473921792768	0.01116525435942043	0.0059332000761847074	Igf1/Akap6/P2rx4/Lmcd1/Nrg1/Cdh13	6
GO:0051898	negative regulation of protein kinase B signaling	6/937	45/28943	0.0031417473921792768	0.01116525435942043	0.0059332000761847074	Phlda3/Ddit3/Xdh/Magi2/Sh2b3/Cavin3	6
GO:2001239	regulation of extrinsic apoptotic signaling pathway in absence of ligand	6/937	45/28943	0.0031417473921792768	0.01116525435942043	0.0059332000761847074	Tgfb2/Eya4/Inhba/Ripk1/Il7/Nrg1	6
GO:1902475	L-alpha-amino acid transmembrane transport	7/937	60/28943	0.0031646331671782886	0.011239023373146296	0.005972400823769028	Per2/Rgs2/Arg1/Slc17a8/Slc25a29/Slc7a11/Itgb1	7
GO:0010675	regulation of cellular carbohydrate metabolic process	13/937	167/28943	0.003175046999103316	0.01126842957141439	0.005988027235150991	Irs1/Igf1/C1qtnf2/C1qtnf1/Ppp1r3e/Ptk2b/Adipoq/Ier3/Nr3c1/P2ry1/Il6/Scarb2/Slc35b4	13
GO:0001508	action potential	12/937	148/28943	0.0032335216631573884	0.011468252453414485	0.006094212826678164	Kcne4/Kcnip1/Bin1/Cacnb2/Rapgef4/Chrna1/Camk2d/P2rx4/Cav1/Cacna1c/Scn1b/Tbx18	12
GO:0002709	regulation of T cell mediated immunity	10/937	111/28943	0.0032681142897521523	0.011583162123611487	0.006155275659822846	Il1r1/Arg1/Hfe/Ripk3/H2-T24/H2-T23/H2-T22/B2m/Il6/Il18	10
GO:0030832	regulation of actin filament length	13/937	168/28943	0.0033421272905851296	0.01183596032557359	0.006289612260034323	Ssh2/Ptk2b/Cdc42ep3/Plekhh2/Bin1/Gsn/Pfn2/Kirrel/Slit2/Arpc1b/Capg/Add2/Eps8	13
GO:0071214	cellular response to abiotic stimulus	21/937	336/28943	0.0033461633717253116	0.01183596032557359	0.006289612260034323	Ptgs2/Ifi204/Mdm2/Hmga2/Pik3r1/Nfatc4/Fbxo4/Ptger4/Plec/Mylk/Cdkn1a/Piezo2/Tmem109/Map3k20/Tnks1bp1/Cav1/Tgfb1/Bag3/Ednra/Piezo1/Timp1	21
GO:0104004	cellular response to environmental stimulus	21/937	336/28943	0.0033461633717253116	0.01183596032557359	0.006289612260034323	Ptgs2/Ifi204/Mdm2/Hmga2/Pik3r1/Nfatc4/Fbxo4/Ptger4/Plec/Mylk/Cdkn1a/Piezo2/Tmem109/Map3k20/Tnks1bp1/Cav1/Tgfb1/Bag3/Ednra/Piezo1/Timp1	21
GO:0002317	plasma cell differentiation	3/937	10/28943	0.00342218414492898	0.01191996161931624	0.0063342504264736746	Lgals8/Lgals1/Bcl6	3
GO:0003149	membranous septum morphogenesis	3/937	10/28943	0.00342218414492898	0.01191996161931624	0.0063342504264736746	Tgfb2/Fzd1/Tgfbr2	3
GO:0006054	N-acetylneuraminate metabolic process	3/937	10/28943	0.00342218414492898	0.01191996161931624	0.0063342504264736746	St6gal1/Gne/Nagk	3
GO:0010692	regulation of alkaline phosphatase activity	3/937	10/28943	0.00342218414492898	0.01191996161931624	0.0063342504264736746	Tgfb2/Mef2c/Itga2	3
GO:0021957	corticospinal tract morphogenesis	3/937	10/28943	0.00342218414492898	0.01191996161931624	0.0063342504264736746	Zeb2/Slit2/Scn1b	3
GO:0033034	positive regulation of myeloid cell apoptotic process	3/937	10/28943	0.00342218414492898	0.01191996161931624	0.0063342504264736746	Mef2c/Adipoq/Anxa1	3
GO:0034163	regulation of toll-like receptor 9 signaling pathway	3/937	10/28943	0.00342218414492898	0.01191996161931624	0.0063342504264736746	Rab7b/Rtn4/Ptpn22	3
GO:0035581	sequestering of extracellular ligand from receptor	3/937	10/28943	0.00342218414492898	0.01191996161931624	0.0063342504264736746	Grem2/Ltbp1/Fbn1	3
GO:0051643	endoplasmic reticulum localization	3/937	10/28943	0.00342218414492898	0.01191996161931624	0.0063342504264736746	Esyt2/Vapb/Myo5a	3
GO:0051775	response to redox state	3/937	10/28943	0.00342218414492898	0.01191996161931624	0.0063342504264736746	Npas2/Vasn/Slc7a11	3
GO:0060385	axonogenesis involved in innervation	3/937	10/28943	0.00342218414492898	0.01191996161931624	0.0063342504264736746	Ece1/Sema3a/Ednra	3
GO:0060638	mesenchymal-epithelial cell signaling	3/937	10/28943	0.00342218414492898	0.01191996161931624	0.0063342504264736746	Fgf7/Met/Hoxa5	3
GO:0070257	positive regulation of mucus secretion	3/937	10/28943	0.00342218414492898	0.01191996161931624	0.0063342504264736746	Ptger4/Sytl2/P2ry2	3
GO:0071351	cellular response to interleukin-18	3/937	10/28943	0.00342218414492898	0.01191996161931624	0.0063342504264736746	Il18rap/Cyld/Il18	3
GO:0071670	smooth muscle cell chemotaxis	3/937	10/28943	0.00342218414492898	0.01191996161931624	0.0063342504264736746	Pdgfrb/Slit2/Parva	3
GO:0071871	response to epinephrine	3/937	10/28943	0.00342218414492898	0.01191996161931624	0.0063342504264736746	Akap6/Adipoq/Pde4b	3
GO:0071872	cellular response to epinephrine stimulus	3/937	10/28943	0.00342218414492898	0.01191996161931624	0.0063342504264736746	Akap6/Adipoq/Pde4b	3
GO:1900147	regulation of Schwann cell migration	3/937	10/28943	0.00342218414492898	0.01191996161931624	0.0063342504264736746	Lrp1/Fas/Vim	3
GO:1901731	positive regulation of platelet aggregation	3/937	10/28943	0.00342218414492898	0.01191996161931624	0.0063342504264736746	Emilin2/Jak2/Il6	3
GO:1902746	regulation of lens fiber cell differentiation	3/937	10/28943	0.00342218414492898	0.01191996161931624	0.0063342504264736746	Zeb2/Fgf2/Spred3	3
GO:1904238	pericyte cell differentiation	3/937	10/28943	0.00342218414492898	0.01191996161931624	0.0063342504264736746	Tgfb2/Osr1/Foxc2	3
GO:2000807	regulation of synaptic vesicle clustering	3/937	10/28943	0.00342218414492898	0.01191996161931624	0.0063342504264736746	Pcdh17/Cdh2/Magi2	3
GO:2001269	positive regulation of cysteine-type endopeptidase activity involved in apoptotic signaling pathway	3/937	10/28943	0.00342218414492898	0.01191996161931624	0.0063342504264736746	Jak2/Fas/Gsn	3
GO:0051085	chaperone cofactor-dependent protein refolding	5/937	32/28943	0.003426340037516011	0.01191996161931624	0.0063342504264736746	Hspa13/H2-DMa/Hspa1b/Hspa1a/Dnajb5	5
GO:0060390	regulation of SMAD protein signal transduction	5/937	32/28943	0.003426340037516011	0.01191996161931624	0.0063342504264736746	Bmpr2/Lrp1/Dab2/Jak2/Tgfb1	5
GO:0031663	lipopolysaccharide-mediated signaling pathway	7/937	61/28943	0.003476968776685986	0.012021006655574942	0.006387945613124068	Ly96/Ccl2/Cd14/Ptpn22/Tlr4/Tgfb1/Il18	7
GO:0060760	positive regulation of response to cytokine stimulus	7/937	61/28943	0.003476968776685986	0.012021006655574942	0.006387945613124068	Il1r1/Ripk1/Ifih1/Il7/Csf1/Tlr4/Axl	7
GO:0003159	morphogenesis of an endothelium	4/937	20/28943	0.0034940816542903875	0.012021006655574942	0.006387945613124068	Adamts12/Acvrl1/Cxcl10/Stard13	4
GO:0003214	cardiac left ventricle morphogenesis	4/937	20/28943	0.0034940816542903875	0.012021006655574942	0.006387945613124068	Tgfb2/Cpe/Ednra/Tgfbr2	4
GO:0006670	sphingosine metabolic process	4/937	20/28943	0.0034940816542903875	0.012021006655574942	0.006387945613124068	Sphk1/Plpp1/Asah2/Asah1	4
GO:0032305	positive regulation of icosanoid secretion	4/937	20/28943	0.0034940816542903875	0.012021006655574942	0.006387945613124068	Pla2g4a/Pla2r1/Sstr4/P2ry2	4
GO:0032656	regulation of interleukin-13 production	4/937	20/28943	0.0034940816542903875	0.012021006655574942	0.006387945613124068	Il1rap/Tlr4/Il17ra/Il18	4
GO:0043116	negative regulation of vascular permeability	4/937	20/28943	0.0034940816542903875	0.012021006655574942	0.006387945613124068	Angpt1/Nr3c1/Slit2/Adm	4
GO:0045986	negative regulation of smooth muscle contraction	4/937	20/28943	0.0034940816542903875	0.012021006655574942	0.006387945613124068	Rgs2/Ptgs2/Ptger4/Prkg1	4
GO:0050966	detection of mechanical stimulus involved in sensory perception of pain	4/937	20/28943	0.0034940816542903875	0.012021006655574942	0.006387945613124068	Itga2/Htr2a/Tlr4/Il18	4
GO:0060841	venous blood vessel development	4/937	20/28943	0.0034940816542903875	0.012021006655574942	0.006387945613124068	Bmpr2/Acvrl1/Sema3c/Efnb2	4
GO:0061154	endothelial tube morphogenesis	4/937	20/28943	0.0034940816542903875	0.012021006655574942	0.006387945613124068	Adamts12/Acvrl1/Cxcl10/Stard13	4
GO:0072189	ureter development	4/937	20/28943	0.0034940816542903875	0.012021006655574942	0.006387945613124068	Osr1/Emx2/Nfia/Tbx18	4
GO:0072243	metanephric nephron epithelium development	4/937	20/28943	0.0034940816542903875	0.012021006655574942	0.006387945613124068	Lif/Osr1/Adipoq/Fat4	4
GO:0090030	regulation of steroid hormone biosynthetic process	4/937	20/28943	0.0034940816542903875	0.012021006655574942	0.006387945613124068	Igf1/Dab2/Nr3c1/H6pd	4
GO:2000725	regulation of cardiac muscle cell differentiation	4/937	20/28943	0.0034940816542903875	0.012021006655574942	0.006387945613124068	Mef2c/Tgfb1/Efnb2/Nrg1	4
GO:2000846	regulation of corticosteroid hormone secretion	4/937	20/28943	0.0034940816542903875	0.012021006655574942	0.006387945613124068	C1qtnf1/Dab2/Tspo/Nrg1	4
GO:0044403	biological process involved in symbiotic interaction	18/937	272/28943	0.003504186757515614	0.012026868879822279	0.006391060790640966	Arg1/Hmga2/Ctsl/Ctsb/Lgals1/Igf2r/Jak2/Ch25h/Gsn/Stom/Vapb/Gbp7/Gbp2/Jun/Cxcl1/Cav2/Cav1/Axl	18
GO:0009261	ribonucleotide catabolic process	6/937	46/28943	0.003515801600046214	0.012026868879822279	0.006391060790640966	Nudt18/Xdh/Entpd1/Upp2/Fitm2/Acot7	6
GO:0030225	macrophage differentiation	6/937	46/28943	0.003515801600046214	0.012026868879822279	0.006391060790640966	Lif/Ripk1/Adipoq/Csf1/Tgfb1/Cebpa	6
GO:0030279	negative regulation of ossification	6/937	46/28943	0.003515801600046214	0.012026868879822279	0.006391060790640966	Mef2c/Ptk2b/Ltbp3/Smurf1/Tgfb1/P2ry2	6
GO:0048536	spleen development	6/937	46/28943	0.003515801600046214	0.012026868879822279	0.006391060790640966	Pbx1/Hoxb4/Ripk3/Fas/Cdkn2b/Samd9l	6
GO:1903115	regulation of actin filament-based movement	6/937	46/28943	0.003515801600046214	0.012026868879822279	0.006391060790640966	Akap6/Bin1/Pde4b/Sri/Cav1/Cacna1c	6
GO:0001909	leukocyte mediated cytotoxicity	13/937	169/28943	0.003516282058406665	0.012026868879822279	0.006391060790640966	Il18rap/Arg1/Lgals9/Ccl2/Serpinb9/Ripk3/H2-T24/H2-T23/H2-T22/B2m/Cxcl1/Lamp1/Il18	13
GO:0006694	steroid biosynthetic process	13/937	169/28943	0.003516282058406665	0.012026868879822279	0.006391060790640966	Pbx1/Hsd17b7/Igf1/Nr1d1/Dab2/Tspo/Nr3c1/Ch25h/Nfkb1/H6pd/Igfbp7/Asah1/Ces1a	13
GO:0046887	positive regulation of hormone secretion	13/937	169/28943	0.003516282058406665	0.012026868879822279	0.006391060790640966	Irs1/Nr1h4/Lrp1/Lif/C1qtnf1/Hfe/Ptger4/Dab2/Jak2/P2ry1/Sri/Nucb2/Rab8b	13
GO:0000082	G1/S transition of mitotic cell cycle	16/937	230/28943	0.003538848956928458	0.01208839672803311	0.00642375660051152	Ddr2/Mdm2/Egfr/Ccl2/Inhba/Adamts1/Cdkn1a/Anxa1/Smarca2/Nacc2/Acvr1/Camk2d/Cdkn2b/Cdkn2c/Cdk14/Itgb1	16
GO:0007249	I-kappaB kinase/NF-kappaB signaling	16/937	230/28943	0.003538848956928458	0.01208839672803311	0.00642375660051152	Nr1h4/Nr1d1/Map3k14/Ripk1/Ripk3/Ednrb/Angpt1/Adipoq/S100a4/Alpk1/Tlr4/Lurap1l/Ltbr/Otud7a/Ednra/Irak1bp1	16
GO:0044772	mitotic cell cycle phase transition	26/937	451/28943	0.0035607363206550807	0.012155299618215565	0.006459308699939744	Hecw2/Pbx1/Ddr2/Mdm2/Hmga2/Egfr/Ccng1/Ccl2/Inhba/Fbxl7/Adamts1/Cdkn1a/Ier3/Anxa1/Smarca2/Nacc2/Nek6/Acvr1/Camk2d/Cdkn2b/Cdkn2c/Cdk14/Taok3/Eps8/Tgfb1/Itgb1	26
GO:0044272	sulfur compound biosynthetic process	9/937	95/28943	0.0036840385155429336	0.012568092636035035	0.006678666314726955	Chpf/Angpt1/Ext1/Acsl5/Ext2/Ggt7/Slc7a11/Chpf2/Csgalnact2	9
GO:2000045	regulation of G1/S transition of mitotic cell cycle	13/937	170/28943	0.0036977280510883145	0.012606650637700056	0.006699155981245249	Ddr2/Mdm2/Egfr/Ccl2/Inhba/Adamts1/Cdkn1a/Anxa1/Smarca2/Nacc2/Acvr1/Cdkn2b/Cdkn2c	13
GO:0045639	positive regulation of myeloid cell differentiation	10/937	113/28943	0.003717311593568156	0.012658083950226422	0.0067264875694004606	Rab7b/Lif/Inhba/Ripk1/Ninj1/Jag1/Csf1/Jun/Hoxa5/Tgfb1	10
GO:0019369	arachidonic acid metabolic process	8/937	78/28943	0.0037200049783661063	0.012658083950226422	0.0067264875694004606	Pla2g4a/Ptgs2/Ephx1/Sphk1/Cyp1b1/Dagla/Ptgs1/Cyp2u1	8
GO:0072171	mesonephric tubule morphogenesis	8/937	78/28943	0.0037200049783661063	0.012658083950226422	0.0067264875694004606	Pbx1/Kif26b/Osr1/Pgf/Fgf2/Fat4/Tgfb1/Dchs1	8
GO:0051058	negative regulation of small GTPase mediated signal transduction	7/937	62/28943	0.0038122230101339917	0.012963522032529047	0.006888796926164789	Tgfb2/Bcl6/Slit2/Arhgap24/Met/Rasa3/Itgb1	7
GO:0030890	positive regulation of B cell proliferation	6/937	47/28943	0.0039219512796496376	0.013328072527560962	0.0070825185338657	Mef2c/Bcl6/Cdkn1a/Il7/Vav3/Tlr4	6
GO:0048841	regulation of axon extension involved in axon guidance	5/937	33/28943	0.003932200459358119	0.01332859475344687	0.007082796043948885	Bmpr2/Sema6a/Sema3d/Sema3a/Sema3c	5
GO:0061037	negative regulation of cartilage development	5/937	33/28943	0.003932200459358119	0.01332859475344687	0.007082796043948885	Tgfb2/Rarb/Adamts12/Ltbp3/Adamts7	5
GO:0062149	detection of stimulus involved in sensory perception of pain	5/937	33/28943	0.003932200459358119	0.01332859475344687	0.007082796043948885	Itga2/Htr2a/Lxn/Tlr4/Il18	5
GO:0070741	response to interleukin-6	5/937	33/28943	0.003932200459358119	0.01332859475344687	0.007082796043948885	Ripk1/Il6st/Nfkb1/Il6/Cebpa	5
GO:0002312	B cell activation involved in immune response	9/937	96/28943	0.003951196946901392	0.013367246045218611	0.007103335284695446	Lgals8/Ptk2b/St3gal1/Lgals1/Bcl6/Tlr4/Il6/Tgfb1/Parp3	9
GO:0032651	regulation of interleukin-1 beta production	9/937	96/28943	0.003951196946901392	0.013367246045218611	0.007103335284695446	Ifi204/Ifi211/Ifi205/Igf1/Sphk1/S1pr3/Jak2/Tlr4/Il6	9
GO:2000117	negative regulation of cysteine-type endopeptidase activity	9/937	96/28943	0.003951196946901392	0.013367246045218611	0.007103335284695446	Cflar/Ptgs2/Ifi204/Igf1/Mdm2/Hspa1b/Il6/Plaur/Dpep1	9
GO:0043244	regulation of protein-containing complex disassembly	11/937	133/28943	0.004051593241445031	0.013680603521784658	0.007269852996158603	Map2/Per2/Nav3/Plekhh2/Gsn/Asph/Capg/Add2/Eps8/Mid1ip1/Mid1	11
GO:0045931	positive regulation of mitotic cell cycle	11/937	133/28943	0.004051593241445031	0.013680603521784658	0.007269852996158603	Pbx1/Ddr2/Mdm2/Egfr/Dusp3/Sphk1/Adamts1/Anxa1/Meis2/Camk2d/Tgfb1	11
GO:2000027	regulation of animal organ morphogenesis	11/937	133/28943	0.004051593241445031	0.013680603521784658	0.007269852996158603	Ntn4/Dab2/Tnfrsf11b/Runx2/Fgf7/Fgf2/Csf1/Fzd1/Met/Tgfb1/Ednra	11
GO:0042446	hormone biosynthetic process	7/937	63/28943	0.0041714451179115505	0.01406730630120747	0.007475346295860855	Hsd17b7/Igf1/Hfe/Dab2/Nr3c1/Nfkb1/H6pd	7
GO:0046173	polyol biosynthetic process	7/937	63/28943	0.0041714451179115505	0.01406730630120747	0.007475346295860855	Ephx1/Sphk1/Ptk2b/Asah2/Fgf2/P2ry1/Asah1	7
GO:0097305	response to alcohol	16/937	234/28943	0.004181452505123974	0.014092055315609258	0.007488497886447799	Igf1/Ccl7/Inhba/Ptger4/Adcy6/Efna5/Mir145a/Adam15/Adh7/Tlr4/Tgfbr3/Eps8/Itpr2/Tgfb1/Ces1a/Tgfbr2	16
GO:0010766	negative regulation of sodium ion transport	4/937	21/28943	0.004206894000792685	0.014096831991234878	0.007491036204991515	Hecw2/Serpine2/Osr1/Camk2d	4
GO:0032616	interleukin-13 production	4/937	21/28943	0.004206894000792685	0.014096831991234878	0.007491036204991515	Il1rap/Tlr4/Il17ra/Il18	4
GO:0034755	iron ion transmembrane transport	4/937	21/28943	0.004206894000792685	0.014096831991234878	0.007491036204991515	Steap3/Hfe/Slc39a14/Steap2	4
GO:0046514	ceramide catabolic process	4/937	21/28943	0.004206894000792685	0.014096831991234878	0.007491036204991515	Psap/Asah2/Asah1/Hexa	4
GO:0050650	chondroitin sulfate proteoglycan biosynthetic process	4/937	21/28943	0.004206894000792685	0.014096831991234878	0.007491036204991515	Chpf/Igf1/Chpf2/Csgalnact2	4
GO:0060416	response to growth hormone	4/937	21/28943	0.004206894000792685	0.014096831991234878	0.007491036204991515	Pik3r1/Ghr/Jak2/Jak1	4
GO:0070886	positive regulation of calcineurin-NFAT signaling cascade	4/937	21/28943	0.004206894000792685	0.014096831991234878	0.007491036204991515	Igf1/Akap6/Lmcd1/Nrg1	4
GO:0106058	positive regulation of calcineurin-mediated signaling	4/937	21/28943	0.004206894000792685	0.014096831991234878	0.007491036204991515	Igf1/Akap6/Lmcd1/Nrg1	4
GO:2000291	regulation of myoblast proliferation	4/937	21/28943	0.004206894000792685	0.014096831991234878	0.007491036204991515	Igf1/Meis2/Fgf7/Tbx18	4
GO:0032231	regulation of actin filament bundle assembly	10/937	115/28943	0.004214057793713496	0.014111882820926425	0.007499034194199634	Tmeff2/Sh3pxd2b/Itgb1bp1/Pik3r1/Ptger4/Cd47/Pfn2/Rhoc/Met/Arap1	10
GO:0071333	cellular response to glucose stimulus	12/937	153/28943	0.004230181519573244	0.014156900256569266	0.007522956394624955	Klf7/Igf1/Nr1h4/Lrp1/Rab34/Nr1d1/Slc39a14/Zbtb20/Efna5/Vcam1/Sri/Hmgn3	12
GO:0001678	cellular glucose homeostasis	13/937	173/28943	0.004288030517376884	0.014341411755710784	0.007621005539366537	Klf7/Igf1/Nr1h4/Lrp1/Rab34/Nr1d1/Pik3r1/Slc39a14/Zbtb20/Efna5/Vcam1/Sri/Hmgn3	13
GO:0009743	response to carbohydrate	15/937	214/28943	0.004340617383810149	0.014508101521456582	0.007709584240664796	Klf7/Igf1/Nr1h4/Lrp1/Rab34/Nr1d1/Slc39a14/Adipoq/Zbtb20/Runx2/Efna5/Vcam1/Nfkb1/Sri/Hmgn3	15
GO:0005977	glycogen metabolic process	8/937	80/28943	0.004347603675995338	0.014513081550525525	0.0077122306209352395	Irs1/Per2/Igf1/C1qtnf2/Nr1d1/Il6st/Ppp1r3e/Pcdh12	8
GO:0006073	cellular glucan metabolic process	8/937	80/28943	0.004347603675995338	0.014513081550525525	0.0077122306209352395	Irs1/Per2/Igf1/C1qtnf2/Nr1d1/Il6st/Ppp1r3e/Pcdh12	8
GO:0030073	insulin secretion	16/937	235/28943	0.004356201369805826	0.014523777406915397	0.0077179143836068635	Klf7/Irs1/Per2/Nr1h4/Lrp1/Nr1d1/Efna5/Anxa1/Jak2/Rapgef4/Fbn1/Sri/Il6/Cacna1c/Myo5a/Hmgn3	16
GO:0032873	negative regulation of stress-activated MAPK cascade	6/937	48/28943	0.004361808552805874	0.014523777406915397	0.0077179143836068635	Aida/Dusp10/Dusp3/Ptpn22/Taok3/Cyld	6
GO:0070303	negative regulation of stress-activated protein kinase signaling cascade	6/937	48/28943	0.004361808552805874	0.014523777406915397	0.0077179143836068635	Aida/Dusp10/Dusp3/Ptpn22/Taok3/Cyld	6
GO:0090317	negative regulation of intracellular protein transport	6/937	48/28943	0.004361808552805874	0.014523777406915397	0.0077179143836068635	Os9/Itgb1bp1/Angpt1/Adipoq/Mdfic/Bag3	6
GO:0002824	positive regulation of adaptive immune response based on somatic recombination of immune receptors built from immunoglobulin superfamily domains	12/937	154/28943	0.004456293416269287	0.014819701216195282	0.007875167869398065	Il1r1/Pla2g4a/Nfkbiz/H2-DMa/H2-T24/H2-T23/H2-T22/Jak2/B2m/Il6/Tgfb1/Il18	12
GO:0046434	organophosphate catabolic process	12/937	154/28943	0.004456293416269287	0.014819701216195282	0.007875167869398065	Inpp1/Pla2g4a/Gdpd1/Nudt18/Pla2g7/Xdh/Entpd1/Upp2/Fitm2/Pld1/Acot7/Inpp5f	12
GO:1904035	regulation of epithelial cell apoptotic process	10/937	116/28943	0.004481314829107734	0.014893532795794803	0.007914401864397482	Cflar/Igf1/Ccl2/Angpt1/Ano6/Cd248/Jak2/Gsn/Pla2r1/Ngf	10
GO:0090322	regulation of superoxide metabolic process	5/937	34/28943	0.00448927744634013	0.014901240851113906	0.007918497913885861	Itgb2/Fbln5/Cxcl1/Tgfb1/Il18	5
GO:1905476	negative regulation of protein localization to membrane	5/937	34/28943	0.00448927744634013	0.014901240851113906	0.007918497913885861	Tmbim1/Itgb1bp1/Dab2/Mrap/Tgfb1	5
GO:0015908	fatty acid transport	9/937	98/28943	0.004530801114478998	0.014953903514357826	0.007946482777240745	Pla2g4a/Abcd2/Anxa1/Acsl5/Pla2r1/Sstr4/Fabp4/Plin2/P2ry2	9
GO:0120162	positive regulation of cold-induced thermogenesis	9/937	98/28943	0.004530801114478998	0.014953903514357826	0.007946482777240745	Per2/Tshr/Adipoq/Jak2/Fabp4/Pdgfc/Cav1/Il4ra/Il18	9
GO:0001954	positive regulation of cell-matrix adhesion	7/937	64/28943	0.0045556946735319775	0.014953903514357826	0.007946482777240745	Itgb1bp1/Ninj1/Ptk2b/Efemp2/Csf1/Cdh13/Thy1	7
GO:0071260	cellular response to mechanical stimulus	7/937	64/28943	0.0045556946735319775	0.014953903514357826	0.007946482777240745	Ptger4/Plec/Piezo2/Cav1/Bag3/Ednra/Piezo1	7
GO:0001547	antral ovarian follicle growth	3/937	11/28943	0.004592923972787047	0.014953903514357826	0.007946482777240745	Ptger4/Ereg/Gas2	3
GO:0002246	wound healing involved in inflammatory response	3/937	11/28943	0.004592923972787047	0.014953903514357826	0.007946482777240745	Abi3bp/Tlr4/Timp1	3
GO:0006517	protein deglycosylation	3/937	11/28943	0.004592923972787047	0.014953903514357826	0.007946482777240745	Ngly1/Man2a1/Man2a2	3
GO:0006521	regulation of cellular amino acid metabolic process	3/937	11/28943	0.004592923972787047	0.014953903514357826	0.007946482777240745	Nr1h4/Comt/Slc7a11	3
GO:0019627	urea metabolic process	3/937	11/28943	0.004592923972787047	0.014953903514357826	0.007946482777240745	Arg1/Nr1h4/Cebpa	3
GO:0031293	membrane protein intracellular domain proteolysis	3/937	11/28943	0.004592923972787047	0.014953903514357826	0.007946482777240745	Sppl2a/Tgfb1/Adam9	3
GO:0035744	T-helper 1 cell cytokine production	3/937	11/28943	0.004592923972787047	0.014953903514357826	0.007946482777240745	Il1r1/Il18rap/Il18	3
GO:0036135	Schwann cell migration	3/937	11/28943	0.004592923972787047	0.014953903514357826	0.007946482777240745	Lrp1/Fas/Vim	3
GO:0038180	nerve growth factor signaling pathway	3/937	11/28943	0.004592923972787047	0.014953903514357826	0.007946482777240745	Bdnf/Ngf/Magi2	3
GO:0060159	regulation of dopamine receptor signaling pathway	3/937	11/28943	0.004592923972787047	0.014953903514357826	0.007946482777240745	Rgs8/Dtnbp1/Cav2	3
GO:0060405	regulation of penile erection	3/937	11/28943	0.004592923972787047	0.014953903514357826	0.007946482777240745	Ednrb/P2ry1/P2ry2	3
GO:0060693	regulation of branching involved in salivary gland morphogenesis	3/937	11/28943	0.004592923972787047	0.014953903514357826	0.007946482777240745	Ntn4/Fgf7/Met	3
GO:0061299	retina vasculature morphogenesis in camera-type eye	3/937	11/28943	0.004592923972787047	0.014953903514357826	0.007946482777240745	Rhoj/Cyp1b1/Fzd4	3
GO:0070294	renal sodium ion absorption	3/937	11/28943	0.004592923972787047	0.014953903514357826	0.007946482777240745	Ednrb/Ednra/Maged2	3
GO:0071372	cellular response to follicle-stimulating hormone stimulus	3/937	11/28943	0.004592923972787047	0.014953903514357826	0.007946482777240745	Inhba/Efna5/Ednra	3
GO:0071864	positive regulation of cell proliferation in bone marrow	3/937	11/28943	0.004592923972787047	0.014953903514357826	0.007946482777240745	Hmga2/Mef2c/Il6	3
GO:0071941	nitrogen cycle metabolic process	3/937	11/28943	0.004592923972787047	0.014953903514357826	0.007946482777240745	Arg1/Nr1h4/Cebpa	3
GO:0072102	glomerulus morphogenesis	3/937	11/28943	0.004592923972787047	0.014953903514357826	0.007946482777240745	Mef2c/Pdgfrb/Pdgfra	3
GO:0086100	endothelin receptor signaling pathway	3/937	11/28943	0.004592923972787047	0.014953903514357826	0.007946482777240745	Ptk2b/Ednrb/Ednra	3
GO:0090091	positive regulation of extracellular matrix disassembly	3/937	11/28943	0.004592923972787047	0.014953903514357826	0.007946482777240745	Ddr2/Tgfb2/Il6	3
GO:0090713	immunological memory process	3/937	11/28943	0.004592923972787047	0.014953903514357826	0.007946482777240745	St3gal1/Bcl6/Fgl2	3
GO:1900115	extracellular regulation of signal transduction	3/937	11/28943	0.004592923972787047	0.014953903514357826	0.007946482777240745	Grem2/Ltbp1/Fbn1	3
GO:1900116	extracellular negative regulation of signal transduction	3/937	11/28943	0.004592923972787047	0.014953903514357826	0.007946482777240745	Grem2/Ltbp1/Fbn1	3
GO:1901339	regulation of store-operated calcium channel activity	3/937	11/28943	0.004592923972787047	0.014953903514357826	0.007946482777240745	Asph/Stim2/Cracr2a	3
GO:1903332	regulation of protein folding	3/937	11/28943	0.004592923972787047	0.014953903514357826	0.007946482777240745	Dnajb2/Pofut2/Pdia3	3
GO:1903367	positive regulation of fear response	3/937	11/28943	0.004592923972787047	0.014953903514357826	0.007946482777240745	Npas2/Mef2c/Prkar1b	3
GO:1904383	response to sodium phosphate	3/937	11/28943	0.004592923972787047	0.014953903514357826	0.007946482777240745	Ednrb/Ank/Runx2	3
GO:0044042	glucan metabolic process	8/937	81/28943	0.004690417528018655	0.015248195726491817	0.00810286923465994	Irs1/Per2/Igf1/C1qtnf2/Nr1d1/Il6st/Ppp1r3e/Pcdh12	8
GO:0140056	organelle localization by membrane tethering	8/937	81/28943	0.004690417528018655	0.015248195726491817	0.00810286923465994	Vmp1/Esyt2/Rab3c/Vapb/Cav2/Sytl2/Ndrg4/Rab8b	8
GO:0071331	cellular response to hexose stimulus	12/937	155/28943	0.00469197463653649	0.015248195726491817	0.00810286923465994	Klf7/Igf1/Nr1h4/Lrp1/Rab34/Nr1d1/Slc39a14/Zbtb20/Efna5/Vcam1/Sri/Hmgn3	12
GO:0019218	regulation of steroid metabolic process	10/937	117/28943	0.004761734266281903	0.015465386629910658	0.008218284167739726	Igf1/Nr1d1/Dab2/Tspo/Nr3c1/Nfkb1/H6pd/Igfbp7/Asah1/Ces1a	10
GO:0010762	regulation of fibroblast migration	6/937	49/28943	0.004836991836108273	0.015671260053059993	0.008327685008114082	Ddr2/Itgb1bp1/Fgf2/Gna12/Tgfb1/Itgb1	6
GO:0016601	Rac protein signal transduction	6/937	49/28943	0.004836991836108273	0.015671260053059993	0.008327685008114082	Rtn4/Gabarap/Camk2d/Arhgap24/Eps8/Cdh13	6
GO:0033173	calcineurin-NFAT signaling cascade	6/937	49/28943	0.004836991836108273	0.015671260053059993	0.008327685008114082	Igf1/Akap6/Cmya5/Nfatc4/Lmcd1/Nrg1	6
GO:0035307	positive regulation of protein dephosphorylation	6/937	49/28943	0.004836991836108273	0.015671260053059993	0.008327685008114082	Itga1/Pdgfrb/Jak2/Magi2/Gna12/Tgfb1	6
GO:0030148	sphingolipid biosynthetic process	9/937	99/28943	0.004844359811258604	0.015675897158858264	0.008330149159452682	Sphk1/St3gal1/Asah2/Cers6/Sgms2/Ugcg/Hacd4/Asah1/St3gal2	9
GO:1902882	regulation of response to oxidative stress	9/937	99/28943	0.004844359811258604	0.015675897158858264	0.008330149159452682	Ddr2/Psap/Fbln5/Ripk1/Ggt7/Slc7a11/Tlr4/Fzd1/Met	9
GO:0071326	cellular response to monosaccharide stimulus	12/937	156/28943	0.004937508029416059	0.01596753209023038	0.00848512354170446	Klf7/Igf1/Nr1h4/Lrp1/Rab34/Nr1d1/Slc39a14/Zbtb20/Efna5/Vcam1/Sri/Hmgn3	12
GO:0002707	negative regulation of lymphocyte mediated immunity	7/937	65/28943	0.004966039986569524	0.016030352792832308	0.008518506372535291	Cr1l/Arg1/Lgals9/Hfe/Serpinb9/Bcl6/Parp3	7
GO:0003229	ventricular cardiac muscle tissue development	7/937	65/28943	0.004966039986569524	0.016030352792832308	0.008518506372535291	Tgfb2/Rxra/Tgfbr3/Tgfb1/Nrg1/Ednra/Foxc2	7
GO:2000401	regulation of lymphocyte migration	7/937	65/28943	0.004966039986569524	0.016030352792832308	0.008518506372535291	Ccl20/Lgals9/Ccl2/Ccl7/Ripk3/Ptk2b/Cxcl10	7
GO:0003180	aortic valve morphogenesis	4/937	22/28943	0.0050116812064018535	0.01603070166626783	0.008518691763376163	Slit3/Emilin1/Slit2/Tgfb1	4
GO:0017121	plasma membrane phospholipid scrambling	4/937	22/28943	0.0050116812064018535	0.01603070166626783	0.008518691763376163	Plscr3/Ano6/Ano3/Plscr2	4
GO:0031290	retinal ganglion cell axon guidance	4/937	22/28943	0.0050116812064018535	0.01603070166626783	0.008518691763376163	Efna5/Ptprm/Epha7/Slit2	4
GO:0031579	membrane raft organization	4/937	22/28943	0.0050116812064018535	0.01603070166626783	0.008518691763376163	Colec12/Gsn/Cav2/Cav1	4
GO:0034143	regulation of toll-like receptor 4 signaling pathway	4/937	22/28943	0.0050116812064018535	0.01603070166626783	0.008518691763376163	Rab7b/Nr1d1/Ninj1/Ptpn22	4
GO:0034312	diol biosynthetic process	4/937	22/28943	0.0050116812064018535	0.01603070166626783	0.008518691763376163	Ephx1/Sphk1/Asah2/Asah1	4
GO:0042730	fibrinolysis	4/937	22/28943	0.0050116812064018535	0.01603070166626783	0.008518691763376163	Plau/Pros1/Plaur/Plat	4
GO:0044851	hair cycle phase	4/937	22/28943	0.0050116812064018535	0.01603070166626783	0.008518691763376163	Ptgs2/Tgfb2/Ctsl/Myo5a	4
GO:0046519	sphingoid metabolic process	4/937	22/28943	0.0050116812064018535	0.01603070166626783	0.008518691763376163	Sphk1/Plpp1/Asah2/Asah1	4
GO:0051770	positive regulation of nitric-oxide synthase biosynthetic process	4/937	22/28943	0.0050116812064018535	0.01603070166626783	0.008518691763376163	Ccl20/Ccl2/Jak2/Tlr4	4
GO:0060253	negative regulation of glial cell proliferation	4/937	22/28943	0.0050116812064018535	0.01603070166626783	0.008518691763376163	Tspo/Fas/Cdkn2b/Ptn	4
GO:0097398	cellular response to interleukin-17	4/937	22/28943	0.0050116812064018535	0.01603070166626783	0.008518691763376163	Il6/Cxcl1/Cxcl10/Il17ra	4
GO:1903672	positive regulation of sprouting angiogenesis	4/937	22/28943	0.0050116812064018535	0.01603070166626783	0.008518691763376163	Tnn/Fgf2/Jak1/Bmper	4
GO:1903909	regulation of receptor clustering	4/937	22/28943	0.0050116812064018535	0.01603070166626783	0.008518691763376163	Gsn/Slc7a11/Ptn/Tgfb1	4
GO:1905153	regulation of membrane invagination	4/937	22/28943	0.0050116812064018535	0.01603070166626783	0.008518691763376163	Itga2/Ano6/Rab31/Syt11	4
GO:0019395	fatty acid oxidation	10/937	118/28943	0.005055752642083804	0.016161882386709785	0.008588401009172564	Irs1/Aldh1l2/C1qtnf2/Acox1/Abcd2/Adipoq/Acsl5/Adh7/Nucb2/Cyp4v3	10
GO:0050852	T cell receptor signaling pathway	11/937	137/28943	0.005064922013101201	0.016181399365509646	0.008598772303580604	Dusp3/Lgals3/Fyb/Cblb/Nfkbiz/Ptpn22/Pde4b/Kcnn4/Cyld/Thy1/Cd276	11
GO:0002063	chondrocyte development	5/937	35/28943	0.0051002770859022726	0.016264832904981825	0.008643108766218828	Bmpr2/Ext1/Runx2/Serpinh1/Tgfbr2	5
GO:0014002	astrocyte development	5/937	35/28943	0.0051002770859022726	0.016264832904981825	0.008643108766218828	Ifngr1/Lrp1/Nr1d1/Vim/Tlr4	5
GO:0060142	regulation of syncytium formation by plasma membrane fusion	5/937	35/28943	0.0051002770859022726	0.016264832904981825	0.008643108766218828	Cflar/Capn2/Cxcl10/Il4ra/Adam9	5
GO:0030522	intracellular receptor signaling pathway	15/937	218/28943	0.005141928708328467	0.016377880282679513	0.00870318197981315	Igf1/Nr1h4/Hmga2/Rarb/Lacc1/Dab2/Lbh/Nr3c1/Jak2/Rxra/Ifih1/Bdnf/Ptpn22/Alpk1/Tlr4	15
GO:0031396	regulation of protein ubiquitination	15/937	218/28943	0.005141928708328467	0.016377880282679513	0.00870318197981315	Dnajb2/Per2/Rassf5/Pttg1ip/Gabarap/Nxn/Sphk1/Trib2/Fbxo4/Angpt1/Tspo/Cblb/Ngf/Ptpn22/Cav1	15
GO:0070482	response to oxygen levels	19/937	305/28943	0.005273987718676027	0.016788384052036226	0.008921323091266323	Tgfb2/Kcnk2/Cr1l/Rtn4/Pgf/Plau/Vasn/Fndc1/Fas/Nr4a2/Camk2d/Ece1/Cpeb2/Cav1/Itpr2/Arnt2/Plat/Ednra/Il18	19
GO:0098739	import across plasma membrane	14/937	198/28943	0.005323388594114926	0.016935430822602966	0.008999463533234237	Per2/Rgs2/Arg1/Hfe/Slc39a14/Kcnj15/Slc39a6/Acsl5/Slc7a11/Steap2/Cav1/Cacna1c/Itgb1/Slc9a9	14
GO:0030574	collagen catabolic process	6/937	50/28943	0.005349122348732998	0.01698659959330064	0.009026654544242917	Mmp19/Ctsl/Mmp14/Ctsb/Adam15/Itgb1	6
GO:0045429	positive regulation of nitric oxide biosynthetic process	6/937	50/28943	0.005349122348732998	0.01698659959330064	0.009026654544242917	Ptgs2/Itgb2/Ptk2b/Jak2/Tlr4/Il6	6
GO:0045806	negative regulation of endocytosis	6/937	50/28943	0.005349122348732998	0.01698659959330064	0.009026654544242917	Lgals3/Adipoq/Syt11/Sdcbp/Cav1/Snx33	6
GO:0045216	cell-cell junction organization	15/937	219/28943	0.005359906153988907	0.017010615624528495	0.009039416628627546	Tgfb2/Nr1h4/Cdh10/Ext1/Plec/Epb41l3/Cdh2/Kirrel/Rhoc/Micall2/Cav1/Tgfb1/Dchs1/Efnb2/Itgb1	15
GO:0070231	T cell apoptotic process	7/937	66/28943	0.005403556495277851	0.017138847958896298	0.009107559106313104	Tgfb2/Serpinb9/Ripk1/Lgals3/Ripk3/St3gal1/Fas	7
GO:0031638	zymogen activation	9/937	101/28943	0.005521821045682558	0.017492943576634428	0.009295725007286773	Serpine2/Ifi204/Ctsl/Plau/Mmp14/Asph/Plaur/Furin/Plat	9
GO:0036473	cell death in response to oxidative stress	9/937	101/28943	0.005521821045682558	0.017492943576634428	0.009295725007286773	Ddr2/Psap/Ripk1/Cyp1b1/Jak2/Slc7a11/Tlr4/Fzd1/Met	9
GO:0071241	cellular response to inorganic substance	16/937	241/28943	0.005534347192205168	0.017522114821364204	0.009311226564697071	Cflar/Egfr/Hfe/Mef2c/Nfatc4/Mylk/Fas/Gsn/B2m/Fabp4/Syt11/Asph/Jun/P2rx4/Fosb/Cebpa	16
GO:0009154	purine ribonucleotide catabolic process	5/937	36/28943	0.005767874856665199	0.018217791338546	0.009680908063377876	Nudt18/Xdh/Entpd1/Fitm2/Acot7	5
GO:0031069	hair follicle morphogenesis	5/937	36/28943	0.005767874856665199	0.018217791338546	0.009680908063377876	Tgfb2/Ctsl/Fst/Ext1/Fgf7	5
GO:0048009	insulin-like growth factor receptor signaling pathway	5/937	36/28943	0.005767874856665199	0.018217791338546	0.009680908063377876	Irs1/Igf1/Pik3r1/Ghr/Igfbp6	5
GO:0090312	positive regulation of protein deacetylation	5/937	36/28943	0.005767874856665199	0.018217791338546	0.009680908063377876	Jdp2/Ripk3/Bcl6/BC004004/Tgfb1	5
GO:0034284	response to monosaccharide	14/937	200/28943	0.0058067596745549665	0.018329646049805606	0.00974034749574577	Klf7/Igf1/Nr1h4/Lrp1/Rab34/Nr1d1/Slc39a14/Adipoq/Zbtb20/Runx2/Efna5/Vcam1/Sri/Hmgn3	14
GO:0032272	negative regulation of protein polymerization	8/937	84/28943	0.005844023379634249	0.01842524624946177	0.009791149304072213	Map2/Ssh2/Gsn/Pfn2/Slit2/Capg/Add2/Eps8	8
GO:0043154	negative regulation of cysteine-type endopeptidase activity involved in apoptotic process	8/937	84/28943	0.005844023379634249	0.01842524624946177	0.009791149304072213	Cflar/Ptgs2/Igf1/Mdm2/Hspa1b/Il6/Plaur/Dpep1	8
GO:0001707	mesoderm formation	7/937	67/28943	0.005869325143536297	0.018456901593530042	0.00980797090829111	Bmpr2/Pofut2/Hmga2/Inhba/Acvr1/Ext2/Foxc2	7
GO:0050891	multicellular organismal water homeostasis	7/937	67/28943	0.005869325143536297	0.018456901593530042	0.00980797090829111	Ext1/Plec/Adcy6/Ext2/Ugcg/Met/Il18	7
GO:0031343	positive regulation of cell killing	9/937	102/28943	0.005886873151099248	0.018456901593530042	0.00980797090829111	Il18rap/Arg1/Ccl2/H2-T24/H2-T23/H2-T22/B2m/Cxcl1/Lamp1	9
GO:0032611	interleukin-1 beta production	9/937	102/28943	0.005886873151099248	0.018456901593530042	0.00980797090829111	Ifi204/Ifi211/Ifi205/Igf1/Sphk1/S1pr3/Jak2/Tlr4/Il6	9
GO:0008038	neuron recognition	6/937	51/28943	0.005899820649129196	0.018456901593530042	0.00980797090829111	Tnn/Rtn4/Ext1/Bdnf/Sema3a/Nptn	6
GO:0014888	striated muscle adaptation	6/937	51/28943	0.005899820649129196	0.018456901593530042	0.00980797090829111	Cflar/Mef2c/Cmya5/Gsn/Lmna/Inpp5f	6
GO:0032309	icosanoid secretion	6/937	51/28943	0.005899820649129196	0.018456901593530042	0.00980797090829111	Pla2g4a/Ptgs2/Anxa1/Pla2r1/Sstr4/P2ry2	6
GO:0046456	icosanoid biosynthetic process	6/937	51/28943	0.005899820649129196	0.018456901593530042	0.00980797090829111	Pla2g4a/Ptgs2/Sphk1/Anxa1/Ptgs1/Tbxas1	6
GO:0046640	regulation of alpha-beta T cell proliferation	6/937	51/28943	0.005899820649129196	0.018456901593530042	0.00980797090829111	Lgals9/Cblb/Jak2/Ptpn22/Il18/Tgfbr2	6
GO:0035930	corticosteroid hormone secretion	4/937	23/28943	0.0059134780337536125	0.018456901593530042	0.00980797090829111	C1qtnf1/Dab2/Tspo/Nrg1	4
GO:0038083	peptidyl-tyrosine autophosphorylation	4/937	23/28943	0.0059134780337536125	0.018456901593530042	0.00980797090829111	Egfr/Ptk2b/Cav1/Nrg1	4
GO:0042219	cellular modified amino acid catabolic process	4/937	23/28943	0.0059134780337536125	0.018456901593530042	0.00980797090829111	Aldh1l2/Chac1/Ggt7/Dpep1	4
GO:0045591	positive regulation of regulatory T cell differentiation	4/937	23/28943	0.0059134780337536125	0.018456901593530042	0.00980797090829111	Dusp10/Lgals9/Bcl6/Tgfb1	4
GO:0046426	negative regulation of receptor signaling pathway via JAK-STAT	4/937	23/28943	0.0059134780337536125	0.018456901593530042	0.00980797090829111	Hmga2/Sh2b3/Cav1/Inpp5f	4
GO:0072202	cell differentiation involved in metanephros development	4/937	23/28943	0.0059134780337536125	0.018456901593530042	0.00980797090829111	Lif/Osr1/Adipoq/Fat4	4
GO:0072677	eosinophil migration	4/937	23/28943	0.0059134780337536125	0.018456901593530042	0.00980797090829111	Ccl2/Ccl7/Lgals3/Ptger4	4
GO:1901623	regulation of lymphocyte chemotaxis	4/937	23/28943	0.0059134780337536125	0.018456901593530042	0.00980797090829111	Ccl2/Ccl7/Ptk2b/Cxcl10	4
GO:0003183	mitral valve morphogenesis	3/937	12/28943	0.00597763490687029	0.018460754352738012	0.00981001825898196	Bmpr2/Acvr1/Dchs1	3
GO:0006047	UDP-N-acetylglucosamine metabolic process	3/937	12/28943	0.00597763490687029	0.018460754352738012	0.00981001825898196	Mgat1/Uap1l1/Gne	3
GO:0010572	positive regulation of platelet activation	3/937	12/28943	0.00597763490687029	0.018460754352738012	0.00981001825898196	Pla2g4a/Jak2/Tlr4	3
GO:0010649	regulation of cell communication by electrical coupling	3/937	12/28943	0.00597763490687029	0.018460754352738012	0.00981001825898196	Camk2d/Sri/Cav1	3
GO:0021561	facial nerve development	3/937	12/28943	0.00597763490687029	0.018460754352738012	0.00981001825898196	Egr2/Adarb1/Sema3a	3
GO:0021610	facial nerve morphogenesis	3/937	12/28943	0.00597763490687029	0.018460754352738012	0.00981001825898196	Egr2/Adarb1/Sema3a	3
GO:0031392	regulation of prostaglandin biosynthetic process	3/937	12/28943	0.00597763490687029	0.018460754352738012	0.00981001825898196	Pla2g4a/Ptgs2/Anxa1	3
GO:0032000	positive regulation of fatty acid beta-oxidation	3/937	12/28943	0.00597763490687029	0.018460754352738012	0.00981001825898196	Irs1/Abcd2/Acsl5	3
GO:0032490	detection of molecule of bacterial origin	3/937	12/28943	0.00597763490687029	0.018460754352738012	0.00981001825898196	Ly96/Tlr4/Ssc5d	3
GO:0051971	positive regulation of transmission of nerve impulse	3/937	12/28943	0.00597763490687029	0.018460754352738012	0.00981001825898196	Itga2/Rapgef4/Il6	3
GO:0060502	epithelial cell proliferation involved in lung morphogenesis	3/937	12/28943	0.00597763490687029	0.018460754352738012	0.00981001825898196	Hmga2/Fgf7/Nfib	3
GO:0061626	pharyngeal arch artery morphogenesis	3/937	12/28943	0.00597763490687029	0.018460754352738012	0.00981001825898196	Bmpr2/Tgfb2/Ednra	3
GO:0071073	positive regulation of phospholipid biosynthetic process	3/937	12/28943	0.00597763490687029	0.018460754352738012	0.00981001825898196	Capn2/Nr1h4/Htr2a	3
GO:0072182	regulation of nephron tubule epithelial cell differentiation	3/937	12/28943	0.00597763490687029	0.018460754352738012	0.00981001825898196	Lif/Osr1/Fat4	3
GO:0072497	mesenchymal stem cell differentiation	3/937	12/28943	0.00597763490687029	0.018460754352738012	0.00981001825898196	Ltbp3/Fzd1/Pdgfra	3
GO:0098693	regulation of synaptic vesicle cycle	3/937	12/28943	0.00597763490687029	0.018460754352738012	0.00981001825898196	Rapgef4/Pld1/Prkar1b	3
GO:0098911	regulation of ventricular cardiac muscle cell action potential	3/937	12/28943	0.00597763490687029	0.018460754352738012	0.00981001825898196	Bin1/Cav1/Cacna1c	3
GO:2001223	negative regulation of neuron migration	3/937	12/28943	0.00597763490687029	0.018460754352738012	0.00981001825898196	Col3a1/Tnn/Nrg1	3
GO:0018105	peptidyl-serine phosphorylation	20/937	332/28943	0.006158481406952351	0.019008147463539078	0.010100902169205433	Ptgs2/Lif/Egfr/Ripk1/Mast4/Angpt1/Nek6/Tnks1bp1/Bdnf/Pfn2/Ngf/Camk2d/Il6/Cav1/Met/Il11/Dmpk/Tgfb1/Inpp5f/Tgfbr2	20
GO:0006813	potassium ion transport	16/937	244/28943	0.006213616754498733	0.019167120374128394	0.010185380144794406	Kcne4/Kcnk2/Cd63/Kcnip1/Akap6/Kcnk13/Ptk2b/Htr2a/Kcnj15/Bin1/Kcnab1/Cxcl1/Cav1/Kcnn4/Itgb1/Slc9a9	16
GO:0046330	positive regulation of JNK cascade	9/937	103/28943	0.006270247787195274	0.01933051871814258	0.010272209789327804	Sh3rf3/Flt4/Ripk1/Ptk2b/Dab2/Tlr4/Taok3/Ltbr/Cracr2a	9
GO:0007626	locomotory behavior	17/937	266/28943	0.006287133697622448	0.019371267827972084	0.010293863807567064	Npas2/En1/Psap/Tshr/Nr4a2/Ngf/Adgrl3/Cacna1c/Eps8/Fzd4/Inpp5f/Shank2/Nrg1/Gnao1/Olfm2/Hexa/Myo5a	17
GO:0002821	positive regulation of adaptive immune response	12/937	161/28943	0.006323096341681575	0.01946439632002378	0.0103433521540345	Il1r1/Pla2g4a/Nfkbiz/H2-DMa/H2-T24/H2-T23/H2-T22/Jak2/B2m/Il6/Tgfb1/Il18	12
GO:0098656	anion transmembrane transport	14/937	202/28943	0.006324730938299717	0.01946439632002378	0.0103433521540345	Per2/Rgs2/Arg1/Slc17a8/Slc25a21/Slc25a29/Ripk1/Ank/Ano6/Ano3/Slc7a11/Slc35b4/Tcaf2/Itgb1	14
GO:0006801	superoxide metabolic process	7/937	68/28943	0.006364430746671139	0.019552390211268346	0.01039011198103258	Itgb2/Sh3pxd2b/Fbln5/Sh3pxd2a/Cxcl1/Tgfb1/Il18	7
GO:0030837	negative regulation of actin filament polymerization	7/937	68/28943	0.006364430746671139	0.019552390211268346	0.01039011198103258	Ssh2/Gsn/Pfn2/Slit2/Capg/Add2/Eps8	7
GO:0098900	regulation of action potential	7/937	68/28943	0.006364430746671139	0.019552390211268346	0.01039011198103258	Kcnip1/Bin1/Rapgef4/Camk2d/Cav1/Cacna1c/Tbx18	7
GO:1904407	positive regulation of nitric oxide metabolic process	6/937	52/28943	0.006490703211811106	0.019825751873196008	0.010535375974235456	Ptgs2/Itgb2/Ptk2b/Jak2/Tlr4/Il6	6
GO:2001258	negative regulation of cation channel activity	6/937	52/28943	0.006490703211811106	0.019825751873196008	0.010535375974235456	Kcne4/Gsto1/Rem1/Kcnab1/Sri/Cav1	6
GO:0007095	mitotic G2 DNA damage checkpoint signaling	5/937	37/28943	0.006494707582016492	0.019825751873196008	0.010535375974235456	Hmga2/Ccng1/Cdkn1a/Ier3/Taok3	5
GO:0045577	regulation of B cell differentiation	5/937	37/28943	0.006494707582016492	0.019825751873196008	0.010535375974235456	Mmp14/Bcl6/Fas/Il7/Cyld	5
GO:0046677	response to antibiotic	5/937	37/28943	0.006494707582016492	0.019825751873196008	0.010535375974235456	Pla2g4a/Mdm2/Mef2c/Jak2/Jak1	5
GO:0050901	leukocyte tethering or rolling	5/937	37/28943	0.006494707582016492	0.019825751873196008	0.010535375974235456	Ext1/Vcam1/Add2/Itgb1/Chst2	5
GO:0060441	epithelial tube branching involved in lung morphogenesis	5/937	37/28943	0.006494707582016492	0.019825751873196008	0.010535375974235456	Hmga2/Tbx2/Ext1/Pdgfra/Hoxa5	5
GO:0070306	lens fiber cell differentiation	5/937	37/28943	0.006494707582016492	0.019825751873196008	0.010535375974235456	Vim/Zeb2/Fgf2/Tgfb1/Spred3	5
GO:0090313	regulation of protein targeting to membrane	5/937	37/28943	0.006494707582016492	0.019825751873196008	0.010535375974235456	Ccl2/Itgb1bp1/Stom/Tcaf2/Cemip	5
GO:1902003	regulation of amyloid-beta formation	5/937	37/28943	0.006494707582016492	0.019825751873196008	0.010535375974235456	Ifngr1/Igf1/Rtn4/Bin1/Gsap	5
GO:2000191	regulation of fatty acid transport	5/937	37/28943	0.006494707582016492	0.019825751873196008	0.010535375974235456	Pla2g4a/Acsl5/Pla2r1/Sstr4/P2ry2	5
GO:0002244	hematopoietic progenitor cell differentiation	13/937	182/28943	0.0065270482851541725	0.019912964756729743	0.010581720774861518	Flt4/Hoxb4/Inhba/Fst/Ext1/Cebpd/Fas/Pdgfra/Sh2b3/Samd9l/Tcaf2/Tgfb1/Thsd1	13
GO:0006575	cellular modified amino acid metabolic process	14/937	203/28943	0.006597225008301611	0.020115441841132106	0.010689316805720248	Serinc1/Aldh1l2/Ctsl/Serinc5/Ctsb/Gsto1/Gsto2/Chac1/Ggt7/Slc7a11/Plod3/Mgst1/Dpep1/Plod2	14
GO:0002067	glandular epithelial cell differentiation	8/937	86/28943	0.006725111663787336	0.020458130585518965	0.010871421110633663	Rarb/Ext1/Cdh2/Rxra/Fgf2/Nfib/Cav1/Hoxa5	8
GO:0022406	membrane docking	8/937	86/28943	0.006725111663787336	0.020458130585518965	0.010871421110633663	Vmp1/Esyt2/Rab3c/Vapb/Cav2/Sytl2/Ndrg4/Rab8b	8
GO:0032729	positive regulation of interferon-gamma production	8/937	86/28943	0.006725111663787336	0.020458130585518965	0.010871421110633663	Il1r1/Cd14/Jak2/Ptpn22/Tlr4/Pde4b/Il18/Cd276	8
GO:0072078	nephron tubule morphogenesis	8/937	86/28943	0.006725111663787336	0.020458130585518965	0.010871421110633663	Pbx1/Kif26b/Osr1/Pgf/Fgf2/Fat4/Tgfb1/Dchs1	8
GO:0030316	osteoclast differentiation	10/937	123/28943	0.00674544341436769	0.020508167340976265	0.010898010570374974	Ninj1/Pik3r1/Tnfrsf11b/Sh3pxd2a/Fbn1/Mafb/Csf1/Fam20c/Tgfb1/Cd109	10
GO:0003283	atrial septum development	4/937	24/28943	0.006917087161629057	0.020981698621805312	0.011149644410594677	Bmpr2/Tgfb2/Mdm2/Acvr1	4
GO:0010663	positive regulation of striated muscle cell apoptotic process	4/937	24/28943	0.006917087161629057	0.020981698621805312	0.011149644410594677	Capn2/Fndc1/Camk2d/Casp12	4
GO:0032930	positive regulation of superoxide anion generation	4/937	24/28943	0.006917087161629057	0.020981698621805312	0.011149644410594677	Itgb2/Cxcl1/Tgfb1/Il18	4
GO:0043011	myeloid dendritic cell differentiation	4/937	24/28943	0.006917087161629057	0.020981698621805312	0.011149644410594677	Itgb8/Ltbr/Tgfb1/Tgfbr2	4
GO:0002761	regulation of myeloid leukocyte differentiation	11/937	143/28943	0.006949600449691402	0.02105613308939776	0.011189198779404705	Lif/Ripk1/Ninj1/Pik3r1/Tnfrsf11b/Adipoq/Fbn1/Mafb/Csf1/Jun/Tgfb1	11
GO:0035270	endocrine system development	11/937	143/28943	0.006949600449691402	0.02105613308939776	0.011189198779404705	Pbx1/Hmga2/Cdh2/Nr3c1/Pdgfrb/Anxa1/Fgf2/Il6/Pdgfra/Hoxa5/Ednra	11
GO:0009755	hormone-mediated signaling pathway	12/937	163/28943	0.006956568641806041	0.02106515997556061	0.011193995653702863	Igf1/Hmga2/Nr1d1/Tshr/Rarb/Ghr/Dab2/Lbh/Nr3c1/Jak2/Rxra/Bdnf	12
GO:0045055	regulated exocytosis	18/937	291/28943	0.0069784363664806915	0.02111926788044959	0.011222748516385174	Stxbp5/Itgb2/Lgals9/Trim9/Nrxn3/Dtnbp1/Cplx2/Htr2a/Rab31/Rapgef4/Pfn2/P2ry1/Syt11/Steap2/Cacna1c/P2ry2/Il4ra/Lamp1	18
GO:0006687	glycosphingolipid metabolic process	6/937	53/28943	0.007123379054714754	0.021459534961750498	0.011403565953024612	Psap/Itgb8/St3gal1/Ugcg/St3gal2/Hexa	6
GO:0007520	myoblast fusion	6/937	53/28943	0.007123379054714754	0.021459534961750498	0.011403565953024612	Cflar/Capn2/Adamts5/Myof/Cxcl10/Il4ra	6
GO:0031103	axon regeneration	6/937	53/28943	0.007123379054714754	0.021459534961750498	0.011403565953024612	Lrp1/Jak2/Jun/Ptn/Inpp5f/Nrg1	6
GO:0045124	regulation of bone resorption	6/937	53/28943	0.007123379054714754	0.021459534961750498	0.011403565953024612	Fcgr4/Ptger4/Tnfrsf11b/Ltbp3/Il6/Tmem119	6
GO:0050798	activated T cell proliferation	6/937	53/28943	0.007123379054714754	0.021459534961750498	0.011403565953024612	Arg1/Itgb2/Igf1/Ripk3/Lrrc32/Il18	6
GO:0051955	regulation of amino acid transport	6/937	53/28943	0.007123379054714754	0.021459534961750498	0.011403565953024612	Per2/Rgs2/Arg1/Dtnbp1/Nr3c1/Itgb1	6
GO:0097720	calcineurin-mediated signaling	6/937	53/28943	0.007123379054714754	0.021459534961750498	0.011403565953024612	Igf1/Akap6/Cmya5/Nfatc4/Lmcd1/Nrg1	6
GO:0099054	presynapse assembly	6/937	53/28943	0.007123379054714754	0.021459534961750498	0.011403565953024612	Pcdh17/Gpc6/Il1rap/Sdcbp/Fzd1/Efnb2	6
GO:0015718	monocarboxylic acid transport	10/937	124/28943	0.0071304840231005695	0.021468692204101542	0.01140843209841332	Pla2g4a/Ptgs2/Nr1h4/Anxa1/Pla2r1/Sstr4/Slco3a1/P2ry2/Ces1a/Slco2a1	10
GO:0007212	dopamine receptor signaling pathway	5/937	38/28943	0.007283365793253094	0.021866659894354514	0.011619911555496694	Rgs8/Dtnbp1/Adcy6/Cav2/Gnao1	5
GO:0010737	protein kinase A signaling	5/937	38/28943	0.007283365793253094	0.021866659894354514	0.011619911555496694	Akap6/Adipoq/Fbn1/Tcim/Ednra	5
GO:0022617	extracellular matrix disassembly	5/937	38/28943	0.007283365793253094	0.021866659894354514	0.011619911555496694	Ddr2/Tgfb2/Sh3pxd2b/Adamts5/Il6	5
GO:0095500	acetylcholine receptor signaling pathway	5/937	38/28943	0.007283365793253094	0.021866659894354514	0.011619911555496694	Rgs8/Ly6a/Ly6c1/Chrna1/Rgs10	5
GO:0098868	bone growth	5/937	38/28943	0.007283365793253094	0.021866659894354514	0.011619911555496694	Ddr2/Fbln5/Rarb/Ext1/Tgfbr2	5
GO:0015800	acidic amino acid transport	7/937	70/28943	0.007447001588533505	0.02234523601650309	0.0118742262171234	Per2/Slc17a8/Dtnbp1/Nr3c1/Bdnf/Slc7a11/Itgb1	7
GO:0120032	regulation of plasma membrane bounded cell projection assembly	14/937	206/28943	0.0074713506311289805	0.02240556654343677	0.011906285772192752	Dnm3/Syne1/Pik3r1/Cdc42ep3/Dpysl3/Pld1/Pfn2/Slit2/Arhgap24/Cav1/Eps8/Arap1/Evi5l/Cyld	14
GO:0015748	organophosphate ester transport	10/937	125/28943	0.007532303634766297	0.022429890473406867	0.011919211473525291	Plscr3/Pitpna/Ano6/Cd47/Pitpnm1/Ano3/Scarb2/Pitpnm2/Kcnn4/Plscr2	10
GO:0003157	endocardium development	3/937	13/28943	0.00758564370109916	0.022429890473406867	0.011919211473525291	Angpt1/Acvr1/Nrg1	3
GO:0003174	mitral valve development	3/937	13/28943	0.00758564370109916	0.022429890473406867	0.011919211473525291	Bmpr2/Acvr1/Dchs1	3
GO:0007406	negative regulation of neuroblast proliferation	3/937	13/28943	0.00758564370109916	0.022429890473406867	0.011919211473525291	Bdnf/Ptn/Tgfb1	3
GO:0010002	cardioblast differentiation	3/937	13/28943	0.00758564370109916	0.022429890473406867	0.011919211473525291	Tgfb2/Nrg1/Itgb1	3
GO:0031953	negative regulation of protein autophosphorylation	3/937	13/28943	0.00758564370109916	0.022429890473406867	0.011919211473525291	Adipoq/Jun/Cav1	3
GO:0032060	bleb assembly	3/937	13/28943	0.00758564370109916	0.022429890473406867	0.011919211473525291	Ano6/Mylk/Emp1	3
GO:0032754	positive regulation of interleukin-5 production	3/937	13/28943	0.00758564370109916	0.022429890473406867	0.011919211473525291	Il1rl1/Il1rap/Il17ra	3
GO:0032817	regulation of natural killer cell proliferation	3/937	13/28943	0.00758564370109916	0.022429890473406867	0.011919211473525291	Jak2/Ptpn22/Il18	3
GO:0032905	transforming growth factor beta1 production	3/937	13/28943	0.00758564370109916	0.022429890473406867	0.011919211473525291	Col3a1/Furin/Tsku	3
GO:0032926	negative regulation of activin receptor signaling pathway	3/937	13/28943	0.00758564370109916	0.022429890473406867	0.011919211473525291	Fst/Acvr1/Magi2	3
GO:0042402	cellular biogenic amine catabolic process	3/937	13/28943	0.00758564370109916	0.022429890473406867	0.011919211473525291	Comt/Maoa/Sat1	3
GO:0042532	negative regulation of tyrosine phosphorylation of STAT protein	3/937	13/28943	0.00758564370109916	0.022429890473406867	0.011919211473525291	Sh2b3/Cav1/Inpp5f	3
GO:0051549	positive regulation of keratinocyte migration	3/937	13/28943	0.00758564370109916	0.022429890473406867	0.011919211473525291	Has2/Fgf7/Adam9	3
GO:0051917	regulation of fibrinolysis	3/937	13/28943	0.00758564370109916	0.022429890473406867	0.011919211473525291	Plau/Plaur/Plat	3
GO:0070091	glucagon secretion	3/937	13/28943	0.00758564370109916	0.022429890473406867	0.011919211473525291	Irs1/Il6/Nucb2	3
GO:0070092	regulation of glucagon secretion	3/937	13/28943	0.00758564370109916	0.022429890473406867	0.011919211473525291	Irs1/Il6/Nucb2	3
GO:0070255	regulation of mucus secretion	3/937	13/28943	0.00758564370109916	0.022429890473406867	0.011919211473525291	Ptger4/Sytl2/P2ry2	3
GO:0070673	response to interleukin-18	3/937	13/28943	0.00758564370109916	0.022429890473406867	0.011919211473525291	Il18rap/Cyld/Il18	3
GO:0071236	cellular response to antibiotic	3/937	13/28943	0.00758564370109916	0.022429890473406867	0.011919211473525291	Pla2g4a/Mdm2/Mef2c	3
GO:0071635	negative regulation of transforming growth factor beta production	3/937	13/28943	0.00758564370109916	0.022429890473406867	0.011919211473525291	Met/Furin/Tsku	3
GO:0071888	macrophage apoptotic process	3/937	13/28943	0.00758564370109916	0.022429890473406867	0.011919211473525291	Mef2c/St6gal1/Plekho2	3
GO:0140059	dendrite arborization	3/937	13/28943	0.00758564370109916	0.022429890473406867	0.011919211473525291	Sema3a/Ptn/Tpbg	3
GO:1903977	positive regulation of glial cell migration	3/937	13/28943	0.00758564370109916	0.022429890473406867	0.011919211473525291	Lrp1/Csf1/P2rx4	3
GO:2000489	regulation of hepatic stellate cell activation	3/937	13/28943	0.00758564370109916	0.022429890473406867	0.011919211473525291	Ddr2/Nr1d1/Pdgfrb	3
GO:0045786	negative regulation of cell cycle	22/937	385/28943	0.00767767826964328	0.02268932229545952	0.012057073169893079	Ptgs2/Mdm2/Hmga2/Lif/Ccng1/Tom1l2/Ccl2/Inhba/Fbxo4/Cdkn1a/Ier3/Nacc2/Acvr1/Map3k20/Cdkn2b/Cdkn2c/Apbb2/Taok3/Tgfb1/Cebpa/Nr2f2/Btg4	22
GO:0007269	neurotransmitter secretion	13/937	186/28943	0.0077814791746450215	0.022960086116034006	0.01220095667394466	Stxbp5/Sphk1/Trim9/Nrxn3/Dtnbp1/Cplx2/Mef2c/Htr2a/Ptger4/Pfn2/P2ry1/Ngf/P2ry2	13
GO:0099643	signal release from synapse	13/937	186/28943	0.0077814791746450215	0.022960086116034006	0.01220095667394466	Stxbp5/Sphk1/Trim9/Nrxn3/Dtnbp1/Cplx2/Mef2c/Htr2a/Ptger4/Pfn2/P2ry1/Ngf/P2ry2	13
GO:0007519	skeletal muscle tissue development	14/937	207/28943	0.007782343144802286	0.022960086116034006	0.01220095667394466	Cflar/Hlx/Egr2/Mef2c/Plec/Chrna1/Mbnl1/Hivep3/Cav2/Cav1/Met/Lncpint/Tgfb1/Nr2f2	14
GO:0032715	negative regulation of interleukin-6 production	6/937	54/28943	0.007799446426831986	0.022997697699664834	0.01222094341528348	Nr1h4/Socs5/Syt11/Ptpn22/Tlr4/Tnfrsf1a	6
GO:0051261	protein depolymerization	10/937	126/28943	0.007951370575872644	0.02343258259552647	0.01245204062222537	Map2/Nav3/Plekhh2/Gsn/Asph/Capg/Add2/Eps8/Mid1ip1/Mid1	10
GO:0008209	androgen metabolic process	4/937	25/28943	0.008027064489543854	0.02343539554414516	0.012453535419067562	Hsd17b7/Sgpl1/Dhrs9/Adm	4
GO:0010640	regulation of platelet-derived growth factor receptor signaling pathway	4/937	25/28943	0.008027064489543854	0.02343539554414516	0.012453535419067562	Lrp1/Adipoq/Cblb/Ndrg4	4
GO:0015813	L-glutamate transmembrane transport	4/937	25/28943	0.008027064489543854	0.02343539554414516	0.012453535419067562	Per2/Slc17a8/Slc7a11/Itgb1	4
GO:0021544	subpallium development	4/937	25/28943	0.008027064489543854	0.02343539554414516	0.012453535419067562	Inhba/Zswim6/Rarb/Slc7a11	4
GO:0030194	positive regulation of blood coagulation	4/937	25/28943	0.008027064489543854	0.02343539554414516	0.012453535419067562	Plau/Ano6/Emilin2/Plat	4
GO:0032303	regulation of icosanoid secretion	4/937	25/28943	0.008027064489543854	0.02343539554414516	0.012453535419067562	Pla2g4a/Pla2r1/Sstr4/P2ry2	4
GO:0034138	toll-like receptor 3 signaling pathway	4/937	25/28943	0.008027064489543854	0.02343539554414516	0.012453535419067562	Lgals9/Colec12/Ptpn22/Cav1	4
GO:0050765	negative regulation of phagocytosis	4/937	25/28943	0.008027064489543854	0.02343539554414516	0.012453535419067562	Adipoq/Cd47/Syt11/Tgfb1	4
GO:0051590	positive regulation of neurotransmitter transport	4/937	25/28943	0.008027064489543854	0.02343539554414516	0.012453535419067562	Sphk1/Dtnbp1/Ptger4/Itgb1	4
GO:0060547	negative regulation of necrotic cell death	4/937	25/28943	0.008027064489543854	0.02343539554414516	0.012453535419067562	Cflar/Ddr2/Ripk1/Cav1	4
GO:0072207	metanephric epithelium development	4/937	25/28943	0.008027064489543854	0.02343539554414516	0.012453535419067562	Lif/Osr1/Adipoq/Fat4	4
GO:0097396	response to interleukin-17	4/937	25/28943	0.008027064489543854	0.02343539554414516	0.012453535419067562	Il6/Cxcl1/Cxcl10/Il17ra	4
GO:1900048	positive regulation of hemostasis	4/937	25/28943	0.008027064489543854	0.02343539554414516	0.012453535419067562	Plau/Ano6/Emilin2/Plat	4
GO:1901739	regulation of myoblast fusion	4/937	25/28943	0.008027064489543854	0.02343539554414516	0.012453535419067562	Cflar/Capn2/Cxcl10/Il4ra	4
GO:1902683	regulation of receptor localization to synapse	4/937	25/28943	0.008027064489543854	0.02343539554414516	0.012453535419067562	Gpc6/Rapgef4/Magi2/Nptn	4
GO:1903798	regulation of miRNA maturation	4/937	25/28943	0.008027064489543854	0.02343539554414516	0.012453535419067562	Egfr/Ripk1/Il6/Tgfb1	4
GO:0007193	adenylate cyclase-inhibiting G protein-coupled receptor signaling pathway	7/937	71/28943	0.00803664103966046	0.02343539554414516	0.012453535419067562	Rgs2/Psap/S1pr3/Adcy6/Gpr176/P2ry1/Ednra	7
GO:0034121	regulation of toll-like receptor signaling pathway	7/937	71/28943	0.00803664103966046	0.02343539554414516	0.012453535419067562	Rab7b/Ptgs2os/Rtn4/Nr1d1/Ninj1/Ptpn22/Cav1	7
GO:0048332	mesoderm morphogenesis	7/937	71/28943	0.00803664103966046	0.02343539554414516	0.012453535419067562	Bmpr2/Pofut2/Hmga2/Inhba/Acvr1/Ext2/Foxc2	7
GO:0001906	cell killing	17/937	273/28943	0.008057910327573987	0.023484450573906305	0.012479603191188711	Il18rap/Ccl20/Cr1l/Arg1/Lgals9/Ccl2/Serpinb9/Lgals3/Ripk3/H2-T24/H2-T23/H2-T22/B2m/Cxcl1/Cxcl10/Lamp1/Il18	17
GO:0099173	postsynapse organization	14/937	208/28943	0.008103516915846768	0.02360434243385923	0.012543313552789785	Dnm3/Dtnbp1/Arhgap22/Il1rap/Cdh2/Rapgef4/Slc7a11/Epha7/Lrp8/Magi2/Ptn/Shank2/Tmem108/Arhgef9	14
GO:1903305	regulation of regulated secretory pathway	13/937	187/28943	0.00812299992802314	0.023634904938853465	0.012559554423899649	Stxbp5/Itgb2/Lgals9/Trim9/Nrxn3/Dtnbp1/Htr2a/Pfn2/P2ry1/Syt11/P2ry2/Il4ra/Lamp1	13
[truncated: 731 more rows]
