# Supplementary material for: Reconstitution of pluripotency from mouse fibroblast through Sall4 overexpression
Source: Nat Commun. 2024 Dec 30;15:10787. doi: 10.1038/s41467-024-54924-5 (PMC11686038; doi:10.1038/s41467-024-54924-5)
Supplement: Supplementary file 4 — Source Data [file 41467_2024_54924_MOESM4_ESM.zip › source data/main figures/figure2/e/D0_S4.rmdup.sort.bed.motif/homerMotifs.all.motifs]

>SGRTGASTCA	1-SGRTGASTCA	6.577982	-6639.802170	0	T:8701.0(21.76%),B:2021.6(5.06%),P:1e-2883	Tpos:100.1,Tstd:55.0,Bpos:99.6,Bstd:61.3,StrandBias:0.0,Multiplicity:1.14
0.184	0.363	0.256	0.198
0.212	0.181	0.393	0.213
0.431	0.206	0.293	0.070
0.030	0.043	0.021	0.906
0.034	0.025	0.851	0.090
0.900	0.029	0.033	0.038
0.065	0.413	0.451	0.072
0.034	0.026	0.023	0.917
0.079	0.873	0.022	0.026
0.914	0.025	0.032	0.029
>NATGAYTCAY	2-NATGAYTCAY	6.620278	-4999.231493	0	T:8957.0(22.40%),B:2714.6(6.80%),P:1e-2171	Tpos:101.6,Tstd:56.7,Bpos:101.5,Bstd:60.2,StrandBias:-0.0,Multiplicity:1.04
0.241	0.209	0.233	0.317
0.522	0.222	0.255	0.001
0.001	0.001	0.001	0.997
0.001	0.001	0.997	0.001
0.997	0.001	0.001	0.001
0.106	0.352	0.139	0.403
0.137	0.001	0.001	0.861
0.045	0.953	0.001	0.001
0.615	0.001	0.330	0.054
0.001	0.317	0.235	0.447
>TTAGTCATCH	3-TTAGTCATCH	7.190926	-904.024283	0	T:2813.0(7.03%),B:1141.6(2.86%),P:1e-392	Tpos:98.9,Tstd:54.6,Bpos:101.0,Bstd:61.4,StrandBias:-0.0,Multiplicity:1.06
0.001	0.140	0.001	0.858
0.001	0.001	0.001	0.997
0.997	0.001	0.001	0.001
0.001	0.327	0.671	0.001
0.001	0.001	0.001	0.997
0.001	0.997	0.001	0.001
0.997	0.001	0.001	0.001
0.001	0.155	0.050	0.794
0.222	0.480	0.109	0.189
0.301	0.252	0.093	0.355
>GATTACGCAA	4-GATTACGCAA	5.576836	-710.846724	0	T:7850.0(19.63%),B:5157.7(12.92%),P:1e-308	Tpos:99.6,Tstd:55.3,Bpos:99.7,Bstd:59.3,StrandBias:0.0,Multiplicity:1.10
0.101	0.133	0.654	0.112
0.613	0.122	0.181	0.084
0.016	0.057	0.005	0.922
0.001	0.016	0.236	0.747
0.615	0.048	0.149	0.188
0.175	0.583	0.129	0.113
0.198	0.179	0.423	0.200
0.049	0.805	0.064	0.082
0.923	0.067	0.001	0.009
0.717	0.125	0.068	0.090
>RRCATTCCAN	5-RRCATTCCAN	6.968337	-680.359087	0	T:4620.0(11.55%),B:2614.1(6.55%),P:1e-295	Tpos:100.3,Tstd:55.7,Bpos:99.2,Bstd:57.7,StrandBias:-0.0,Multiplicity:1.08
0.386	0.184	0.265	0.165
0.445	0.001	0.553	0.001
0.198	0.699	0.094	0.009
0.931	0.001	0.027	0.041
0.051	0.049	0.001	0.899
0.119	0.043	0.047	0.791
0.033	0.795	0.135	0.037
0.006	0.975	0.001	0.018
0.573	0.017	0.073	0.337
0.248	0.162	0.298	0.292
>STGTGGTTWR	6-STGTGGTTWR	6.832673	-578.422035	0	T:5268.0(13.17%),B:3257.6(8.16%),P:1e-251	Tpos:99.4,Tstd:55.6,Bpos:99.9,Bstd:58.7,StrandBias:-0.0,Multiplicity:1.11
0.128	0.395	0.262	0.214
0.030	0.148	0.023	0.799
0.012	0.088	0.862	0.038
0.072	0.059	0.018	0.851
0.011	0.081	0.855	0.053
0.041	0.001	0.894	0.064
0.027	0.190	0.031	0.752
0.147	0.180	0.088	0.585
0.371	0.145	0.014	0.471
0.276	0.225	0.387	0.112
>GATGACGTCA	7-GATGACGTCA	6.127547	-529.764395	0	T:3649.0(9.12%),B:2063.9(5.17%),P:1e-230	Tpos:101.1,Tstd:55.7,Bpos:98.2,Bstd:59.6,StrandBias:0.0,Multiplicity:1.06
0.209	0.173	0.424	0.194
0.491	0.197	0.215	0.097
0.060	0.039	0.056	0.845
0.066	0.115	0.684	0.135
0.757	0.060	0.033	0.150
0.033	0.647	0.171	0.149
0.217	0.215	0.476	0.093
0.128	0.027	0.123	0.722
0.216	0.594	0.112	0.078
0.739	0.047	0.094	0.120
>YTTGCCAGRV	8-YTTGCCAGRV	5.989363	-355.079440	0	T:12479.0(31.20%),B:10103.6(25.31%),P:1e-154	Tpos:100.2,Tstd:55.5,Bpos:99.2,Bstd:58.0,StrandBias:0.0,Multiplicity:1.17
0.001	0.480	0.151	0.368
0.001	0.189	0.001	0.809
0.001	0.199	0.068	0.732
0.096	0.274	0.629	0.001
0.001	0.660	0.338	0.001
0.001	0.997	0.001	0.001
0.997	0.001	0.001	0.001
0.327	0.189	0.483	0.001
0.521	0.001	0.477	0.001
0.243	0.226	0.366	0.165
>GCTTTGTAAC	9-GCTTTGTAAC	6.402346	-247.248349	0	T:5114.0(12.79%),B:3756.3(9.41%),P:1e-107	Tpos:100.8,Tstd:55.1,Bpos:99.7,Bstd:59.8,StrandBias:0.0,Multiplicity:1.06
0.213	0.040	0.697	0.050
0.023	0.799	0.161	0.017
0.101	0.245	0.001	0.653
0.009	0.051	0.140	0.800
0.247	0.001	0.041	0.711
0.001	0.124	0.874	0.001
0.086	0.233	0.022	0.659
0.550	0.161	0.188	0.101
0.812	0.059	0.035	0.094
0.027	0.584	0.115	0.274
>GGAAACAVYC	10-GGAAACAVYC	5.750437	-245.879027	0	T:10483.0(26.21%),B:8614.6(21.58%),P:1e-106	Tpos:100.0,Tstd:55.5,Bpos:100.5,Bstd:57.3,StrandBias:0.0,Multiplicity:1.15
0.128	0.031	0.833	0.008
0.001	0.239	0.759	0.001
0.572	0.127	0.300	0.001
0.910	0.001	0.048	0.041
0.813	0.161	0.025	0.001
0.212	0.386	0.198	0.204
0.517	0.279	0.001	0.203
0.241	0.268	0.351	0.140
0.148	0.400	0.199	0.253
0.102	0.473	0.124	0.301
>AAACATTCCC	11-AAACATTCCC	6.260597	-219.646883	0	T:6397.0(16.00%),B:4965.9(12.44%),P:1e-95	Tpos:99.8,Tstd:55.8,Bpos:98.6,Bstd:58.4,StrandBias:-0.0,Multiplicity:1.06
0.772	0.068	0.071	0.089
0.828	0.063	0.042	0.067
0.816	0.071	0.058	0.055
0.106	0.780	0.066	0.048
0.772	0.078	0.053	0.097
0.106	0.058	0.054	0.782
0.071	0.037	0.062	0.830
0.072	0.777	0.037	0.114
0.044	0.817	0.023	0.116
0.074	0.827	0.049	0.050
>RYCCCGCCCT	12-RYCCCGCCCT	5.958199	-209.412254	0	T:8255.0(20.64%),B:6685.5(16.75%),P:1e-90	Tpos:99.3,Tstd:55.2,Bpos:96.2,Bstd:56.9,StrandBias:0.0,Multiplicity:1.39
0.288	0.126	0.435	0.151
0.142	0.397	0.187	0.274
0.269	0.463	0.001	0.267
0.259	0.456	0.001	0.283
0.250	0.518	0.045	0.187
0.325	0.017	0.609	0.049
0.001	0.976	0.013	0.010
0.080	0.689	0.001	0.230
0.001	0.708	0.007	0.284
0.203	0.311	0.004	0.482
>ATGCCTGTGG	13-ATGCCTGTGG	7.261596	-195.881143	0	T:2884.0(7.21%),B:1975.1(4.95%),P:1e-85	Tpos:101.1,Tstd:56.2,Bpos:100.1,Bstd:57.2,StrandBias:-0.0,Multiplicity:1.04
0.850	0.047	0.033	0.070
0.063	0.058	0.120	0.759
0.055	0.071	0.774	0.100
0.080	0.779	0.077	0.064
0.020	0.847	0.063	0.070
0.095	0.081	0.024	0.800
0.079	0.093	0.731	0.097
0.121	0.046	0.077	0.756
0.044	0.047	0.848	0.061
0.027	0.064	0.857	0.052
>RAAGAATGYB	14-RAAGAATGYB	5.962255	-182.146386	0	T:5348.0(13.37%),B:4143.2(10.38%),P:1e-79	Tpos:99.9,Tstd:55.7,Bpos:99.8,Bstd:58.9,StrandBias:-0.0,Multiplicity:1.07
0.357	0.152	0.407	0.084
0.742	0.111	0.055	0.092
0.875	0.039	0.026	0.060
0.114	0.333	0.518	0.035
0.592	0.115	0.036	0.257
0.854	0.047	0.053	0.046
0.037	0.391	0.004	0.568
0.016	0.010	0.965	0.009
0.104	0.428	0.033	0.435
0.079	0.351	0.276	0.295
>CGGCTAATTA	15-CGGCTAATTA	5.391946	-154.923922	0	T:8383.0(20.96%),B:7016.0(17.58%),P:1e-67	Tpos:99.7,Tstd:55.3,Bpos:100.4,Bstd:59.7,StrandBias:0.0,Multiplicity:1.12
0.209	0.398	0.174	0.219
0.207	0.056	0.538	0.199
0.001	0.085	0.770	0.144
0.001	0.892	0.103	0.004
0.042	0.148	0.002	0.808
0.640	0.174	0.146	0.040
0.774	0.079	0.019	0.128
0.069	0.006	0.128	0.797
0.074	0.135	0.120	0.671
0.715	0.169	0.115	0.001
>CTAACCGACA	16-CTAACCGACA	11.010635	-64.075000	0	T:33.0(0.08%),B:2.8(0.01%),P:1e-27	Tpos:97.9,Tstd:61.1,Bpos:89.8,Bstd:8.5,StrandBias:0.8,Multiplicity:1.00
0.001	0.837	0.001	0.161
0.001	0.001	0.001	0.997
0.997	0.001	0.001	0.001
0.997	0.001	0.001	0.001
0.001	0.997	0.001	0.001
0.001	0.646	0.001	0.352
0.001	0.001	0.997	0.001
0.675	0.001	0.162	0.162
0.161	0.837	0.001	0.001
0.997	0.001	0.001	0.001
>GTTGACTCGT	17-GTTGACTCGT	11.314290	-61.045231	0	T:41.0(0.10%),B:4.6(0.01%),P:1e-26	Tpos:108.0,Tstd:48.9,Bpos:106.2,Bstd:9.4,StrandBias:-0.4,Multiplicity:1.00
0.001	0.001	0.997	0.001
0.001	0.001	0.283	0.715
0.001	0.001	0.001	0.997
0.001	0.283	0.715	0.001
0.997	0.001	0.001	0.001
0.001	0.997	0.001	0.001
0.001	0.001	0.001	0.997
0.001	0.997	0.001	0.001
0.001	0.001	0.997	0.001
0.001	0.001	0.001	0.997
>TGTCCATCGG	18-TGTCCATCGG	8.567060	-56.412002	0	T:39.0(0.10%),B:4.0(0.01%),P:1e-24	Tpos:106.1,Tstd:47.4,Bpos:108.5,Bstd:78.2,StrandBias:0.0,Multiplicity:1.00
0.001	0.001	0.001	0.997
0.006	0.001	0.974	0.019
0.001	0.138	0.001	0.860
0.001	0.997	0.001	0.001
0.006	0.992	0.001	0.001
0.997	0.001	0.001	0.001
0.001	0.001	0.001	0.997
0.001	0.997	0.001	0.001
0.001	0.001	0.997	0.001
0.001	0.001	0.997	0.001
>CTCTTGTAAA	19-CTCTTGTAAA	10.296193	-50.370860	0	T:28.0(0.07%),B:2.8(0.01%),P:1e-21	Tpos:115.2,Tstd:56.7,Bpos:58.7,Bstd:32.0,StrandBias:0.3,Multiplicity:1.00
0.100	0.700	0.100	0.100
0.100	0.100	0.100	0.700
0.100	0.700	0.100	0.100
0.100	0.100	0.100	0.700
0.100	0.100	0.100	0.700
0.100	0.100	0.700	0.100
0.100	0.100	0.100	0.700
0.700	0.100	0.100	0.100
0.700	0.100	0.100	0.100
0.700	0.100	0.100	0.100
>CGGTCATGGG	20-CGGTCATGGG	8.874057	-50.370860	0	T:28.0(0.07%),B:3.0(0.01%),P:1e-21	Tpos:113.9,Tstd:56.6,Bpos:137.0,Bstd:48.4,StrandBias:0.8,Multiplicity:1.00
0.001	0.997	0.001	0.001
0.001	0.001	0.997	0.001
0.001	0.001	0.991	0.007
0.001	0.001	0.001	0.997
0.001	0.997	0.001	0.001
0.997	0.001	0.001	0.001
0.001	0.001	0.001	0.997
0.001	0.001	0.997	0.001
0.001	0.001	0.997	0.001
0.001	0.001	0.997	0.001
>GTCAATTTAT	21-GTCAATTTAT	10.296193	-39.981492	0	T:28.0(0.07%),B:3.9(0.01%),P:1e-17	Tpos:93.0,Tstd:47.7,Bpos:94.2,Bstd:29.9,StrandBias:-0.2,Multiplicity:1.00
0.100	0.100	0.700	0.100
0.100	0.100	0.100	0.700
0.100	0.700	0.100	0.100
0.700	0.100	0.100	0.100
0.700	0.100	0.100	0.100
0.100	0.100	0.100	0.700
0.100	0.100	0.100	0.700
0.100	0.100	0.100	0.700
0.700	0.100	0.100	0.100
0.100	0.100	0.100	0.700
>CCGTAGATTG	22-CCGTAGATTG	10.241775	-38.943414	0	T:31.0(0.08%),B:4.6(0.01%),P:1e-16	Tpos:108.7,Tstd:54.5,Bpos:41.3,Bstd:18.7,StrandBias:-0.3,Multiplicity:1.00
0.001	0.721	0.139	0.139
0.001	0.859	0.139	0.001
0.085	0.001	0.913	0.001
0.218	0.084	0.001	0.697
0.997	0.001	0.001	0.001
0.139	0.001	0.859	0.001
0.997	0.001	0.001	0.001
0.001	0.001	0.001	0.997
0.139	0.001	0.001	0.859
0.001	0.001	0.997	0.001
>GGCCTCTTAC	23-GGCCTCTTAC	10.296193	-29.173849	0	T:23.0(0.06%),B:3.3(0.01%),P:1e-12	Tpos:99.6,Tstd:57.1,Bpos:51.3,Bstd:16.6,StrandBias:0.3,Multiplicity:1.00
0.100	0.100	0.700	0.100
0.100	0.100	0.700	0.100
0.100	0.700	0.100	0.100
0.100	0.700	0.100	0.100
0.100	0.100	0.100	0.700
0.100	0.700	0.100	0.100
0.100	0.100	0.100	0.700
0.100	0.100	0.100	0.700
0.700	0.100	0.100	0.100
0.100	0.700	0.100	0.100
>TTGGGTCAGT	24-TTGGGTCAGT	10.296193	-27.146989	0	T:25.0(0.06%),B:4.0(0.01%),P:1e-11	Tpos:88.2,Tstd:54.8,Bpos:138.9,Bstd:42.8,StrandBias:0.4,Multiplicity:1.00
0.100	0.100	0.100	0.700
0.100	0.100	0.100	0.700
0.100	0.100	0.700	0.100
0.100	0.100	0.700	0.100
0.100	0.100	0.700	0.100
0.100	0.100	0.100	0.700
0.100	0.700	0.100	0.100
0.700	0.100	0.100	0.100
0.100	0.100	0.700	0.100
0.100	0.100	0.100	0.700
>GAATGGAATC	25-GAATGGAATC	11.848128	-20.719218	0	T:44.0(0.11%),B:15.8(0.04%),P:1e-8	Tpos:115.6,Tstd:50.1,Bpos:103.2,Bstd:70.3,StrandBias:0.3,Multiplicity:1.04
0.001	0.001	0.997	0.001
0.861	0.137	0.001	0.001
0.997	0.001	0.001	0.001
0.001	0.001	0.001	0.997
0.001	0.001	0.997	0.001
0.001	0.001	0.997	0.001
0.997	0.001	0.001	0.001
0.997	0.001	0.001	0.001
0.001	0.001	0.001	0.997
0.001	0.997	0.001	0.001
>NNNRTGASTCAB	1-NNNRTGASTCAB	6.685039	-6792.867058	0	T:8970.0(22.43%),B:2105.4(5.27%),P:1e-2950	Tpos:99.9,Tstd:54.4,Bpos:100.2,Bstd:60.7,StrandBias:0.0,Multiplicity:1.15
0.221	0.206	0.307	0.266
0.230	0.298	0.279	0.194
0.246	0.211	0.270	0.272
0.396	0.241	0.265	0.097
0.075	0.014	0.018	0.893
0.025	0.041	0.831	0.103
0.832	0.035	0.058	0.075
0.064	0.489	0.354	0.093
0.080	0.035	0.011	0.874
0.169	0.741	0.062	0.028
0.894	0.031	0.017	0.058
0.093	0.267	0.342	0.299
>NRCATTCCWKNN	2-NRCATTCCWKNN	7.846842	-660.153852	0	T:4309.0(10.77%),B:2403.3(6.02%),P:1e-286	Tpos:100.5,Tstd:55.1,Bpos:98.4,Bstd:56.8,StrandBias:-0.0,Multiplicity:1.08
0.273	0.277	0.219	0.231
0.564	0.007	0.428	0.001
0.221	0.606	0.172	0.001
0.949	0.029	0.001	0.021
0.001	0.001	0.001	0.997
0.001	0.053	0.001	0.945
0.001	0.997	0.001	0.001
0.001	0.997	0.001	0.001
0.436	0.001	0.001	0.562
0.126	0.104	0.451	0.319
0.298	0.209	0.246	0.247
0.197	0.347	0.245	0.211
>GTGACTAAGCAA	3-GTGACTAAGCAA	6.517702	-515.995900	0	T:8181.0(20.46%),B:5802.0(14.53%),P:1e-224	Tpos:99.1,Tstd:54.7,Bpos:100.4,Bstd:59.0,StrandBias:0.0,Multiplicity:1.09
0.100	0.100	0.700	0.100
0.100	0.100	0.100	0.700
0.100	0.100	0.700	0.100
0.700	0.100	0.100	0.100
0.100	0.700	0.100	0.100
0.100	0.100	0.100	0.700
0.700	0.100	0.100	0.100
0.700	0.100	0.100	0.100
0.100	0.100	0.700	0.100
0.100	0.700	0.100	0.100
0.700	0.100	0.100	0.100
0.700	0.100	0.100	0.100
>VRRTGABGTCAY	4-VRRTGABGTCAY	8.944932	-489.889196	0	T:1818.0(4.55%),B:800.6(2.01%),P:1e-212	Tpos:101.5,Tstd:55.4,Bpos:96.4,Bstd:57.7,StrandBias:0.0,Multiplicity:1.04
0.246	0.223	0.342	0.189
0.274	0.132	0.377	0.217
0.358	0.242	0.399	0.001
0.001	0.001	0.001	0.997
0.001	0.001	0.997	0.001
0.997	0.001	0.001	0.001
0.062	0.369	0.323	0.246
0.235	0.243	0.507	0.015
0.001	0.001	0.001	0.997
0.001	0.997	0.001	0.001
0.997	0.001	0.001	0.001
0.001	0.396	0.174	0.429
>ASTGTGATTCAS	5-ASTGTGATTCAS	9.204033	-388.207536	0	T:622.0(1.56%),B:160.4(0.40%),P:1e-168	Tpos:97.0,Tstd:53.8,Bpos:96.5,Bstd:59.5,StrandBias:-0.3,Multiplicity:1.02
0.645	0.126	0.001	0.228
0.193	0.373	0.378	0.057
0.275	0.011	0.102	0.612
0.001	0.105	0.893	0.001
0.124	0.001	0.049	0.826
0.034	0.212	0.731	0.023
0.585	0.032	0.113	0.270
0.229	0.169	0.173	0.429
0.055	0.077	0.031	0.837
0.078	0.736	0.148	0.038
0.717	0.083	0.004	0.196
0.051	0.429	0.358	0.162
>CATTACTCASCA	6-CATTACTCASCA	8.685713	-365.693151	0	T:1175.0(2.94%),B:480.1(1.20%),P:1e-158	Tpos:99.7,Tstd:55.0,Bpos:96.7,Bstd:62.1,StrandBias:-0.1,Multiplicity:1.03
0.049	0.842	0.094	0.015
0.883	0.090	0.013	0.014
0.013	0.025	0.016	0.946
0.049	0.089	0.301	0.561
0.868	0.004	0.024	0.104
0.058	0.847	0.058	0.037
0.335	0.071	0.001	0.593
0.035	0.927	0.014	0.024
0.926	0.058	0.001	0.015
0.059	0.426	0.457	0.058
0.090	0.873	0.035	0.002
0.850	0.059	0.078	0.013
>TTGTGGTTAGTY	7-TTGTGGTTAGTY	8.581271	-331.780815	0	T:1687.0(4.22%),B:849.4(2.13%),P:1e-144	Tpos:100.5,Tstd:55.1,Bpos:99.0,Bstd:58.6,StrandBias:-0.2,Multiplicity:1.03
0.066	0.204	0.209	0.521
0.021	0.001	0.001	0.977
0.001	0.095	0.886	0.018
0.001	0.001	0.031	0.967
0.014	0.001	0.984	0.001
0.022	0.063	0.671	0.244
0.001	0.076	0.003	0.920
0.003	0.133	0.283	0.581
0.687	0.001	0.078	0.234
0.006	0.248	0.477	0.269
0.206	0.142	0.068	0.584
0.144	0.303	0.151	0.402
>GAGTCATTCCAA	8-GAGTCATTCCAA	7.035111	-326.555125	0	T:3329.0(8.32%),B:2100.0(5.26%),P:1e-141	Tpos:100.3,Tstd:54.3,Bpos:98.9,Bstd:58.5,StrandBias:0.0,Multiplicity:1.03
0.120	0.117	0.707	0.056
0.799	0.035	0.059	0.107
0.067	0.093	0.760	0.080
0.094	0.092	0.087	0.727
0.076	0.768	0.092	0.064
0.710	0.108	0.035	0.147
0.046	0.092	0.084	0.778
0.056	0.083	0.088	0.773
0.065	0.747	0.080	0.108
0.099	0.792	0.034	0.075
0.719	0.156	0.043	0.082
0.721	0.088	0.120	0.071
>AAACCACAGGCC	9-AAACCACAGGCC	7.349707	-320.821030	0	T:5026.0(12.57%),B:3512.0(8.80%),P:1e-139	Tpos:99.8,Tstd:55.0,Bpos:100.5,Bstd:57.7,StrandBias:-0.0,Multiplicity:1.08
0.694	0.103	0.074	0.129
0.686	0.109	0.165	0.040
0.691	0.143	0.156	0.010
0.163	0.694	0.075	0.068
0.034	0.964	0.001	0.001
0.862	0.088	0.001	0.049
0.032	0.815	0.152	0.001
0.949	0.001	0.001	0.049
0.115	0.001	0.864	0.020
0.169	0.200	0.569	0.062
0.159	0.609	0.145	0.087
0.181	0.607	0.053	0.159
>TTCCCCAGRGRV	10-TTCCCCAGRGRV	7.527714	-219.002668	0	T:4687.0(11.72%),B:3457.2(8.66%),P:1e-95	Tpos:99.5,Tstd:55.9,Bpos:100.6,Bstd:55.9,StrandBias:-0.1,Multiplicity:1.07
0.032	0.320	0.142	0.506
0.005	0.183	0.088	0.724
0.017	0.635	0.030	0.318
0.013	0.801	0.002	0.184
0.068	0.848	0.001	0.083
0.044	0.939	0.004	0.013
0.778	0.009	0.009	0.204
0.108	0.009	0.857	0.026
0.420	0.009	0.475	0.096
0.274	0.075	0.595	0.056
0.376	0.063	0.452	0.109
0.241	0.314	0.365	0.080
>NDWCATGATTCA	11-NDWCATGATTCA	8.369192	-203.537244	0	T:92.0(0.23%),B:4.9(0.01%),P:1e-88	Tpos:105.4,Tstd:49.5,Bpos:156.1,Bstd:24.1,StrandBias:-0.4,Multiplicity:1.00
0.288	0.195	0.192	0.326
0.380	0.035	0.302	0.283
0.294	0.189	0.139	0.378
0.071	0.501	0.202	0.226
0.571	0.152	0.001	0.276
0.198	0.001	0.106	0.695
0.062	0.277	0.600	0.061
0.590	0.185	0.055	0.170
0.160	0.001	0.001	0.838
0.162	0.029	0.258	0.551
0.290	0.629	0.015	0.066
0.699	0.253	0.001	0.047
>GRGGGCGGGGCB	12-GRGGGCGGGGCB	7.654023	-168.893458	0	T:3150.0(7.88%),B:2259.6(5.66%),P:1e-73	Tpos:99.9,Tstd:54.1,Bpos:90.7,Bstd:55.0,StrandBias:-0.1,Multiplicity:1.31
0.185	0.256	0.525	0.034
0.366	0.001	0.447	0.186
0.052	0.001	0.946	0.001
0.001	0.001	0.997	0.001
0.001	0.001	0.997	0.001
0.001	0.791	0.001	0.207
0.001	0.001	0.997	0.001
0.001	0.001	0.821	0.177
0.242	0.001	0.756	0.001
0.259	0.041	0.699	0.001
0.001	0.942	0.001	0.056
0.176	0.233	0.255	0.337
>AAACATTTCCTG	13-AAACATTTCCTG	7.985830	-127.645099	0	T:1105.0(2.76%),B:663.2(1.66%),P:1e-55	Tpos:100.5,Tstd:56.3,Bpos:101.3,Bstd:58.3,StrandBias:-0.2,Multiplicity:1.02
0.590	0.128	0.155	0.127
0.508	0.177	0.231	0.084
0.489	0.097	0.163	0.250
0.114	0.621	0.128	0.137
0.607	0.167	0.057	0.169
0.039	0.204	0.135	0.622
0.032	0.113	0.114	0.741
0.060	0.124	0.089	0.727
0.081	0.663	0.107	0.149
0.076	0.815	0.006	0.103
0.182	0.032	0.014	0.772
0.098	0.145	0.579	0.178
>GCAGCCTGCCAR	14-GCAGCCTGCCAR	8.187796	-127.595267	0	T:2274.0(5.69%),B:1614.6(4.04%),P:1e-55	Tpos:100.9,Tstd:54.9,Bpos:99.1,Bstd:58.3,StrandBias:-0.0,Multiplicity:1.05
0.127	0.124	0.693	0.056
0.114	0.692	0.193	0.001
0.816	0.010	0.001	0.173
0.001	0.164	0.755	0.080
0.053	0.764	0.136	0.047
0.001	0.966	0.001	0.032
0.253	0.001	0.001	0.745
0.001	0.013	0.941	0.045
0.049	0.856	0.052	0.043
0.077	0.917	0.003	0.003
0.731	0.223	0.001	0.045
0.483	0.057	0.459	0.001
>TTGCTGAATGAA	15-TTGCTGAATGAA	12.076679	-111.243210	0	T:40.0(0.10%),B:1.6(0.00%),P:1e-48	Tpos:98.7,Tstd:48.6,Bpos:110.8,Bstd:47.9,StrandBias:0.2,Multiplicity:1.00
0.022	0.001	0.122	0.855
0.164	0.001	0.001	0.834
0.001	0.001	0.934	0.064
0.164	0.834	0.001	0.001
0.203	0.215	0.043	0.539
0.001	0.005	0.742	0.252
0.828	0.001	0.007	0.164
0.976	0.001	0.022	0.001
0.002	0.001	0.001	0.996
0.001	0.001	0.997	0.001
0.790	0.002	0.001	0.207
0.997	0.001	0.001	0.001
>TTTGGCTTGGCC	16-TTTGGCTTGGCC	7.438444	-110.010017	0	T:2200.0(5.50%),B:1595.0(4.00%),P:1e-47	Tpos:100.9,Tstd:55.0,Bpos:100.1,Bstd:59.2,StrandBias:-0.1,Multiplicity:1.03
0.061	0.142	0.067	0.730
0.047	0.151	0.117	0.685
0.060	0.042	0.108	0.790
0.058	0.054	0.802	0.086
0.067	0.109	0.715	0.109
0.052	0.806	0.062	0.080
0.074	0.118	0.042	0.766
0.053	0.057	0.128	0.762
0.065	0.050	0.731	0.154
0.057	0.075	0.775	0.093
0.060	0.768	0.110	0.062
0.126	0.672	0.046	0.156
>AACCGAAAGGTT	17-AACCGAAAGGTT	11.245765	-100.253912	0	T:37.0(0.09%),B:0.7(0.00%),P:1e-43	Tpos:94.3,Tstd:56.4,Bpos:75.0,Bstd:0.0,StrandBias:1.1,Multiplicity:1.00
0.927	0.029	0.023	0.021
0.806	0.066	0.085	0.043
0.087	0.718	0.065	0.130
0.343	0.549	0.087	0.021
0.089	0.002	0.820	0.089
0.764	0.150	0.043	0.043
0.805	0.106	0.088	0.001
0.866	0.001	0.090	0.043
0.045	0.043	0.891	0.021
0.085	0.064	0.751	0.100
0.043	0.150	0.062	0.745
0.046	0.044	0.045	0.865
>CCTCCCTCTGGG	18-CCTCCCTCTGGG	8.754215	-92.704468	0	T:1407.0(3.52%),B:967.6(2.42%),P:1e-40	Tpos:96.4,Tstd:53.7,Bpos:100.7,Bstd:54.8,StrandBias:0.0,Multiplicity:1.02
0.001	0.769	0.122	0.108
0.070	0.771	0.023	0.136
0.168	0.001	0.001	0.830
0.001	0.659	0.165	0.175
0.130	0.705	0.004	0.161
0.033	0.963	0.001	0.003
0.104	0.061	0.001	0.834
0.003	0.710	0.138	0.149
0.147	0.105	0.006	0.742
0.121	0.139	0.656	0.084
0.200	0.001	0.701	0.098
0.115	0.118	0.669	0.098
>TTGGCACAGAGC	19-TTGGCACAGAGC	8.304363	-84.760250	0	T:1398.0(3.50%),B:977.4(2.45%),P:1e-36	Tpos:102.6,Tstd:54.0,Bpos:99.1,Bstd:59.0,StrandBias:0.0,Multiplicity:1.01
0.061	0.125	0.059	0.755
0.071	0.022	0.106	0.801
0.090	0.019	0.845	0.046
0.088	0.098	0.754	0.060
0.040	0.875	0.067	0.018
0.792	0.084	0.015	0.109
0.043	0.864	0.078	0.015
0.924	0.016	0.008	0.052
0.028	0.094	0.865	0.013
0.901	0.017	0.028	0.054
0.059	0.028	0.889	0.024
0.079	0.740	0.139	0.042
>AAACTTGGCAAA	20-AAACTTGGCAAA	9.663065	-82.910306	0	T:167.0(0.42%),B:52.8(0.13%),P:1e-36	Tpos:100.1,Tstd:54.9,Bpos:90.8,Bstd:60.4,StrandBias:0.1,Multiplicity:1.00
0.823	0.037	0.077	0.063
0.602	0.150	0.146	0.102
0.478	0.185	0.112	0.226
0.052	0.774	0.099	0.075
0.118	0.166	0.044	0.672
0.080	0.027	0.128	0.765
0.079	0.030	0.754	0.137
0.057	0.196	0.660	0.087
0.123	0.641	0.175	0.061
0.853	0.072	0.013	0.062
0.702	0.053	0.178	0.067
0.700	0.045	0.209	0.046
>ATTWCAACATCC	21-ATTWCAACATCC	10.170543	-80.975801	0	T:198.0(0.50%),B:70.5(0.18%),P:1e-35	Tpos:88.2,Tstd:54.4,Bpos:104.2,Bstd:56.2,StrandBias:-0.3,Multiplicity:1.01
0.727	0.170	0.051	0.052
0.011	0.050	0.005	0.934
0.050	0.066	0.027	0.857
0.436	0.141	0.027	0.396
0.085	0.878	0.016	0.021
0.677	0.203	0.005	0.115
0.610	0.124	0.060	0.206
0.092	0.887	0.016	0.005
0.929	0.001	0.001	0.069
0.006	0.034	0.198	0.762
0.044	0.735	0.195	0.026
0.066	0.680	0.021	0.233
>SDGTTGGATAAT	22-SDGTTGGATAAT	13.091072	-72.662746	0	T:36.0(0.09%),B:3.0(0.01%),P:1e-31	Tpos:107.6,Tstd:56.3,Bpos:89.6,Bstd:52.2,StrandBias:-0.2,Multiplicity:1.00
0.001	0.423	0.365	0.210
0.296	0.001	0.367	0.336
0.001	0.363	0.635	0.001
0.001	0.001	0.001	0.997
0.001	0.001	0.001	0.997
0.001	0.001	0.997	0.001
0.001	0.001	0.997	0.001
0.759	0.001	0.001	0.239
0.125	0.001	0.001	0.873
0.997	0.001	0.001	0.001
0.997	0.001	0.001	0.001
0.001	0.001	0.001	0.997
>GGGCGGAGAATT	23-GGGCGGAGAATT	12.559273	-72.181423	0	T:29.0(0.07%),B:1.1(0.00%),P:1e-31	Tpos:87.3,Tstd:58.4,Bpos:83.0,Bstd:0.0,StrandBias:-0.1,Multiplicity:1.00
0.001	0.001	0.997	0.001
0.001	0.001	0.997	0.001
0.046	0.001	0.952	0.001
0.046	0.907	0.046	0.001
0.256	0.001	0.742	0.001
0.001	0.046	0.952	0.001
0.907	0.046	0.046	0.001
0.001	0.001	0.997	0.001
0.907	0.001	0.046	0.046
0.952	0.001	0.046	0.001
0.001	0.046	0.135	0.818
0.046	0.001	0.046	0.907
>CTACGACTCATC	24-CTACGACTCATC	10.715250	-56.551768	0	T:35.0(0.09%),B:3.6(0.01%),P:1e-24	Tpos:100.4,Tstd:51.5,Bpos:106.0,Bstd:19.1,StrandBias:0.5,Multiplicity:1.00
0.087	0.737	0.035	0.141
0.005	0.112	0.030	0.853
0.874	0.060	0.033	0.033
0.067	0.869	0.002	0.062
0.111	0.089	0.744	0.056
0.716	0.088	0.056	0.140
0.001	0.850	0.038	0.111
0.036	0.108	0.001	0.855
0.001	0.908	0.090	0.001
0.886	0.085	0.001	0.028
0.001	0.028	0.092	0.879
0.088	0.822	0.034	0.056
>CGGTCCTGATTG	25-CGGTCCTGATTG	10.409522	-45.126074	0	T:26.0(0.07%),B:3.0(0.01%),P:1e-19	Tpos:90.4,Tstd:48.8,Bpos:112.7,Bstd:17.3,StrandBias:-0.4,Multiplicity:1.00
0.100	0.700	0.100	0.100
0.100	0.100	0.700	0.100
0.100	0.100	0.700	0.100
0.100	0.100	0.100	0.700
0.100	0.700	0.100	0.100
0.100	0.700	0.100	0.100
0.100	0.100	0.100	0.700
0.100	0.100	0.700	0.100
0.700	0.100	0.100	0.100
0.100	0.100	0.100	0.700
0.100	0.100	0.100	0.700
0.100	0.100	0.700	0.100
>ATGAGTCA	1-ATGAGTCA	6.073102	-6398.087531	0	T:8865.0(22.17%),B:2172.3(5.44%),P:1e-2778	Tpos:100.1,Tstd:55.6,Bpos:99.8,Bstd:62.2,StrandBias:0.0,Multiplicity:1.15
0.564	0.194	0.208	0.034
0.001	0.004	0.001	0.994
0.001	0.001	0.970	0.028
0.997	0.001	0.001	0.001
0.034	0.216	0.719	0.031
0.001	0.001	0.001	0.997
0.014	0.984	0.001	0.001
0.993	0.001	0.005	0.001
>TGAGTCAY	2-TGAGTCAY	5.862641	-5125.086686	0	T:12618.0(31.55%),B:4900.1(12.27%),P:1e-2225	Tpos:101.1,Tstd:55.8,Bpos:101.3,Bstd:61.6,StrandBias:-0.0,Multiplicity:1.11
0.016	0.166	0.150	0.668
0.171	0.001	0.671	0.157
0.749	0.079	0.001	0.171
0.114	0.208	0.677	0.001
0.027	0.059	0.093	0.821
0.286	0.674	0.039	0.001
0.850	0.001	0.148	0.001
0.081	0.385	0.132	0.402
>MTGACTCG	3-MTGACTCG	6.111521	-4198.157546	0	T:9533.0(23.84%),B:3418.9(8.56%),P:1e-1823	Tpos:100.9,Tstd:56.9,Bpos:102.1,Bstd:60.8,StrandBias:0.1,Multiplicity:1.03
0.396	0.397	0.186	0.020
0.048	0.132	0.001	0.819
0.148	0.047	0.776	0.029
0.946	0.001	0.001	0.052
0.017	0.609	0.099	0.275
0.148	0.047	0.020	0.785
0.001	0.997	0.001	0.001
0.220	0.001	0.677	0.102
>AGTCACGC	4-AGTCACGC	5.216714	-971.939277	0	T:12360.0(30.91%),B:8567.3(21.46%),P:1e-422	Tpos:100.2,Tstd:56.8,Bpos:99.8,Bstd:62.0,StrandBias:-0.0,Multiplicity:1.12
0.730	0.090	0.121	0.059
0.112	0.040	0.824	0.024
0.059	0.164	0.027	0.750
0.075	0.788	0.065	0.072
0.859	0.037	0.041	0.063
0.052	0.766	0.066	0.116
0.098	0.130	0.576	0.196
0.104	0.712	0.098	0.086
>WNACCACA	5-WNACCACA	6.966954	-628.171777	0	T:8097.0(20.25%),B:5510.9(13.80%),P:1e-272	Tpos:99.9,Tstd:56.1,Bpos:99.4,Bstd:59.2,StrandBias:0.0,Multiplicity:1.15
0.451	0.001	0.001	0.547
0.323	0.285	0.205	0.186
0.778	0.001	0.220	0.001
0.001	0.997	0.001	0.001
0.001	0.842	0.156	0.001
0.634	0.001	0.090	0.275
0.043	0.952	0.004	0.001
0.997	0.001	0.001	0.001
>AACATTCC	6-AACATTCC	6.895036	-617.188149	0	T:3404.0(8.51%),B:1782.5(4.47%),P:1e-268	Tpos:100.0,Tstd:56.0,Bpos:98.0,Bstd:57.0,StrandBias:-0.0,Multiplicity:1.06
0.476	0.252	0.105	0.167
0.812	0.010	0.162	0.016
0.001	0.990	0.008	0.001
0.981	0.001	0.001	0.017
0.001	0.001	0.013	0.985
0.010	0.001	0.008	0.981
0.010	0.969	0.020	0.001
0.001	0.974	0.001	0.024
>GRGAATGC	7-GRGAATGC	6.107034	-553.769927	0	T:5660.0(14.15%),B:3611.7(9.05%),P:1e-240	Tpos:99.4,Tstd:56.4,Bpos:97.4,Bstd:59.1,StrandBias:-0.1,Multiplicity:1.04
0.047	0.001	0.574	0.378
0.428	0.001	0.570	0.001
0.001	0.001	0.997	0.001
0.951	0.047	0.001	0.001
0.997	0.001	0.001	0.001
0.001	0.001	0.001	0.997
0.001	0.001	0.951	0.047
0.001	0.618	0.001	0.380
>GTGTGGTC	8-GTGTGGTC	4.124616	-456.575479	0	T:4195.0(10.49%),B:2586.3(6.48%),P:1e-198	Tpos:102.2,Tstd:56.4,Bpos:104.2,Bstd:59.8,StrandBias:-0.0,Multiplicity:1.02
0.001	0.223	0.741	0.035
0.001	0.001	0.001	0.997
0.001	0.001	0.997	0.001
0.001	0.216	0.001	0.782
0.001	0.001	0.997	0.001
0.001	0.001	0.997	0.001
0.001	0.001	0.001	0.997
0.001	0.963	0.001	0.035
>CTGATTAA	9-CTGATTAA	5.316703	-439.363970	0	T:13534.0(33.84%),B:10830.9(27.13%),P:1e-190	Tpos:100.6,Tstd:56.2,Bpos:100.3,Bstd:60.5,StrandBias:0.0,Multiplicity:1.20
0.192	0.504	0.303	0.001
0.001	0.035	0.001	0.963
0.117	0.090	0.792	0.001
0.630	0.175	0.001	0.194
0.154	0.139	0.102	0.605
0.001	0.001	0.145	0.853
0.785	0.036	0.001	0.178
0.542	0.095	0.362	0.001
>AMATACCA	10-AMATACCA	7.228395	-419.064284	0	T:4282.0(10.71%),B:2714.2(6.80%),P:1e-181	Tpos:100.5,Tstd:56.5,Bpos:99.9,Bstd:58.1,StrandBias:0.0,Multiplicity:1.04
0.961	0.001	0.037	0.001
0.512	0.486	0.001	0.001
0.926	0.001	0.072	0.001
0.001	0.001	0.001	0.997
0.610	0.001	0.001	0.388
0.001	0.867	0.131	0.001
0.003	0.918	0.039	0.040
0.631	0.001	0.161	0.207
>TTTGGCAA	11-TTTGGCAA	4.891228	-314.123739	0	T:18977.0(47.45%),B:16480.6(41.28%),P:1e-136	Tpos:99.6,Tstd:56.0,Bpos:100.3,Bstd:59.0,StrandBias:-0.0,Multiplicity:1.36
0.018	0.161	0.042	0.779
0.040	0.129	0.111	0.720
0.105	0.020	0.170	0.705
0.118	0.098	0.662	0.122
0.051	0.070	0.863	0.016
0.127	0.695	0.097	0.081
0.812	0.095	0.030	0.063
0.764	0.056	0.103	0.077
>AGGAAACC	12-AGGAAACC	5.529878	-313.485947	0	T:13466.0(33.67%),B:11170.8(27.98%),P:1e-136	Tpos:100.1,Tstd:56.2,Bpos:100.3,Bstd:58.5,StrandBias:0.0,Multiplicity:1.19
0.694	0.058	0.142	0.106
0.052	0.068	0.854	0.026
0.033	0.068	0.807	0.092
0.794	0.099	0.086	0.021
0.885	0.010	0.055	0.050
0.588	0.018	0.194	0.200
0.062	0.650	0.083	0.205
0.083	0.728	0.153	0.036
>TGACATCA	13-TGACATCA	6.648123	-283.381496	0	T:1640.0(4.10%),B:866.6(2.17%),P:1e-123	Tpos:98.3,Tstd:55.5,Bpos:95.2,Bstd:60.4,StrandBias:0.1,Multiplicity:1.03
0.001	0.029	0.001	0.969
0.001	0.001	0.896	0.102
0.997	0.001	0.001	0.001
0.001	0.997	0.001	0.001
0.867	0.001	0.131	0.001
0.001	0.001	0.001	0.997
0.001	0.997	0.001	0.001
0.920	0.001	0.078	0.001
>ATGACGTA	14-ATGACGTA	5.314506	-220.735662	0	T:4000.0(10.00%),B:2861.4(7.17%),P:1e-95	Tpos:102.0,Tstd:56.5,Bpos:99.6,Bstd:60.1,StrandBias:-0.0,Multiplicity:1.05
0.608	0.142	0.179	0.071
0.038	0.069	0.084	0.809
0.094	0.089	0.663	0.154
0.892	0.040	0.045	0.023
0.029	0.852	0.064	0.055
0.100	0.046	0.806	0.048
0.064	0.187	0.047	0.702
0.669	0.156	0.096	0.079
>CCTGCCAG	15-CCTGCCAG	5.651523	-200.326999	0	T:6322.0(15.81%),B:4958.4(12.42%),P:1e-87	Tpos:99.4,Tstd:56.0,Bpos:99.7,Bstd:59.5,StrandBias:0.0,Multiplicity:1.06
0.009	0.962	0.001	0.028
0.240	0.758	0.001	0.001
0.001	0.001	0.001	0.997
0.001	0.001	0.755	0.243
0.001	0.997	0.001	0.001
0.001	0.997	0.001	0.001
0.847	0.001	0.151	0.001
0.323	0.001	0.675	0.001
>TTTCCCGT	16-TTTCCCGT	4.946179	-181.195348	0	T:10697.0(26.75%),B:9071.7(22.72%),P:1e-78	Tpos:99.8,Tstd:56.3,Bpos:99.0,Bstd:58.9,StrandBias:0.0,Multiplicity:1.12
0.091	0.111	0.018	0.780
0.093	0.084	0.035	0.788
0.091	0.110	0.041	0.758
0.144	0.727	0.055	0.074
0.037	0.775	0.122	0.066
0.078	0.663	0.139	0.120
0.060	0.035	0.817	0.088
0.117	0.086	0.104	0.693
>CTGGGTGA	17-CTGGGTGA	6.418396	-174.026071	0	T:7416.0(18.54%),B:6044.4(15.14%),P:1e-75	Tpos:100.4,Tstd:56.5,Bpos:100.6,Bstd:59.0,StrandBias:0.0,Multiplicity:1.10
0.001	0.897	0.101	0.001
0.096	0.001	0.018	0.885
0.001	0.054	0.903	0.042
0.056	0.022	0.861	0.061
0.040	0.001	0.929	0.030
0.155	0.024	0.038	0.783
0.028	0.041	0.906	0.025
0.900	0.001	0.001	0.098
>TTGGCTCG	18-TTGGCTCG	6.063552	-156.954831	0	T:6061.0(15.16%),B:4869.2(12.20%),P:1e-68	Tpos:99.1,Tstd:55.8,Bpos:99.0,Bstd:59.9,StrandBias:0.0,Multiplicity:1.09
0.035	0.212	0.079	0.674
0.078	0.016	0.028	0.878
0.065	0.029	0.809	0.097
0.098	0.025	0.793	0.084
0.036	0.876	0.029	0.059
0.162	0.092	0.035	0.711
0.080	0.691	0.143	0.086
0.194	0.133	0.568	0.105
>NTGTTTAN	19-NTGTTTAN	4.211969	-141.782956	0	T:5465.0(13.66%),B:4383.4(10.98%),P:1e-61	Tpos:99.9,Tstd:55.8,Bpos:100.7,Bstd:59.1,StrandBias:-0.0,Multiplicity:1.06
0.197	0.295	0.236	0.271
0.093	0.224	0.176	0.507
0.124	0.148	0.586	0.142
0.176	0.145	0.178	0.501
0.142	0.122	0.162	0.574
0.133	0.090	0.116	0.661
0.578	0.175	0.106	0.141
0.256	0.301	0.257	0.186
>TCCGCCCA	20-TCCGCCCA	7.604042	-134.369320	0	T:3715.0(9.29%),B:2842.9(7.12%),P:1e-58	Tpos:99.9,Tstd:56.0,Bpos:91.1,Bstd:56.8,StrandBias:0.1,Multiplicity:1.35
0.011	0.418	0.001	0.570
0.001	0.982	0.010	0.007
0.028	0.941	0.001	0.030
0.103	0.001	0.868	0.028
0.032	0.956	0.011	0.001
0.001	0.982	0.016	0.001
0.025	0.963	0.001	0.011
0.795	0.101	0.001	0.103
>GTGGCTTT	21-GTGGCTTT	7.922767	-126.900304	0	T:1755.0(4.39%),B:1183.9(2.97%),P:1e-55	Tpos:100.6,Tstd:58.8,Bpos:103.0,Bstd:60.4,StrandBias:-0.1,Multiplicity:1.02
0.001	0.001	0.997	0.001
0.001	0.001	0.001	0.997
0.001	0.001	0.997	0.001
0.001	0.001	0.997	0.001
0.001	0.894	0.062	0.043
0.001	0.001	0.001	0.997
0.001	0.001	0.001	0.997
0.001	0.001	0.001	0.997
>CAAAGCCG	22-CAAAGCCG	6.740575	-120.381784	0	T:4770.0(11.93%),B:3832.6(9.60%),P:1e-52	Tpos:99.7,Tstd:55.8,Bpos:100.3,Bstd:60.6,StrandBias:0.0,Multiplicity:1.06
0.001	0.979	0.019	0.001
0.997	0.001	0.001	0.001
0.981	0.017	0.001	0.001
0.942	0.001	0.020	0.037
0.001	0.081	0.917	0.001
0.014	0.984	0.001	0.001
0.199	0.593	0.027	0.181
0.248	0.036	0.681	0.035
>AACAGCKC	23-AACAGCKC	6.555650	-90.628066	0	T:2868.0(7.17%),B:2232.9(5.59%),P:1e-39	Tpos:97.9,Tstd:56.5,Bpos:101.1,Bstd:60.2,StrandBias:-0.0,Multiplicity:1.02
0.955	0.001	0.043	0.001
0.776	0.001	0.170	0.053
0.001	0.997	0.001	0.001
0.571	0.151	0.163	0.115
0.209	0.191	0.454	0.146
0.139	0.452	0.152	0.257
0.033	0.001	0.531	0.435
0.033	0.759	0.004	0.204
>ACTCTGGG	24-ACTCTGGG	8.669258	-74.438140	0	T:2084.0(5.21%),B:1593.2(3.99%),P:1e-32	Tpos:97.0,Tstd:57.6,Bpos:100.2,Bstd:57.8,StrandBias:-0.1,Multiplicity:1.02
0.595	0.403	0.001	0.001
0.001	0.997	0.001	0.001
0.001	0.001	0.001	0.997
0.001	0.997	0.001	0.001
0.001	0.001	0.001	0.997
0.001	0.001	0.997	0.001
0.001	0.001	0.997	0.001
0.001	0.152	0.846	0.001
>TCMCTTCG	25-TCMCTTCG	7.358619	-54.132650	0	T:1078.0(2.70%),B:781.1(1.96%),P:1e-23	Tpos:97.2,Tstd:55.6,Bpos:101.1,Bstd:60.4,StrandBias:-0.0,Multiplicity:1.03
0.004	0.005	0.001	0.990
0.119	0.615	0.037	0.229
0.378	0.452	0.105	0.065
0.050	0.730	0.128	0.092
0.067	0.026	0.025	0.882
0.001	0.223	0.097	0.679
0.217	0.727	0.055	0.001
0.001	0.001	0.997	0.001
