# Supplementary material for: Reconstitution of pluripotency from mouse fibroblast through Sall4 overexpression
Source: Nat Commun. 2024 Dec 30;15:10787. doi: 10.1038/s41467-024-54924-5 (PMC11686038; doi:10.1038/s41467-024-54924-5)
Supplement: Supplementary file 4 — Source Data [file 41467_2024_54924_MOESM4_ESM.zip › source data/main figures/figure2/e/D0_S4.rmdup.sort.bed.motif/homerMotifs.motifs10]

>SGRTGASTCA	1-SGRTGASTCA	6.577982	-6639.802170	0	T:8701.0(21.76%),B:2021.6(5.06%),P:1e-2883	Tpos:100.1,Tstd:55.0,Bpos:99.6,Bstd:61.3,StrandBias:0.0,Multiplicity:1.14
0.184	0.363	0.256	0.198
0.212	0.181	0.393	0.213
0.431	0.206	0.293	0.070
0.030	0.043	0.021	0.906
0.034	0.025	0.851	0.090
0.900	0.029	0.033	0.038
0.065	0.413	0.451	0.072
0.034	0.026	0.023	0.917
0.079	0.873	0.022	0.026
0.914	0.025	0.032	0.029
>NATGAYTCAY	2-NATGAYTCAY	6.620278	-4999.231493	0	T:8957.0(22.40%),B:2714.6(6.80%),P:1e-2171	Tpos:101.6,Tstd:56.7,Bpos:101.5,Bstd:60.2,StrandBias:-0.0,Multiplicity:1.04
0.241	0.209	0.233	0.317
0.522	0.222	0.255	0.001
0.001	0.001	0.001	0.997
0.001	0.001	0.997	0.001
0.997	0.001	0.001	0.001
0.106	0.352	0.139	0.403
0.137	0.001	0.001	0.861
0.045	0.953	0.001	0.001
0.615	0.001	0.330	0.054
0.001	0.317	0.235	0.447
>TTAGTCATCH	3-TTAGTCATCH	7.190926	-904.024283	0	T:2813.0(7.03%),B:1141.6(2.86%),P:1e-392	Tpos:98.9,Tstd:54.6,Bpos:101.0,Bstd:61.4,StrandBias:-0.0,Multiplicity:1.06
0.001	0.140	0.001	0.858
0.001	0.001	0.001	0.997
0.997	0.001	0.001	0.001
0.001	0.327	0.671	0.001
0.001	0.001	0.001	0.997
0.001	0.997	0.001	0.001
0.997	0.001	0.001	0.001
0.001	0.155	0.050	0.794
0.222	0.480	0.109	0.189
0.301	0.252	0.093	0.355
>GATTACGCAA	4-GATTACGCAA	5.576836	-710.846724	0	T:7850.0(19.63%),B:5157.7(12.92%),P:1e-308	Tpos:99.6,Tstd:55.3,Bpos:99.7,Bstd:59.3,StrandBias:0.0,Multiplicity:1.10
0.101	0.133	0.654	0.112
0.613	0.122	0.181	0.084
0.016	0.057	0.005	0.922
0.001	0.016	0.236	0.747
0.615	0.048	0.149	0.188
0.175	0.583	0.129	0.113
0.198	0.179	0.423	0.200
0.049	0.805	0.064	0.082
0.923	0.067	0.001	0.009
0.717	0.125	0.068	0.090
>RRCATTCCAN	5-RRCATTCCAN	6.968337	-680.359087	0	T:4620.0(11.55%),B:2614.1(6.55%),P:1e-295	Tpos:100.3,Tstd:55.7,Bpos:99.2,Bstd:57.7,StrandBias:-0.0,Multiplicity:1.08
0.386	0.184	0.265	0.165
0.445	0.001	0.553	0.001
0.198	0.699	0.094	0.009
0.931	0.001	0.027	0.041
0.051	0.049	0.001	0.899
0.119	0.043	0.047	0.791
0.033	0.795	0.135	0.037
0.006	0.975	0.001	0.018
0.573	0.017	0.073	0.337
0.248	0.162	0.298	0.292
>STGTGGTTWR	6-STGTGGTTWR	6.832673	-578.422035	0	T:5268.0(13.17%),B:3257.6(8.16%),P:1e-251	Tpos:99.4,Tstd:55.6,Bpos:99.9,Bstd:58.7,StrandBias:-0.0,Multiplicity:1.11
0.128	0.395	0.262	0.214
0.030	0.148	0.023	0.799
0.012	0.088	0.862	0.038
0.072	0.059	0.018	0.851
0.011	0.081	0.855	0.053
0.041	0.001	0.894	0.064
0.027	0.190	0.031	0.752
0.147	0.180	0.088	0.585
0.371	0.145	0.014	0.471
0.276	0.225	0.387	0.112
>GATGACGTCA	7-GATGACGTCA	6.127547	-529.764395	0	T:3649.0(9.12%),B:2063.9(5.17%),P:1e-230	Tpos:101.1,Tstd:55.7,Bpos:98.2,Bstd:59.6,StrandBias:0.0,Multiplicity:1.06
0.209	0.173	0.424	0.194
0.491	0.197	0.215	0.097
0.060	0.039	0.056	0.845
0.066	0.115	0.684	0.135
0.757	0.060	0.033	0.150
0.033	0.647	0.171	0.149
0.217	0.215	0.476	0.093
0.128	0.027	0.123	0.722
0.216	0.594	0.112	0.078
0.739	0.047	0.094	0.120
>YTTGCCAGRV	8-YTTGCCAGRV	5.989363	-355.079440	0	T:12479.0(31.20%),B:10103.6(25.31%),P:1e-154	Tpos:100.2,Tstd:55.5,Bpos:99.2,Bstd:58.0,StrandBias:0.0,Multiplicity:1.17
0.001	0.480	0.151	0.368
0.001	0.189	0.001	0.809
0.001	0.199	0.068	0.732
0.096	0.274	0.629	0.001
0.001	0.660	0.338	0.001
0.001	0.997	0.001	0.001
0.997	0.001	0.001	0.001
0.327	0.189	0.483	0.001
0.521	0.001	0.477	0.001
0.243	0.226	0.366	0.165
>GCTTTGTAAC	9-GCTTTGTAAC	6.402346	-247.248349	0	T:5114.0(12.79%),B:3756.3(9.41%),P:1e-107	Tpos:100.8,Tstd:55.1,Bpos:99.7,Bstd:59.8,StrandBias:0.0,Multiplicity:1.06
0.213	0.040	0.697	0.050
0.023	0.799	0.161	0.017
0.101	0.245	0.001	0.653
0.009	0.051	0.140	0.800
0.247	0.001	0.041	0.711
0.001	0.124	0.874	0.001
0.086	0.233	0.022	0.659
0.550	0.161	0.188	0.101
0.812	0.059	0.035	0.094
0.027	0.584	0.115	0.274
>GGAAACAVYC	10-GGAAACAVYC	5.750437	-245.879027	0	T:10483.0(26.21%),B:8614.6(21.58%),P:1e-106	Tpos:100.0,Tstd:55.5,Bpos:100.5,Bstd:57.3,StrandBias:0.0,Multiplicity:1.15
0.128	0.031	0.833	0.008
0.001	0.239	0.759	0.001
0.572	0.127	0.300	0.001
0.910	0.001	0.048	0.041
0.813	0.161	0.025	0.001
0.212	0.386	0.198	0.204
0.517	0.279	0.001	0.203
0.241	0.268	0.351	0.140
0.148	0.400	0.199	0.253
0.102	0.473	0.124	0.301
>AAACATTCCC	11-AAACATTCCC	6.260597	-219.646883	0	T:6397.0(16.00%),B:4965.9(12.44%),P:1e-95	Tpos:99.8,Tstd:55.8,Bpos:98.6,Bstd:58.4,StrandBias:-0.0,Multiplicity:1.06
0.772	0.068	0.071	0.089
0.828	0.063	0.042	0.067
0.816	0.071	0.058	0.055
0.106	0.780	0.066	0.048
0.772	0.078	0.053	0.097
0.106	0.058	0.054	0.782
0.071	0.037	0.062	0.830
0.072	0.777	0.037	0.114
0.044	0.817	0.023	0.116
0.074	0.827	0.049	0.050
>RYCCCGCCCT	12-RYCCCGCCCT	5.958199	-209.412254	0	T:8255.0(20.64%),B:6685.5(16.75%),P:1e-90	Tpos:99.3,Tstd:55.2,Bpos:96.2,Bstd:56.9,StrandBias:0.0,Multiplicity:1.39
0.288	0.126	0.435	0.151
0.142	0.397	0.187	0.274
0.269	0.463	0.001	0.267
0.259	0.456	0.001	0.283
0.250	0.518	0.045	0.187
0.325	0.017	0.609	0.049
0.001	0.976	0.013	0.010
0.080	0.689	0.001	0.230
0.001	0.708	0.007	0.284
0.203	0.311	0.004	0.482
>ATGCCTGTGG	13-ATGCCTGTGG	7.261596	-195.881143	0	T:2884.0(7.21%),B:1975.1(4.95%),P:1e-85	Tpos:101.1,Tstd:56.2,Bpos:100.1,Bstd:57.2,StrandBias:-0.0,Multiplicity:1.04
0.850	0.047	0.033	0.070
0.063	0.058	0.120	0.759
0.055	0.071	0.774	0.100
0.080	0.779	0.077	0.064
0.020	0.847	0.063	0.070
0.095	0.081	0.024	0.800
0.079	0.093	0.731	0.097
0.121	0.046	0.077	0.756
0.044	0.047	0.848	0.061
0.027	0.064	0.857	0.052
>RAAGAATGYB	14-RAAGAATGYB	5.962255	-182.146386	0	T:5348.0(13.37%),B:4143.2(10.38%),P:1e-79	Tpos:99.9,Tstd:55.7,Bpos:99.8,Bstd:58.9,StrandBias:-0.0,Multiplicity:1.07
0.357	0.152	0.407	0.084
0.742	0.111	0.055	0.092
0.875	0.039	0.026	0.060
0.114	0.333	0.518	0.035
0.592	0.115	0.036	0.257
0.854	0.047	0.053	0.046
0.037	0.391	0.004	0.568
0.016	0.010	0.965	0.009
0.104	0.428	0.033	0.435
0.079	0.351	0.276	0.295
>CGGCTAATTA	15-CGGCTAATTA	5.391946	-154.923922	0	T:8383.0(20.96%),B:7016.0(17.58%),P:1e-67	Tpos:99.7,Tstd:55.3,Bpos:100.4,Bstd:59.7,StrandBias:0.0,Multiplicity:1.12
0.209	0.398	0.174	0.219
0.207	0.056	0.538	0.199
0.001	0.085	0.770	0.144
0.001	0.892	0.103	0.004
0.042	0.148	0.002	0.808
0.640	0.174	0.146	0.040
0.774	0.079	0.019	0.128
0.069	0.006	0.128	0.797
0.074	0.135	0.120	0.671
0.715	0.169	0.115	0.001
>CTAACCGACA	16-CTAACCGACA	11.010635	-64.075000	0	T:33.0(0.08%),B:2.8(0.01%),P:1e-27	Tpos:97.9,Tstd:61.1,Bpos:89.8,Bstd:8.5,StrandBias:0.8,Multiplicity:1.00
0.001	0.837	0.001	0.161
0.001	0.001	0.001	0.997
0.997	0.001	0.001	0.001
0.997	0.001	0.001	0.001
0.001	0.997	0.001	0.001
0.001	0.646	0.001	0.352
0.001	0.001	0.997	0.001
0.675	0.001	0.162	0.162
0.161	0.837	0.001	0.001
0.997	0.001	0.001	0.001
>GTTGACTCGT	17-GTTGACTCGT	11.314290	-61.045231	0	T:41.0(0.10%),B:4.6(0.01%),P:1e-26	Tpos:108.0,Tstd:48.9,Bpos:106.2,Bstd:9.4,StrandBias:-0.4,Multiplicity:1.00
0.001	0.001	0.997	0.001
0.001	0.001	0.283	0.715
0.001	0.001	0.001	0.997
0.001	0.283	0.715	0.001
0.997	0.001	0.001	0.001
0.001	0.997	0.001	0.001
0.001	0.001	0.001	0.997
0.001	0.997	0.001	0.001
0.001	0.001	0.997	0.001
0.001	0.001	0.001	0.997
>TGTCCATCGG	18-TGTCCATCGG	8.567060	-56.412002	0	T:39.0(0.10%),B:4.0(0.01%),P:1e-24	Tpos:106.1,Tstd:47.4,Bpos:108.5,Bstd:78.2,StrandBias:0.0,Multiplicity:1.00
0.001	0.001	0.001	0.997
0.006	0.001	0.974	0.019
0.001	0.138	0.001	0.860
0.001	0.997	0.001	0.001
0.006	0.992	0.001	0.001
0.997	0.001	0.001	0.001
0.001	0.001	0.001	0.997
0.001	0.997	0.001	0.001
0.001	0.001	0.997	0.001
0.001	0.001	0.997	0.001
>CTCTTGTAAA	19-CTCTTGTAAA	10.296193	-50.370860	0	T:28.0(0.07%),B:2.8(0.01%),P:1e-21	Tpos:115.2,Tstd:56.7,Bpos:58.7,Bstd:32.0,StrandBias:0.3,Multiplicity:1.00
0.100	0.700	0.100	0.100
0.100	0.100	0.100	0.700
0.100	0.700	0.100	0.100
0.100	0.100	0.100	0.700
0.100	0.100	0.100	0.700
0.100	0.100	0.700	0.100
0.100	0.100	0.100	0.700
0.700	0.100	0.100	0.100
0.700	0.100	0.100	0.100
0.700	0.100	0.100	0.100
>CGGTCATGGG	20-CGGTCATGGG	8.874057	-50.370860	0	T:28.0(0.07%),B:3.0(0.01%),P:1e-21	Tpos:113.9,Tstd:56.6,Bpos:137.0,Bstd:48.4,StrandBias:0.8,Multiplicity:1.00
0.001	0.997	0.001	0.001
0.001	0.001	0.997	0.001
0.001	0.001	0.991	0.007
0.001	0.001	0.001	0.997
0.001	0.997	0.001	0.001
0.997	0.001	0.001	0.001
0.001	0.001	0.001	0.997
0.001	0.001	0.997	0.001
0.001	0.001	0.997	0.001
0.001	0.001	0.997	0.001
>GTCAATTTAT	21-GTCAATTTAT	10.296193	-39.981492	0	T:28.0(0.07%),B:3.9(0.01%),P:1e-17	Tpos:93.0,Tstd:47.7,Bpos:94.2,Bstd:29.9,StrandBias:-0.2,Multiplicity:1.00
0.100	0.100	0.700	0.100
0.100	0.100	0.100	0.700
0.100	0.700	0.100	0.100
0.700	0.100	0.100	0.100
0.700	0.100	0.100	0.100
0.100	0.100	0.100	0.700
0.100	0.100	0.100	0.700
0.100	0.100	0.100	0.700
0.700	0.100	0.100	0.100
0.100	0.100	0.100	0.700
>CCGTAGATTG	22-CCGTAGATTG	10.241775	-38.943414	0	T:31.0(0.08%),B:4.6(0.01%),P:1e-16	Tpos:108.7,Tstd:54.5,Bpos:41.3,Bstd:18.7,StrandBias:-0.3,Multiplicity:1.00
0.001	0.721	0.139	0.139
0.001	0.859	0.139	0.001
0.085	0.001	0.913	0.001
0.218	0.084	0.001	0.697
0.997	0.001	0.001	0.001
0.139	0.001	0.859	0.001
0.997	0.001	0.001	0.001
0.001	0.001	0.001	0.997
0.139	0.001	0.001	0.859
0.001	0.001	0.997	0.001
>GGCCTCTTAC	23-GGCCTCTTAC	10.296193	-29.173849	0	T:23.0(0.06%),B:3.3(0.01%),P:1e-12	Tpos:99.6,Tstd:57.1,Bpos:51.3,Bstd:16.6,StrandBias:0.3,Multiplicity:1.00
0.100	0.100	0.700	0.100
0.100	0.100	0.700	0.100
0.100	0.700	0.100	0.100
0.100	0.700	0.100	0.100
0.100	0.100	0.100	0.700
0.100	0.700	0.100	0.100
0.100	0.100	0.100	0.700
0.100	0.100	0.100	0.700
0.700	0.100	0.100	0.100
0.100	0.700	0.100	0.100
>TTGGGTCAGT	24-TTGGGTCAGT	10.296193	-27.146989	0	T:25.0(0.06%),B:4.0(0.01%),P:1e-11	Tpos:88.2,Tstd:54.8,Bpos:138.9,Bstd:42.8,StrandBias:0.4,Multiplicity:1.00
0.100	0.100	0.100	0.700
0.100	0.100	0.100	0.700
0.100	0.100	0.700	0.100
0.100	0.100	0.700	0.100
0.100	0.100	0.700	0.100
0.100	0.100	0.100	0.700
0.100	0.700	0.100	0.100
0.700	0.100	0.100	0.100
0.100	0.100	0.700	0.100
0.100	0.100	0.100	0.700
>GAATGGAATC	25-GAATGGAATC	11.848128	-20.719218	0	T:44.0(0.11%),B:15.8(0.04%),P:1e-8	Tpos:115.6,Tstd:50.1,Bpos:103.2,Bstd:70.3,StrandBias:0.3,Multiplicity:1.04
0.001	0.001	0.997	0.001
0.861	0.137	0.001	0.001
0.997	0.001	0.001	0.001
0.001	0.001	0.001	0.997
0.001	0.001	0.997	0.001
0.001	0.001	0.997	0.001
0.997	0.001	0.001	0.001
0.997	0.001	0.001	0.001
0.001	0.001	0.001	0.997
0.001	0.997	0.001	0.001
