# Supplementary material for: Reconstitution of pluripotency from mouse fibroblast through Sall4 overexpression
Source: Nat Commun. 2024 Dec 30;15:10787. doi: 10.1038/s41467-024-54924-5 (PMC11686038; doi:10.1038/s41467-024-54924-5)
Supplement: Supplementary file 4 — Source Data [file 41467_2024_54924_MOESM4_ESM.zip › source data/main figures/figure2/e/D0_S4.rmdup.sort.bed.motif/homerMotifs.motifs12]

>NNNRTGASTCAB	1-NNNRTGASTCAB	6.685039	-6792.867058	0	T:8970.0(22.43%),B:2105.4(5.27%),P:1e-2950	Tpos:99.9,Tstd:54.4,Bpos:100.2,Bstd:60.7,StrandBias:0.0,Multiplicity:1.15
0.221	0.206	0.307	0.266
0.230	0.298	0.279	0.194
0.246	0.211	0.270	0.272
0.396	0.241	0.265	0.097
0.075	0.014	0.018	0.893
0.025	0.041	0.831	0.103
0.832	0.035	0.058	0.075
0.064	0.489	0.354	0.093
0.080	0.035	0.011	0.874
0.169	0.741	0.062	0.028
0.894	0.031	0.017	0.058
0.093	0.267	0.342	0.299
>NRCATTCCWKNN	2-NRCATTCCWKNN	7.846842	-660.153852	0	T:4309.0(10.77%),B:2403.3(6.02%),P:1e-286	Tpos:100.5,Tstd:55.1,Bpos:98.4,Bstd:56.8,StrandBias:-0.0,Multiplicity:1.08
0.273	0.277	0.219	0.231
0.564	0.007	0.428	0.001
0.221	0.606	0.172	0.001
0.949	0.029	0.001	0.021
0.001	0.001	0.001	0.997
0.001	0.053	0.001	0.945
0.001	0.997	0.001	0.001
0.001	0.997	0.001	0.001
0.436	0.001	0.001	0.562
0.126	0.104	0.451	0.319
0.298	0.209	0.246	0.247
0.197	0.347	0.245	0.211
>GTGACTAAGCAA	3-GTGACTAAGCAA	6.517702	-515.995900	0	T:8181.0(20.46%),B:5802.0(14.53%),P:1e-224	Tpos:99.1,Tstd:54.7,Bpos:100.4,Bstd:59.0,StrandBias:0.0,Multiplicity:1.09
0.100	0.100	0.700	0.100
0.100	0.100	0.100	0.700
0.100	0.100	0.700	0.100
0.700	0.100	0.100	0.100
0.100	0.700	0.100	0.100
0.100	0.100	0.100	0.700
0.700	0.100	0.100	0.100
0.700	0.100	0.100	0.100
0.100	0.100	0.700	0.100
0.100	0.700	0.100	0.100
0.700	0.100	0.100	0.100
0.700	0.100	0.100	0.100
>VRRTGABGTCAY	4-VRRTGABGTCAY	8.944932	-489.889196	0	T:1818.0(4.55%),B:800.6(2.01%),P:1e-212	Tpos:101.5,Tstd:55.4,Bpos:96.4,Bstd:57.7,StrandBias:0.0,Multiplicity:1.04
0.246	0.223	0.342	0.189
0.274	0.132	0.377	0.217
0.358	0.242	0.399	0.001
0.001	0.001	0.001	0.997
0.001	0.001	0.997	0.001
0.997	0.001	0.001	0.001
0.062	0.369	0.323	0.246
0.235	0.243	0.507	0.015
0.001	0.001	0.001	0.997
0.001	0.997	0.001	0.001
0.997	0.001	0.001	0.001
0.001	0.396	0.174	0.429
>ASTGTGATTCAS	5-ASTGTGATTCAS	9.204033	-388.207536	0	T:622.0(1.56%),B:160.4(0.40%),P:1e-168	Tpos:97.0,Tstd:53.8,Bpos:96.5,Bstd:59.5,StrandBias:-0.3,Multiplicity:1.02
0.645	0.126	0.001	0.228
0.193	0.373	0.378	0.057
0.275	0.011	0.102	0.612
0.001	0.105	0.893	0.001
0.124	0.001	0.049	0.826
0.034	0.212	0.731	0.023
0.585	0.032	0.113	0.270
0.229	0.169	0.173	0.429
0.055	0.077	0.031	0.837
0.078	0.736	0.148	0.038
0.717	0.083	0.004	0.196
0.051	0.429	0.358	0.162
>CATTACTCASCA	6-CATTACTCASCA	8.685713	-365.693151	0	T:1175.0(2.94%),B:480.1(1.20%),P:1e-158	Tpos:99.7,Tstd:55.0,Bpos:96.7,Bstd:62.1,StrandBias:-0.1,Multiplicity:1.03
0.049	0.842	0.094	0.015
0.883	0.090	0.013	0.014
0.013	0.025	0.016	0.946
0.049	0.089	0.301	0.561
0.868	0.004	0.024	0.104
0.058	0.847	0.058	0.037
0.335	0.071	0.001	0.593
0.035	0.927	0.014	0.024
0.926	0.058	0.001	0.015
0.059	0.426	0.457	0.058
0.090	0.873	0.035	0.002
0.850	0.059	0.078	0.013
>TTGTGGTTAGTY	7-TTGTGGTTAGTY	8.581271	-331.780815	0	T:1687.0(4.22%),B:849.4(2.13%),P:1e-144	Tpos:100.5,Tstd:55.1,Bpos:99.0,Bstd:58.6,StrandBias:-0.2,Multiplicity:1.03
0.066	0.204	0.209	0.521
0.021	0.001	0.001	0.977
0.001	0.095	0.886	0.018
0.001	0.001	0.031	0.967
0.014	0.001	0.984	0.001
0.022	0.063	0.671	0.244
0.001	0.076	0.003	0.920
0.003	0.133	0.283	0.581
0.687	0.001	0.078	0.234
0.006	0.248	0.477	0.269
0.206	0.142	0.068	0.584
0.144	0.303	0.151	0.402
>GAGTCATTCCAA	8-GAGTCATTCCAA	7.035111	-326.555125	0	T:3329.0(8.32%),B:2100.0(5.26%),P:1e-141	Tpos:100.3,Tstd:54.3,Bpos:98.9,Bstd:58.5,StrandBias:0.0,Multiplicity:1.03
0.120	0.117	0.707	0.056
0.799	0.035	0.059	0.107
0.067	0.093	0.760	0.080
0.094	0.092	0.087	0.727
0.076	0.768	0.092	0.064
0.710	0.108	0.035	0.147
0.046	0.092	0.084	0.778
0.056	0.083	0.088	0.773
0.065	0.747	0.080	0.108
0.099	0.792	0.034	0.075
0.719	0.156	0.043	0.082
0.721	0.088	0.120	0.071
>AAACCACAGGCC	9-AAACCACAGGCC	7.349707	-320.821030	0	T:5026.0(12.57%),B:3512.0(8.80%),P:1e-139	Tpos:99.8,Tstd:55.0,Bpos:100.5,Bstd:57.7,StrandBias:-0.0,Multiplicity:1.08
0.694	0.103	0.074	0.129
0.686	0.109	0.165	0.040
0.691	0.143	0.156	0.010
0.163	0.694	0.075	0.068
0.034	0.964	0.001	0.001
0.862	0.088	0.001	0.049
0.032	0.815	0.152	0.001
0.949	0.001	0.001	0.049
0.115	0.001	0.864	0.020
0.169	0.200	0.569	0.062
0.159	0.609	0.145	0.087
0.181	0.607	0.053	0.159
>TTCCCCAGRGRV	10-TTCCCCAGRGRV	7.527714	-219.002668	0	T:4687.0(11.72%),B:3457.2(8.66%),P:1e-95	Tpos:99.5,Tstd:55.9,Bpos:100.6,Bstd:55.9,StrandBias:-0.1,Multiplicity:1.07
0.032	0.320	0.142	0.506
0.005	0.183	0.088	0.724
0.017	0.635	0.030	0.318
0.013	0.801	0.002	0.184
0.068	0.848	0.001	0.083
0.044	0.939	0.004	0.013
0.778	0.009	0.009	0.204
0.108	0.009	0.857	0.026
0.420	0.009	0.475	0.096
0.274	0.075	0.595	0.056
0.376	0.063	0.452	0.109
0.241	0.314	0.365	0.080
>NDWCATGATTCA	11-NDWCATGATTCA	8.369192	-203.537244	0	T:92.0(0.23%),B:4.9(0.01%),P:1e-88	Tpos:105.4,Tstd:49.5,Bpos:156.1,Bstd:24.1,StrandBias:-0.4,Multiplicity:1.00
0.288	0.195	0.192	0.326
0.380	0.035	0.302	0.283
0.294	0.189	0.139	0.378
0.071	0.501	0.202	0.226
0.571	0.152	0.001	0.276
0.198	0.001	0.106	0.695
0.062	0.277	0.600	0.061
0.590	0.185	0.055	0.170
0.160	0.001	0.001	0.838
0.162	0.029	0.258	0.551
0.290	0.629	0.015	0.066
0.699	0.253	0.001	0.047
>GRGGGCGGGGCB	12-GRGGGCGGGGCB	7.654023	-168.893458	0	T:3150.0(7.88%),B:2259.6(5.66%),P:1e-73	Tpos:99.9,Tstd:54.1,Bpos:90.7,Bstd:55.0,StrandBias:-0.1,Multiplicity:1.31
0.185	0.256	0.525	0.034
0.366	0.001	0.447	0.186
0.052	0.001	0.946	0.001
0.001	0.001	0.997	0.001
0.001	0.001	0.997	0.001
0.001	0.791	0.001	0.207
0.001	0.001	0.997	0.001
0.001	0.001	0.821	0.177
0.242	0.001	0.756	0.001
0.259	0.041	0.699	0.001
0.001	0.942	0.001	0.056
0.176	0.233	0.255	0.337
>AAACATTTCCTG	13-AAACATTTCCTG	7.985830	-127.645099	0	T:1105.0(2.76%),B:663.2(1.66%),P:1e-55	Tpos:100.5,Tstd:56.3,Bpos:101.3,Bstd:58.3,StrandBias:-0.2,Multiplicity:1.02
0.590	0.128	0.155	0.127
0.508	0.177	0.231	0.084
0.489	0.097	0.163	0.250
0.114	0.621	0.128	0.137
0.607	0.167	0.057	0.169
0.039	0.204	0.135	0.622
0.032	0.113	0.114	0.741
0.060	0.124	0.089	0.727
0.081	0.663	0.107	0.149
0.076	0.815	0.006	0.103
0.182	0.032	0.014	0.772
0.098	0.145	0.579	0.178
>GCAGCCTGCCAR	14-GCAGCCTGCCAR	8.187796	-127.595267	0	T:2274.0(5.69%),B:1614.6(4.04%),P:1e-55	Tpos:100.9,Tstd:54.9,Bpos:99.1,Bstd:58.3,StrandBias:-0.0,Multiplicity:1.05
0.127	0.124	0.693	0.056
0.114	0.692	0.193	0.001
0.816	0.010	0.001	0.173
0.001	0.164	0.755	0.080
0.053	0.764	0.136	0.047
0.001	0.966	0.001	0.032
0.253	0.001	0.001	0.745
0.001	0.013	0.941	0.045
0.049	0.856	0.052	0.043
0.077	0.917	0.003	0.003
0.731	0.223	0.001	0.045
0.483	0.057	0.459	0.001
>TTGCTGAATGAA	15-TTGCTGAATGAA	12.076679	-111.243210	0	T:40.0(0.10%),B:1.6(0.00%),P:1e-48	Tpos:98.7,Tstd:48.6,Bpos:110.8,Bstd:47.9,StrandBias:0.2,Multiplicity:1.00
0.022	0.001	0.122	0.855
0.164	0.001	0.001	0.834
0.001	0.001	0.934	0.064
0.164	0.834	0.001	0.001
0.203	0.215	0.043	0.539
0.001	0.005	0.742	0.252
0.828	0.001	0.007	0.164
0.976	0.001	0.022	0.001
0.002	0.001	0.001	0.996
0.001	0.001	0.997	0.001
0.790	0.002	0.001	0.207
0.997	0.001	0.001	0.001
>TTTGGCTTGGCC	16-TTTGGCTTGGCC	7.438444	-110.010017	0	T:2200.0(5.50%),B:1595.0(4.00%),P:1e-47	Tpos:100.9,Tstd:55.0,Bpos:100.1,Bstd:59.2,StrandBias:-0.1,Multiplicity:1.03
0.061	0.142	0.067	0.730
0.047	0.151	0.117	0.685
0.060	0.042	0.108	0.790
0.058	0.054	0.802	0.086
0.067	0.109	0.715	0.109
0.052	0.806	0.062	0.080
0.074	0.118	0.042	0.766
0.053	0.057	0.128	0.762
0.065	0.050	0.731	0.154
0.057	0.075	0.775	0.093
0.060	0.768	0.110	0.062
0.126	0.672	0.046	0.156
>AACCGAAAGGTT	17-AACCGAAAGGTT	11.245765	-100.253912	0	T:37.0(0.09%),B:0.7(0.00%),P:1e-43	Tpos:94.3,Tstd:56.4,Bpos:75.0,Bstd:0.0,StrandBias:1.1,Multiplicity:1.00
0.927	0.029	0.023	0.021
0.806	0.066	0.085	0.043
0.087	0.718	0.065	0.130
0.343	0.549	0.087	0.021
0.089	0.002	0.820	0.089
0.764	0.150	0.043	0.043
0.805	0.106	0.088	0.001
0.866	0.001	0.090	0.043
0.045	0.043	0.891	0.021
0.085	0.064	0.751	0.100
0.043	0.150	0.062	0.745
0.046	0.044	0.045	0.865
>CCTCCCTCTGGG	18-CCTCCCTCTGGG	8.754215	-92.704468	0	T:1407.0(3.52%),B:967.6(2.42%),P:1e-40	Tpos:96.4,Tstd:53.7,Bpos:100.7,Bstd:54.8,StrandBias:0.0,Multiplicity:1.02
0.001	0.769	0.122	0.108
0.070	0.771	0.023	0.136
0.168	0.001	0.001	0.830
0.001	0.659	0.165	0.175
0.130	0.705	0.004	0.161
0.033	0.963	0.001	0.003
0.104	0.061	0.001	0.834
0.003	0.710	0.138	0.149
0.147	0.105	0.006	0.742
0.121	0.139	0.656	0.084
0.200	0.001	0.701	0.098
0.115	0.118	0.669	0.098
>TTGGCACAGAGC	19-TTGGCACAGAGC	8.304363	-84.760250	0	T:1398.0(3.50%),B:977.4(2.45%),P:1e-36	Tpos:102.6,Tstd:54.0,Bpos:99.1,Bstd:59.0,StrandBias:0.0,Multiplicity:1.01
0.061	0.125	0.059	0.755
0.071	0.022	0.106	0.801
0.090	0.019	0.845	0.046
0.088	0.098	0.754	0.060
0.040	0.875	0.067	0.018
0.792	0.084	0.015	0.109
0.043	0.864	0.078	0.015
0.924	0.016	0.008	0.052
0.028	0.094	0.865	0.013
0.901	0.017	0.028	0.054
0.059	0.028	0.889	0.024
0.079	0.740	0.139	0.042
>AAACTTGGCAAA	20-AAACTTGGCAAA	9.663065	-82.910306	0	T:167.0(0.42%),B:52.8(0.13%),P:1e-36	Tpos:100.1,Tstd:54.9,Bpos:90.8,Bstd:60.4,StrandBias:0.1,Multiplicity:1.00
0.823	0.037	0.077	0.063
0.602	0.150	0.146	0.102
0.478	0.185	0.112	0.226
0.052	0.774	0.099	0.075
0.118	0.166	0.044	0.672
0.080	0.027	0.128	0.765
0.079	0.030	0.754	0.137
0.057	0.196	0.660	0.087
0.123	0.641	0.175	0.061
0.853	0.072	0.013	0.062
0.702	0.053	0.178	0.067
0.700	0.045	0.209	0.046
>ATTWCAACATCC	21-ATTWCAACATCC	10.170543	-80.975801	0	T:198.0(0.50%),B:70.5(0.18%),P:1e-35	Tpos:88.2,Tstd:54.4,Bpos:104.2,Bstd:56.2,StrandBias:-0.3,Multiplicity:1.01
0.727	0.170	0.051	0.052
0.011	0.050	0.005	0.934
0.050	0.066	0.027	0.857
0.436	0.141	0.027	0.396
0.085	0.878	0.016	0.021
0.677	0.203	0.005	0.115
0.610	0.124	0.060	0.206
0.092	0.887	0.016	0.005
0.929	0.001	0.001	0.069
0.006	0.034	0.198	0.762
0.044	0.735	0.195	0.026
0.066	0.680	0.021	0.233
>SDGTTGGATAAT	22-SDGTTGGATAAT	13.091072	-72.662746	0	T:36.0(0.09%),B:3.0(0.01%),P:1e-31	Tpos:107.6,Tstd:56.3,Bpos:89.6,Bstd:52.2,StrandBias:-0.2,Multiplicity:1.00
0.001	0.423	0.365	0.210
0.296	0.001	0.367	0.336
0.001	0.363	0.635	0.001
0.001	0.001	0.001	0.997
0.001	0.001	0.001	0.997
0.001	0.001	0.997	0.001
0.001	0.001	0.997	0.001
0.759	0.001	0.001	0.239
0.125	0.001	0.001	0.873
0.997	0.001	0.001	0.001
0.997	0.001	0.001	0.001
0.001	0.001	0.001	0.997
>GGGCGGAGAATT	23-GGGCGGAGAATT	12.559273	-72.181423	0	T:29.0(0.07%),B:1.1(0.00%),P:1e-31	Tpos:87.3,Tstd:58.4,Bpos:83.0,Bstd:0.0,StrandBias:-0.1,Multiplicity:1.00
0.001	0.001	0.997	0.001
0.001	0.001	0.997	0.001
0.046	0.001	0.952	0.001
0.046	0.907	0.046	0.001
0.256	0.001	0.742	0.001
0.001	0.046	0.952	0.001
0.907	0.046	0.046	0.001
0.001	0.001	0.997	0.001
0.907	0.001	0.046	0.046
0.952	0.001	0.046	0.001
0.001	0.046	0.135	0.818
0.046	0.001	0.046	0.907
>CTACGACTCATC	24-CTACGACTCATC	10.715250	-56.551768	0	T:35.0(0.09%),B:3.6(0.01%),P:1e-24	Tpos:100.4,Tstd:51.5,Bpos:106.0,Bstd:19.1,StrandBias:0.5,Multiplicity:1.00
0.087	0.737	0.035	0.141
0.005	0.112	0.030	0.853
0.874	0.060	0.033	0.033
0.067	0.869	0.002	0.062
0.111	0.089	0.744	0.056
0.716	0.088	0.056	0.140
0.001	0.850	0.038	0.111
0.036	0.108	0.001	0.855
0.001	0.908	0.090	0.001
0.886	0.085	0.001	0.028
0.001	0.028	0.092	0.879
0.088	0.822	0.034	0.056
>CGGTCCTGATTG	25-CGGTCCTGATTG	10.409522	-45.126074	0	T:26.0(0.07%),B:3.0(0.01%),P:1e-19	Tpos:90.4,Tstd:48.8,Bpos:112.7,Bstd:17.3,StrandBias:-0.4,Multiplicity:1.00
0.100	0.700	0.100	0.100
0.100	0.100	0.700	0.100
0.100	0.100	0.700	0.100
0.100	0.100	0.100	0.700
0.100	0.700	0.100	0.100
0.100	0.700	0.100	0.100
0.100	0.100	0.100	0.700
0.100	0.100	0.700	0.100
0.700	0.100	0.100	0.100
0.100	0.100	0.100	0.700
0.100	0.100	0.100	0.700
0.100	0.100	0.700	0.100
