# Supplementary material for: Reconstitution of pluripotency from mouse fibroblast through Sall4 overexpression
Source: Nat Commun. 2024 Dec 30;15:10787. doi: 10.1038/s41467-024-54924-5 (PMC11686038; doi:10.1038/s41467-024-54924-5)
Supplement: Supplementary file 4 — Source Data [file 41467_2024_54924_MOESM4_ESM.zip › source data/main figures/figure2/e/D0_S4.rmdup.sort.bed.motif/homerMotifs.motifs8]

>ATGAGTCA	1-ATGAGTCA	6.073102	-6398.087531	0	T:8865.0(22.17%),B:2172.3(5.44%),P:1e-2778	Tpos:100.1,Tstd:55.6,Bpos:99.8,Bstd:62.2,StrandBias:0.0,Multiplicity:1.15
0.564	0.194	0.208	0.034
0.001	0.004	0.001	0.994
0.001	0.001	0.970	0.028
0.997	0.001	0.001	0.001
0.034	0.216	0.719	0.031
0.001	0.001	0.001	0.997
0.014	0.984	0.001	0.001
0.993	0.001	0.005	0.001
>TGAGTCAY	2-TGAGTCAY	5.862641	-5125.086686	0	T:12618.0(31.55%),B:4900.1(12.27%),P:1e-2225	Tpos:101.1,Tstd:55.8,Bpos:101.3,Bstd:61.6,StrandBias:-0.0,Multiplicity:1.11
0.016	0.166	0.150	0.668
0.171	0.001	0.671	0.157
0.749	0.079	0.001	0.171
0.114	0.208	0.677	0.001
0.027	0.059	0.093	0.821
0.286	0.674	0.039	0.001
0.850	0.001	0.148	0.001
0.081	0.385	0.132	0.402
>MTGACTCG	3-MTGACTCG	6.111521	-4198.157546	0	T:9533.0(23.84%),B:3418.9(8.56%),P:1e-1823	Tpos:100.9,Tstd:56.9,Bpos:102.1,Bstd:60.8,StrandBias:0.1,Multiplicity:1.03
0.396	0.397	0.186	0.020
0.048	0.132	0.001	0.819
0.148	0.047	0.776	0.029
0.946	0.001	0.001	0.052
0.017	0.609	0.099	0.275
0.148	0.047	0.020	0.785
0.001	0.997	0.001	0.001
0.220	0.001	0.677	0.102
>AGTCACGC	4-AGTCACGC	5.216714	-971.939277	0	T:12360.0(30.91%),B:8567.3(21.46%),P:1e-422	Tpos:100.2,Tstd:56.8,Bpos:99.8,Bstd:62.0,StrandBias:-0.0,Multiplicity:1.12
0.730	0.090	0.121	0.059
0.112	0.040	0.824	0.024
0.059	0.164	0.027	0.750
0.075	0.788	0.065	0.072
0.859	0.037	0.041	0.063
0.052	0.766	0.066	0.116
0.098	0.130	0.576	0.196
0.104	0.712	0.098	0.086
>WNACCACA	5-WNACCACA	6.966954	-628.171777	0	T:8097.0(20.25%),B:5510.9(13.80%),P:1e-272	Tpos:99.9,Tstd:56.1,Bpos:99.4,Bstd:59.2,StrandBias:0.0,Multiplicity:1.15
0.451	0.001	0.001	0.547
0.323	0.285	0.205	0.186
0.778	0.001	0.220	0.001
0.001	0.997	0.001	0.001
0.001	0.842	0.156	0.001
0.634	0.001	0.090	0.275
0.043	0.952	0.004	0.001
0.997	0.001	0.001	0.001
>AACATTCC	6-AACATTCC	6.895036	-617.188149	0	T:3404.0(8.51%),B:1782.5(4.47%),P:1e-268	Tpos:100.0,Tstd:56.0,Bpos:98.0,Bstd:57.0,StrandBias:-0.0,Multiplicity:1.06
0.476	0.252	0.105	0.167
0.812	0.010	0.162	0.016
0.001	0.990	0.008	0.001
0.981	0.001	0.001	0.017
0.001	0.001	0.013	0.985
0.010	0.001	0.008	0.981
0.010	0.969	0.020	0.001
0.001	0.974	0.001	0.024
>GRGAATGC	7-GRGAATGC	6.107034	-553.769927	0	T:5660.0(14.15%),B:3611.7(9.05%),P:1e-240	Tpos:99.4,Tstd:56.4,Bpos:97.4,Bstd:59.1,StrandBias:-0.1,Multiplicity:1.04
0.047	0.001	0.574	0.378
0.428	0.001	0.570	0.001
0.001	0.001	0.997	0.001
0.951	0.047	0.001	0.001
0.997	0.001	0.001	0.001
0.001	0.001	0.001	0.997
0.001	0.001	0.951	0.047
0.001	0.618	0.001	0.380
>GTGTGGTC	8-GTGTGGTC	4.124616	-456.575479	0	T:4195.0(10.49%),B:2586.3(6.48%),P:1e-198	Tpos:102.2,Tstd:56.4,Bpos:104.2,Bstd:59.8,StrandBias:-0.0,Multiplicity:1.02
0.001	0.223	0.741	0.035
0.001	0.001	0.001	0.997
0.001	0.001	0.997	0.001
0.001	0.216	0.001	0.782
0.001	0.001	0.997	0.001
0.001	0.001	0.997	0.001
0.001	0.001	0.001	0.997
0.001	0.963	0.001	0.035
>CTGATTAA	9-CTGATTAA	5.316703	-439.363970	0	T:13534.0(33.84%),B:10830.9(27.13%),P:1e-190	Tpos:100.6,Tstd:56.2,Bpos:100.3,Bstd:60.5,StrandBias:0.0,Multiplicity:1.20
0.192	0.504	0.303	0.001
0.001	0.035	0.001	0.963
0.117	0.090	0.792	0.001
0.630	0.175	0.001	0.194
0.154	0.139	0.102	0.605
0.001	0.001	0.145	0.853
0.785	0.036	0.001	0.178
0.542	0.095	0.362	0.001
>AMATACCA	10-AMATACCA	7.228395	-419.064284	0	T:4282.0(10.71%),B:2714.2(6.80%),P:1e-181	Tpos:100.5,Tstd:56.5,Bpos:99.9,Bstd:58.1,StrandBias:0.0,Multiplicity:1.04
0.961	0.001	0.037	0.001
0.512	0.486	0.001	0.001
0.926	0.001	0.072	0.001
0.001	0.001	0.001	0.997
0.610	0.001	0.001	0.388
0.001	0.867	0.131	0.001
0.003	0.918	0.039	0.040
0.631	0.001	0.161	0.207
>TTTGGCAA	11-TTTGGCAA	4.891228	-314.123739	0	T:18977.0(47.45%),B:16480.6(41.28%),P:1e-136	Tpos:99.6,Tstd:56.0,Bpos:100.3,Bstd:59.0,StrandBias:-0.0,Multiplicity:1.36
0.018	0.161	0.042	0.779
0.040	0.129	0.111	0.720
0.105	0.020	0.170	0.705
0.118	0.098	0.662	0.122
0.051	0.070	0.863	0.016
0.127	0.695	0.097	0.081
0.812	0.095	0.030	0.063
0.764	0.056	0.103	0.077
>AGGAAACC	12-AGGAAACC	5.529878	-313.485947	0	T:13466.0(33.67%),B:11170.8(27.98%),P:1e-136	Tpos:100.1,Tstd:56.2,Bpos:100.3,Bstd:58.5,StrandBias:0.0,Multiplicity:1.19
0.694	0.058	0.142	0.106
0.052	0.068	0.854	0.026
0.033	0.068	0.807	0.092
0.794	0.099	0.086	0.021
0.885	0.010	0.055	0.050
0.588	0.018	0.194	0.200
0.062	0.650	0.083	0.205
0.083	0.728	0.153	0.036
>TGACATCA	13-TGACATCA	6.648123	-283.381496	0	T:1640.0(4.10%),B:866.6(2.17%),P:1e-123	Tpos:98.3,Tstd:55.5,Bpos:95.2,Bstd:60.4,StrandBias:0.1,Multiplicity:1.03
0.001	0.029	0.001	0.969
0.001	0.001	0.896	0.102
0.997	0.001	0.001	0.001
0.001	0.997	0.001	0.001
0.867	0.001	0.131	0.001
0.001	0.001	0.001	0.997
0.001	0.997	0.001	0.001
0.920	0.001	0.078	0.001
>ATGACGTA	14-ATGACGTA	5.314506	-220.735662	0	T:4000.0(10.00%),B:2861.4(7.17%),P:1e-95	Tpos:102.0,Tstd:56.5,Bpos:99.6,Bstd:60.1,StrandBias:-0.0,Multiplicity:1.05
0.608	0.142	0.179	0.071
0.038	0.069	0.084	0.809
0.094	0.089	0.663	0.154
0.892	0.040	0.045	0.023
0.029	0.852	0.064	0.055
0.100	0.046	0.806	0.048
0.064	0.187	0.047	0.702
0.669	0.156	0.096	0.079
>CCTGCCAG	15-CCTGCCAG	5.651523	-200.326999	0	T:6322.0(15.81%),B:4958.4(12.42%),P:1e-87	Tpos:99.4,Tstd:56.0,Bpos:99.7,Bstd:59.5,StrandBias:0.0,Multiplicity:1.06
0.009	0.962	0.001	0.028
0.240	0.758	0.001	0.001
0.001	0.001	0.001	0.997
0.001	0.001	0.755	0.243
0.001	0.997	0.001	0.001
0.001	0.997	0.001	0.001
0.847	0.001	0.151	0.001
0.323	0.001	0.675	0.001
>TTTCCCGT	16-TTTCCCGT	4.946179	-181.195348	0	T:10697.0(26.75%),B:9071.7(22.72%),P:1e-78	Tpos:99.8,Tstd:56.3,Bpos:99.0,Bstd:58.9,StrandBias:0.0,Multiplicity:1.12
0.091	0.111	0.018	0.780
0.093	0.084	0.035	0.788
0.091	0.110	0.041	0.758
0.144	0.727	0.055	0.074
0.037	0.775	0.122	0.066
0.078	0.663	0.139	0.120
0.060	0.035	0.817	0.088
0.117	0.086	0.104	0.693
>CTGGGTGA	17-CTGGGTGA	6.418396	-174.026071	0	T:7416.0(18.54%),B:6044.4(15.14%),P:1e-75	Tpos:100.4,Tstd:56.5,Bpos:100.6,Bstd:59.0,StrandBias:0.0,Multiplicity:1.10
0.001	0.897	0.101	0.001
0.096	0.001	0.018	0.885
0.001	0.054	0.903	0.042
0.056	0.022	0.861	0.061
0.040	0.001	0.929	0.030
0.155	0.024	0.038	0.783
0.028	0.041	0.906	0.025
0.900	0.001	0.001	0.098
>TTGGCTCG	18-TTGGCTCG	6.063552	-156.954831	0	T:6061.0(15.16%),B:4869.2(12.20%),P:1e-68	Tpos:99.1,Tstd:55.8,Bpos:99.0,Bstd:59.9,StrandBias:0.0,Multiplicity:1.09
0.035	0.212	0.079	0.674
0.078	0.016	0.028	0.878
0.065	0.029	0.809	0.097
0.098	0.025	0.793	0.084
0.036	0.876	0.029	0.059
0.162	0.092	0.035	0.711
0.080	0.691	0.143	0.086
0.194	0.133	0.568	0.105
>NTGTTTAN	19-NTGTTTAN	4.211969	-141.782956	0	T:5465.0(13.66%),B:4383.4(10.98%),P:1e-61	Tpos:99.9,Tstd:55.8,Bpos:100.7,Bstd:59.1,StrandBias:-0.0,Multiplicity:1.06
0.197	0.295	0.236	0.271
0.093	0.224	0.176	0.507
0.124	0.148	0.586	0.142
0.176	0.145	0.178	0.501
0.142	0.122	0.162	0.574
0.133	0.090	0.116	0.661
0.578	0.175	0.106	0.141
0.256	0.301	0.257	0.186
>TCCGCCCA	20-TCCGCCCA	7.604042	-134.369320	0	T:3715.0(9.29%),B:2842.9(7.12%),P:1e-58	Tpos:99.9,Tstd:56.0,Bpos:91.1,Bstd:56.8,StrandBias:0.1,Multiplicity:1.35
0.011	0.418	0.001	0.570
0.001	0.982	0.010	0.007
0.028	0.941	0.001	0.030
0.103	0.001	0.868	0.028
0.032	0.956	0.011	0.001
0.001	0.982	0.016	0.001
0.025	0.963	0.001	0.011
0.795	0.101	0.001	0.103
>GTGGCTTT	21-GTGGCTTT	7.922767	-126.900304	0	T:1755.0(4.39%),B:1183.9(2.97%),P:1e-55	Tpos:100.6,Tstd:58.8,Bpos:103.0,Bstd:60.4,StrandBias:-0.1,Multiplicity:1.02
0.001	0.001	0.997	0.001
0.001	0.001	0.001	0.997
0.001	0.001	0.997	0.001
0.001	0.001	0.997	0.001
0.001	0.894	0.062	0.043
0.001	0.001	0.001	0.997
0.001	0.001	0.001	0.997
0.001	0.001	0.001	0.997
>CAAAGCCG	22-CAAAGCCG	6.740575	-120.381784	0	T:4770.0(11.93%),B:3832.6(9.60%),P:1e-52	Tpos:99.7,Tstd:55.8,Bpos:100.3,Bstd:60.6,StrandBias:0.0,Multiplicity:1.06
0.001	0.979	0.019	0.001
0.997	0.001	0.001	0.001
0.981	0.017	0.001	0.001
0.942	0.001	0.020	0.037
0.001	0.081	0.917	0.001
0.014	0.984	0.001	0.001
0.199	0.593	0.027	0.181
0.248	0.036	0.681	0.035
>AACAGCKC	23-AACAGCKC	6.555650	-90.628066	0	T:2868.0(7.17%),B:2232.9(5.59%),P:1e-39	Tpos:97.9,Tstd:56.5,Bpos:101.1,Bstd:60.2,StrandBias:-0.0,Multiplicity:1.02
0.955	0.001	0.043	0.001
0.776	0.001	0.170	0.053
0.001	0.997	0.001	0.001
0.571	0.151	0.163	0.115
0.209	0.191	0.454	0.146
0.139	0.452	0.152	0.257
0.033	0.001	0.531	0.435
0.033	0.759	0.004	0.204
>ACTCTGGG	24-ACTCTGGG	8.669258	-74.438140	0	T:2084.0(5.21%),B:1593.2(3.99%),P:1e-32	Tpos:97.0,Tstd:57.6,Bpos:100.2,Bstd:57.8,StrandBias:-0.1,Multiplicity:1.02
0.595	0.403	0.001	0.001
0.001	0.997	0.001	0.001
0.001	0.001	0.001	0.997
0.001	0.997	0.001	0.001
0.001	0.001	0.001	0.997
0.001	0.001	0.997	0.001
0.001	0.001	0.997	0.001
0.001	0.152	0.846	0.001
>TCMCTTCG	25-TCMCTTCG	7.358619	-54.132650	0	T:1078.0(2.70%),B:781.1(1.96%),P:1e-23	Tpos:97.2,Tstd:55.6,Bpos:101.1,Bstd:60.4,StrandBias:-0.0,Multiplicity:1.03
0.004	0.005	0.001	0.990
0.119	0.615	0.037	0.229
0.378	0.452	0.105	0.065
0.050	0.730	0.128	0.092
0.067	0.026	0.025	0.882
0.001	0.223	0.097	0.679
0.217	0.727	0.055	0.001
0.001	0.001	0.997	0.001
