# Supplementary material for: Reconstitution of pluripotency from mouse fibroblast through Sall4 overexpression
Source: Nat Commun. 2024 Dec 30;15:10787. doi: 10.1038/s41467-024-54924-5 (PMC11686038; doi:10.1038/s41467-024-54924-5)
Supplement: Supplementary file 4 — Source Data [file 41467_2024_54924_MOESM4_ESM.zip › source data/main figures/figure2/e/D0_S4.rmdup.sort.bed.motif/homerResults/motif2.similar3.motif]

>GRGAATGC	7-GRGAATGC	6.107034	-553.769927	0	T:5660.0(14.15%),B:3611.7(9.05%),P:1e-240
0.047	0.001	0.574	0.378
0.428	0.001	0.570	0.001
0.001	0.001	0.997	0.001
0.951	0.047	0.001	0.001
0.997	0.001	0.001	0.001
0.001	0.001	0.001	0.997
0.001	0.001	0.951	0.047
0.001	0.618	0.001	0.380
