# Supplementary material for: Reconstitution of pluripotency from mouse fibroblast through Sall4 overexpression
Source: Nat Commun. 2024 Dec 30;15:10787. doi: 10.1038/s41467-024-54924-5 (PMC11686038; doi:10.1038/s41467-024-54924-5)
Supplement: Supplementary file 4 — Source Data [file 41467_2024_54924_MOESM4_ESM.zip › source data/main figures/figure2/e/D0_S4.rmdup.sort.bed.motif/knownResults.txt]

Motif Name	Consensus	P-value	Log P-value	q-value (Benjamini)	# of Target Sequences with Motif(of 39991)	% of Target Sequences with Motif	# of Background Sequences with Motif(of 39935)	% of Background Sequences with Motif
Fos(bZIP)/TSC-Fos-ChIP-Seq(GSE110950)/Homer	NDATGASTCAYN	1e-3059	-7.045e+03	0.0000	8950.0	22.38%	2024.7	5.07%
Fra1(bZIP)/BT549-Fra1-ChIP-Seq(GSE46166)/Homer	NNATGASTCATH	1e-3021	-6.957e+03	0.0000	8670.0	21.68%	1918.3	4.81%
JunB(bZIP)/DendriticCells-Junb-ChIP-Seq(GSE36099)/Homer	RATGASTCAT	1e-2973	-6.846e+03	0.0000	8652.0	21.63%	1940.0	4.86%
Atf3(bZIP)/GBM-ATF3-ChIP-Seq(GSE33912)/Homer	DATGASTCATHN	1e-2948	-6.790e+03	0.0000	9542.0	23.86%	2386.4	5.98%
Fra2(bZIP)/Striatum-Fra2-ChIP-Seq(GSE43429)/Homer	GGATGACTCATC	1e-2878	-6.628e+03	0.0000	7950.0	19.88%	1679.6	4.21%
BATF(bZIP)/Th17-BATF-ChIP-Seq(GSE39756)/Homer	DATGASTCAT	1e-2838	-6.535e+03	0.0000	9403.0	23.51%	2397.8	6.01%
AP-1(bZIP)/ThioMac-PU.1-ChIP-Seq(GSE21512)/Homer	VTGACTCATC	1e-2755	-6.346e+03	0.0000	9927.0	24.82%	2733.1	6.85%
Fosl2(bZIP)/3T3L1-Fosl2-ChIP-Seq(GSE56872)/Homer	NATGASTCABNN	1e-2754	-6.342e+03	0.0000	6510.0	16.28%	1143.2	2.86%
Jun-AP1(bZIP)/K562-cJun-ChIP-Seq(GSE31477)/Homer	GATGASTCATCN	1e-2450	-5.643e+03	0.0000	5265.0	13.16%	813.2	2.04%
Bach2(bZIP)/OCILy7-Bach2-ChIP-Seq(GSE44420)/Homer	TGCTGAGTCA	1e-1168	-2.690e+03	0.0000	3343.0	8.36%	696.8	1.75%
NF-E2(bZIP)/K562-NFE2-ChIP-Seq(GSE31477)/Homer	GATGACTCAGCA	1e-403	-9.282e+02	0.0000	1123.0	2.81%	223.2	0.56%
Bach1(bZIP)/K562-Bach1-ChIP-Seq(GSE31477)/Homer	AWWNTGCTGAGTCAT	1e-366	-8.431e+02	0.0000	1014.0	2.54%	200.0	0.50%
Nrf2(bZIP)/Lymphoblast-Nrf2-ChIP-Seq(GSE37589)/Homer	HTGCTGAGTCAT	1e-336	-7.739e+02	0.0000	937.0	2.34%	186.6	0.47%
TEAD3(TEA)/HepG2-TEAD3-ChIP-Seq(Encode)/Homer	TRCATTCCAG	1e-269	-6.217e+02	0.0000	6184.0	15.46%	3929.4	9.84%
TEAD1(TEAD)/HepG2-TEAD1-ChIP-Seq(Encode)/Homer	CYRCATTCCA	1e-265	-6.104e+02	0.0000	5464.0	13.66%	3366.5	8.43%
TEAD4(TEA)/Tropoblast-Tead4-ChIP-Seq(GSE37350)/Homer	CCWGGAATGY	1e-254	-5.863e+02	0.0000	4890.0	12.23%	2946.7	7.38%
TEAD(TEA)/Fibroblast-PU.1-ChIP-Seq(Unpublished)/Homer	YCWGGAATGY	1e-243	-5.612e+02	0.0000	3855.0	9.64%	2180.8	5.46%
Atf7(bZIP)/3T3L1-Atf7-ChIP-Seq(GSE56872)/Homer	NGRTGACGTCAY	1e-232	-5.364e+02	0.0000	3069.0	7.67%	1625.5	4.07%
c-Jun-CRE(bZIP)/K562-cJun-ChIP-Seq(GSE31477)/Homer	ATGACGTCATCY	1e-225	-5.199e+02	0.0000	2183.0	5.46%	1018.4	2.55%
CREB5(bZIP)/LNCaP-CREB5.V5-ChIP-Seq(GSE137775)/Homer	VVATGACGTCAT	1e-225	-5.195e+02	0.0000	2415.0	6.04%	1177.3	2.95%
Atf2(bZIP)/3T3L1-Atf2-ChIP-Seq(GSE56872)/Homer	NRRTGACGTCAT	1e-225	-5.188e+02	0.0000	2346.0	5.87%	1130.6	2.83%
MafK(bZIP)/C2C12-MafK-ChIP-Seq(GSE36030)/Homer	GCTGASTCAGCA	1e-223	-5.158e+02	0.0000	2250.0	5.63%	1067.9	2.67%
RUNX-AML(Runt)/CD4+-PolII-ChIP-Seq(Barski_et_al.)/Homer	GCTGTGGTTW	1e-204	-4.698e+02	0.0000	4468.0	11.17%	2783.6	6.97%
NFE2L2(bZIP)/HepG2-NFE2L2-ChIP-Seq(Encode)/Homer	AWWWTGCTGAGTCAT	1e-183	-4.234e+02	0.0000	857.0	2.14%	264.7	0.66%
Atf1(bZIP)/K562-ATF1-ChIP-Seq(GSE31477)/Homer	GATGACGTCA	1e-173	-3.990e+02	0.0000	3725.0	9.31%	2301.4	5.76%
NF1(CTF)/LNCAP-NF1-ChIP-Seq(Unpublished)/Homer	CYTGGCABNSTGCCAR	1e-162	-3.748e+02	0.0000	2445.0	6.11%	1351.0	3.38%
RUNX2(Runt)/PCa-RUNX2-ChIP-Seq(GSE33889)/Homer	NWAACCACADNN	1e-156	-3.604e+02	0.0000	5108.0	12.77%	3500.0	8.77%
RUNX(Runt)/HPC7-Runx1-ChIP-Seq(GSE22178)/Homer	SAAACCACAG	1e-151	-3.494e+02	0.0000	4426.0	11.07%	2953.0	7.40%
TEAD2(TEA)/Py2T-Tead2-ChIP-Seq(GSE55709)/Homer	CCWGGAATGY	1e-150	-3.457e+02	0.0000	3036.0	7.59%	1839.3	4.61%
RUNX1(Runt)/Jurkat-RUNX1-ChIP-Seq(GSE29180)/Homer	AAACCACARM	1e-131	-3.039e+02	0.0000	5901.0	14.76%	4300.1	10.77%
JunD(bZIP)/K562-JunD-ChIP-Seq/Homer	ATGACGTCATCN	1e-125	-2.895e+02	0.0000	829.0	2.07%	318.4	0.80%
MafA(bZIP)/Islet-MafA-ChIP-Seq(GSE30298)/Homer	TGCTGACTCA	1e-105	-2.436e+02	0.0000	4852.0	12.13%	3538.9	8.86%
NFIL3(bZIP)/HepG2-NFIL3-ChIP-Seq(Encode)/Homer	VTTACGTAAYNNNNN	1e-98	-2.268e+02	0.0000	2754.0	6.89%	1808.8	4.53%
ERG(ETS)/VCaP-ERG-ChIP-Seq(GSE14097)/Homer	ACAGGAAGTG	1e-84	-1.946e+02	0.0000	8027.0	20.07%	6529.3	16.36%
NF1-halfsite(CTF)/LNCaP-NF1-ChIP-Seq(Unpublished)/Homer	YTGCCAAG	1e-80	-1.857e+02	0.0000	8483.0	21.21%	6983.5	17.49%
Fli1(ETS)/CD8-FLI-ChIP-Seq(GSE20898)/Homer	NRYTTCCGGH	1e-65	-1.497e+02	0.0000	5768.0	14.42%	4629.9	11.60%
Foxo3(Forkhead)/U2OS-Foxo3-ChIP-Seq(E-MTAB-2701)/Homer	DGTAAACA	1e-62	-1.446e+02	0.0000	3322.0	8.31%	2469.8	6.19%
KLF3(Zf)/MEF-Klf3-ChIP-Seq(GSE44748)/Homer	NRGCCCCRCCCHBNN	1e-60	-1.384e+02	0.0000	3050.0	7.63%	2250.2	5.64%
ETS1(ETS)/Jurkat-ETS1-ChIP-Seq(GSE17954)/Homer	ACAGGAAGTG	1e-59	-1.375e+02	0.0000	5387.0	13.47%	4328.9	10.84%
En1(Homeobox)/SUM149-EN1-ChIP-Seq(GSE120957)/Homer	NDCTAATTAS	1e-59	-1.370e+02	0.0000	7750.0	19.38%	6504.0	16.29%
Pdx1(Homeobox)/Islet-Pdx1-ChIP-Seq(SRA008281)/Homer	YCATYAATCA	1e-58	-1.347e+02	0.0000	4061.0	10.15%	3148.0	7.89%
CEBP(bZIP)/ThioMac-CEBPb-ChIP-Seq(GSE21512)/Homer	ATTGCGCAAC	1e-58	-1.342e+02	0.0000	2694.0	6.74%	1955.8	4.90%
KLF1(Zf)/HUDEP2-KLF1-CutnRun(GSE136251)/Homer	VDGGGYGGGGCY	1e-58	-1.340e+02	0.0000	5065.0	12.66%	4049.8	10.14%
Etv2(ETS)/ES-ER71-ChIP-Seq(GSE59402)/Homer	NNAYTTCCTGHN	1e-57	-1.314e+02	0.0000	4772.0	11.93%	3794.6	9.51%
EBF2(EBF)/BrownAdipose-EBF2-ChIP-Seq(GSE97114)/Homer	NABTCCCWDGGGAVH	1e-56	-1.292e+02	0.0000	4443.0	11.11%	3506.2	8.78%
Sp2(Zf)/HEK293-Sp2.eGFP-ChIP-Seq(Encode)/Homer	YGGCCCCGCCCC	1e-54	-1.264e+02	0.0000	7641.0	19.11%	6449.8	16.16%
GABPA(ETS)/Jurkat-GABPa-ChIP-Seq(GSE17954)/Homer	RACCGGAAGT	1e-53	-1.221e+02	0.0000	4590.0	11.48%	3664.0	9.18%
MafB(bZIP)/BMM-Mafb-ChIP-Seq(GSE75722)/Homer	WNTGCTGASTCAGCANWTTY	1e-52	-1.211e+02	0.0000	2494.0	6.24%	1817.2	4.55%
Sp1(Zf)/Promoter/Homer	GGCCCCGCCCCC	1e-52	-1.208e+02	0.0000	1844.0	4.61%	1269.2	3.18%
Foxo1(Forkhead)/RAW-Foxo1-ChIP-Seq(Fan_et_al.)/Homer	CTGTTTAC	1e-52	-1.200e+02	0.0000	8605.0	21.52%	7383.4	18.50%
Sp5(Zf)/mES-Sp5.Flag-ChIP-Seq(GSE72989)/Homer	RGKGGGCGGAGC	1e-51	-1.189e+02	0.0000	5418.0	13.55%	4427.8	11.09%
NF1:FOXA1(CTF,Forkhead)/LNCAP-FOXA1-ChIP-Seq(GSE27824)/Homer	WNTGTTTRYTTTGGCA	1e-49	-1.144e+02	0.0000	342.0	0.86%	135.1	0.34%
CRE(bZIP)/Promoter/Homer	CSGTGACGTCAC	1e-46	-1.078e+02	0.0000	1247.0	3.12%	807.6	2.02%
ETV1(ETS)/GIST48-ETV1-ChIP-Seq(GSE22441)/Homer	AACCGGAAGT	1e-46	-1.062e+02	0.0000	6844.0	17.11%	5800.3	14.53%
FOXK1(Forkhead)/HEK293-FOXK1-ChIP-Seq(GSE51673)/Homer	NVWTGTTTAC	1e-46	-1.060e+02	0.0000	4371.0	10.93%	3525.7	8.83%
CEBP:AP1(bZIP)/ThioMac-CEBPb-ChIP-Seq(GSE21512)/Homer	DRTGTTGCAA	1e-45	-1.055e+02	0.0000	3093.0	7.73%	2383.9	5.97%
Atf4(bZIP)/MEF-Atf4-ChIP-Seq(GSE35681)/Homer	MTGATGCAAT	1e-45	-1.039e+02	0.0000	1191.0	2.98%	769.8	1.93%
EWS:ERG-fusion(ETS)/CADO_ES1-EWS:ERG-ChIP-Seq(SRA014231)/Homer	ATTTCCTGTN	1e-44	-1.027e+02	0.0000	3476.0	8.69%	2732.5	6.84%
Tlx?(NR)/NPC-H3K4me1-ChIP-Seq(GSE16256)/Homer	CTGGCAGSCTGCCA	1e-43	-1.010e+02	0.0000	2312.0	5.78%	1714.5	4.29%
ETV4(ETS)/HepG2-ETV4-ChIP-Seq(ENCODE)/Homer	ACCGGAAGTG	1e-43	-1.003e+02	0.0000	5691.0	14.23%	4757.1	11.92%
Pitx1:Ebox(Homeobox,bHLH)/Hindlimb-Pitx1-ChIP-Seq(GSE41591)/Homer	YTAATTRAWWCCAGATGT	1e-43	-9.989e+01	0.0000	845.0	2.11%	504.7	1.26%
Klf4(Zf)/mES-Klf4-ChIP-Seq(GSE11431)/Homer	GCCACACCCA	1e-43	-9.984e+01	0.0000	2182.0	5.46%	1605.5	4.02%
Foxa3(Forkhead)/Liver-Foxa3-ChIP-Seq(GSE77670)/Homer	BSNTGTTTACWYWGN	1e-41	-9.510e+01	0.0000	1395.0	3.49%	952.6	2.39%
KLF5(Zf)/LoVo-KLF5-ChIP-Seq(GSE49402)/Homer	DGGGYGKGGC	1e-41	-9.469e+01	0.0000	6775.0	16.94%	5792.3	14.51%
PBX2(Homeobox)/K562-PBX2-ChIP-Seq(Encode)/Homer	RTGATTKATRGN	1e-39	-9.174e+01	0.0000	3474.0	8.69%	2769.4	6.94%
Foxa2(Forkhead)/Liver-Foxa2-ChIP-Seq(GSE25694)/Homer	CYTGTTTACWYW	1e-39	-9.138e+01	0.0000	3389.0	8.47%	2694.9	6.75%
LHX9(Homeobox)/Hct116-LHX9.V5-ChIP-Seq(GSE116822)/Homer	NGCTAATTAG	1e-39	-9.025e+01	0.0000	5881.0	14.71%	4980.1	12.48%
Ets1-distal(ETS)/CD4+-PolII-ChIP-Seq(Barski_et_al.)/Homer	MACAGGAAGT	1e-38	-8.980e+01	0.0000	1656.0	4.14%	1182.7	2.96%
Chop(bZIP)/MEF-Chop-ChIP-Seq(GSE35681)/Homer	ATTGCATCAT	1e-38	-8.950e+01	0.0000	932.0	2.33%	588.5	1.47%
Elk4(ETS)/Hela-Elk4-ChIP-Seq(GSE31477)/Homer	NRYTTCCGGY	1e-38	-8.885e+01	0.0000	2921.0	7.30%	2285.8	5.73%
Mef2d(MADS)/Retina-Mef2d-ChIP-Seq(GSE61391)/Homer	GCTATTTTTAGC	1e-38	-8.784e+01	0.0000	682.0	1.71%	397.4	1.00%
EBF(EBF)/proBcell-EBF-ChIP-Seq(GSE21978)/Homer	DGTCCCYRGGGA	1e-37	-8.723e+01	0.0000	1108.0	2.77%	733.4	1.84%
HLF(bZIP)/HSC-HLF.Flag-ChIP-Seq(GSE69817)/Homer	RTTATGYAAB	1e-37	-8.666e+01	0.0000	3149.0	7.87%	2496.8	6.25%
Foxf1(Forkhead)/Lung-Foxf1-ChIP-Seq(GSE77951)/Homer	WWATRTAAACAN	1e-36	-8.374e+01	0.0000	3728.0	9.32%	3029.5	7.59%
Elk1(ETS)/Hela-Elk1-ChIP-Seq(GSE31477)/Homer	HACTTCCGGY	1e-35	-8.217e+01	0.0000	2904.0	7.26%	2293.4	5.74%
FOXP1(Forkhead)/H9-FOXP1-ChIP-Seq(GSE31006)/Homer	NYYTGTTTACHN	1e-34	-7.945e+01	0.0000	1899.0	4.75%	1417.5	3.55%
Isl1(Homeobox)/Neuron-Isl1-ChIP-Seq(GSE31456)/Homer	CTAATKGV	1e-34	-7.939e+01	0.0000	8157.0	20.40%	7181.9	17.99%
FOXK2(Forkhead)/U2OS-FOXK2-ChIP-Seq(E-MTAB-2204)/Homer	SCHTGTTTACAT	1e-34	-7.833e+01	0.0000	2633.0	6.58%	2066.0	5.18%
Fox:Ebox(Forkhead,bHLH)/Panc1-Foxa2-ChIP-Seq(GSE47459)/Homer	NNNVCTGWGYAAACASN	1e-33	-7.716e+01	0.0000	4598.0	11.50%	3854.5	9.66%
MITF(bHLH)/MastCells-MITF-ChIP-Seq(GSE48085)/Homer	RTCATGTGAC	1e-33	-7.700e+01	0.0000	4416.0	11.04%	3687.8	9.24%
KLF6(Zf)/PDAC-KLF6-ChIP-Seq(GSE64557)/Homer	MKGGGYGTGGCC	1e-33	-7.652e+01	0.0000	5324.0	13.31%	4530.6	11.35%
Rfx2(HTH)/LoVo-RFX2-ChIP-Seq(GSE49402)/Homer	GTTGCCATGGCAACM	1e-32	-7.549e+01	0.0000	617.0	1.54%	365.1	0.91%
EHF(ETS)/LoVo-EHF-ChIP-Seq(GSE49402)/Homer	AVCAGGAAGT	1e-32	-7.502e+01	0.0000	6006.0	15.02%	5175.7	12.97%
STAT4(Stat)/CD4-Stat4-ChIP-Seq(GSE22104)/Homer	NYTTCCWGGAAR	1e-32	-7.493e+01	0.0000	3967.0	9.92%	3284.0	8.23%
CDX4(Homeobox)/ZebrafishEmbryos-Cdx4.Myc-ChIP-Seq(GSE48254)/Homer	NGYCATAAAWCH	1e-31	-7.325e+01	0.0000	3356.0	8.39%	2734.8	6.85%
RFX(HTH)/K562-RFX3-ChIP-Seq(SRA012198)/Homer	CGGTTGCCATGGCAAC	1e-31	-7.300e+01	0.0000	557.0	1.39%	323.0	0.81%
EBF1(EBF)/Near-E2A-ChIP-Seq(GSE21512)/Homer	GTCCCCWGGGGA	1e-31	-7.231e+01	0.0000	4777.0	11.94%	4043.1	10.13%
Elf4(ETS)/BMDM-Elf4-ChIP-Seq(GSE88699)/Homer	ACTTCCKGKT	1e-30	-7.094e+01	0.0000	5058.0	12.65%	4311.1	10.80%
FoxL2(Forkhead)/Ovary-FoxL2-ChIP-Seq(GSE60858)/Homer	WWTRTAAACAVG	1e-30	-6.955e+01	0.0000	3383.0	8.46%	2774.4	6.95%
Lhx3(Homeobox)/Neuron-Lhx3-ChIP-Seq(GSE31456)/Homer	ADBTAATTAR	1e-30	-6.945e+01	0.0000	6611.0	16.53%	5776.8	14.47%
Hoxc9(Homeobox)/Ainv15-Hoxc9-ChIP-Seq(GSE21812)/Homer	GGCCATAAATCA	1e-30	-6.935e+01	0.0000	1970.0	4.93%	1509.7	3.78%
FOXA1(Forkhead)/LNCAP-FOXA1-ChIP-Seq(GSE27824)/Homer	WAAGTAAACA	1e-29	-6.902e+01	0.0000	5014.0	12.54%	4280.5	10.72%
SPDEF(ETS)/VCaP-SPDEF-ChIP-Seq(SRA014231)/Homer	ASWTCCTGBT	1e-29	-6.855e+01	0.0000	4919.0	12.30%	4194.8	10.51%
FoxD3(forkhead)/ZebrafishEmbryo-Foxd3.biotin-ChIP-seq(GSE106676)/Homer	TGTTTAYTTAGC	1e-29	-6.802e+01	0.0000	3679.0	9.20%	3051.4	7.64%
ETS(ETS)/Promoter/Homer	AACCGGAAGT	1e-29	-6.739e+01	0.0000	1795.0	4.49%	1362.2	3.41%
Tcf21(bHLH)/ArterySmoothMuscle-Tcf21-ChIP-Seq(GSE61369)/Homer	NAACAGCTGG	1e-28	-6.670e+01	0.0000	4503.0	11.26%	3817.7	9.56%
EKLF(Zf)/Erythrocyte-Klf1-ChIP-Seq(GSE20478)/Homer	NWGGGTGTGGCY	1e-27	-6.417e+01	0.0000	1125.0	2.81%	796.1	1.99%
NFAT:AP1(RHD,bZIP)/Jurkat-NFATC1-ChIP-Seq(Jolma_et_al.)/Homer	SARTGGAAAAWRTGAGTCAB	1e-27	-6.381e+01	0.0000	872.0	2.18%	587.4	1.47%
Mef2c(MADS)/GM12878-Mef2c-ChIP-Seq(GSE32465)/Homer	DCYAAAAATAGM	1e-27	-6.328e+01	0.0000	1449.0	3.62%	1074.3	2.69%
Stat3(Stat)/mES-Stat3-ChIP-Seq(GSE11431)/Homer	CTTCCGGGAA	1e-27	-6.275e+01	0.0000	2277.0	5.69%	1803.9	4.52%
FOXA1(Forkhead)/MCF7-FOXA1-ChIP-Seq(GSE26831)/Homer	WAAGTAAACA	1e-27	-6.246e+01	0.0000	4060.0	10.15%	3428.8	8.59%
ELF1(ETS)/Jurkat-ELF1-ChIP-Seq(SRA014231)/Homer	AVCCGGAAGT	1e-26	-6.166e+01	0.0000	2670.0	6.68%	2160.5	5.41%
EWS:FLI1-fusion(ETS)/SK_N_MC-EWS:FLI1-ChIP-Seq(SRA014231)/Homer	VACAGGAAAT	1e-26	-6.125e+01	0.0000	2965.0	7.41%	2429.3	6.09%
Sox10(HMG)/SciaticNerve-Sox3-ChIP-Seq(GSE35132)/Homer	CCWTTGTYYB	1e-26	-6.062e+01	0.0000	7038.0	17.60%	6236.6	15.62%
DLX2(Homeobox)/BasalGanglia-Dlx2-ChIP-seq(GSE124936)/Homer	NNNTAATTAS	1e-26	-6.030e+01	0.0000	5918.0	14.80%	5177.4	12.97%
Lhx2(Homeobox)/HFSC-Lhx2-ChIP-Seq(GSE48068)/Homer	TAATTAGN	1e-25	-5.945e+01	0.0000	4214.0	10.54%	3586.3	8.98%
NFkB-p65-Rel(RHD)/ThioMac-LPS-Expression(GSE23622)/Homer	GGAAATTCCC	1e-25	-5.909e+01	0.0000	327.0	0.82%	171.3	0.43%
Stat3+il21(Stat)/CD4-Stat3-ChIP-Seq(GSE19198)/Homer	SVYTTCCNGGAARB	1e-25	-5.807e+01	0.0000	3065.0	7.66%	2534.1	6.35%
Mef2b(MADS)/HEK293-Mef2b.V5-ChIP-Seq(GSE67450)/Homer	GCTATTTTTGGM	1e-24	-5.640e+01	0.0000	2764.0	6.91%	2267.9	5.68%
Nkx6.1(Homeobox)/Islet-Nkx6.1-ChIP-Seq(GSE40975)/Homer	GKTAATGR	1e-24	-5.614e+01	0.0000	10136.0	25.34%	9243.0	23.15%
FOXM1(Forkhead)/MCF7-FOXM1-ChIP-Seq(GSE72977)/Homer	TRTTTACTTW	1e-23	-5.486e+01	0.0000	4294.0	10.74%	3685.9	9.23%
Rbpj1(?)/Panc1-Rbpj1-ChIP-Seq(GSE47459)/Homer	HTTTCCCASG	1e-23	-5.385e+01	0.0000	6640.0	16.60%	5903.2	14.79%
X-box(HTH)/NPC-H3K4me1-ChIP-Seq(GSE16256)/Homer	GGTTGCCATGGCAA	1e-23	-5.308e+01	0.0000	638.0	1.60%	418.9	1.05%
ELF3(ETS)/PDAC-ELF3-ChIP-Seq(GSE64557)/Homer	ANCAGGAAGT	1e-22	-5.202e+01	0.0000	3431.0	8.58%	2899.8	7.26%
Hoxd13(Homeobox)/ChickenMSG-Hoxd13.Flag-ChIP-Seq(GSE86088)/Homer	NCYAATAAAA	1e-22	-5.163e+01	0.0000	6157.0	15.40%	5459.2	13.68%
HOXB13(Homeobox)/ProstateTumor-HOXB13-ChIP-Seq(GSE56288)/Homer	TTTTATKRGG	1e-21	-5.046e+01	0.0000	4109.0	10.27%	3537.0	8.86%
Bcl11a(Zf)/HSPC-BCL11A-ChIP-Seq(GSE104676)/Homer	TYTGACCASWRG	1e-21	-5.037e+01	0.0000	3113.0	7.78%	2614.9	6.55%
Reverb(NR),DR2/RAW-Reverba.biotin-ChIP-Seq(GSE45914)/Homer	GTRGGTCASTGGGTCA	1e-21	-4.842e+01	0.0000	727.0	1.82%	500.9	1.25%
Tgif2(Homeobox)/mES-Tgif2-ChIP-Seq(GSE55404)/Homer	TGTCANYT	1e-20	-4.773e+01	0.0000	14670.0	36.68%	13743.6	34.43%
Unknown(Homeobox)/Limb-p300-ChIP-Seq/Homer	SSCMATWAAA	1e-19	-4.576e+01	0.0000	2485.0	6.21%	2060.6	5.16%
Ronin(THAP)/ES-Thap11-ChIP-Seq(GSE51522)/Homer	RACTACAACTCCCAGVAKGC	1e-19	-4.560e+01	0.0000	194.0	0.49%	92.4	0.23%
Npas4(bHLH)/Neuron-Npas4-ChIP-Seq(GSE127793)/Homer	NHRTCACGACDN	1e-19	-4.556e+01	0.0000	3103.0	7.76%	2629.4	6.59%
Hoxd11(Homeobox)/ChickenMSG-Hoxd11.Flag-ChIP-Seq(GSE86088)/Homer	VGCCATAAAA	1e-19	-4.499e+01	0.0000	9500.0	23.75%	8720.2	21.84%
Klf9(Zf)/GBM-Klf9-ChIP-Seq(GSE62211)/Homer	GCCACRCCCACY	1e-19	-4.455e+01	0.0000	2242.0	5.61%	1844.1	4.62%
Lhx1(Homeobox)/EmbryoCarcinoma-Lhx1-ChIP-Seq(GSE70957)/Homer	NNYTAATTAR	1e-18	-4.315e+01	0.0000	4242.0	10.61%	3705.6	9.28%
Ap4(bHLH)/AML-Tfap4-ChIP-Seq(GSE45738)/Homer	NAHCAGCTGD	1e-18	-4.274e+01	0.0000	5721.0	14.31%	5107.8	12.80%
Srebp1a(bHLH)/HepG2-Srebp1a-ChIP-Seq(GSE31477)/Homer	RTCACSCCAY	1e-18	-4.222e+01	0.0000	904.0	2.26%	664.5	1.66%
KLF14(Zf)/HEK293-KLF14.GFP-ChIP-Seq(GSE58341)/Homer	RGKGGGCGKGGC	1e-18	-4.211e+01	0.0000	8472.0	21.18%	7751.4	19.42%
PU.1(ETS)/ThioMac-PU.1-ChIP-Seq(GSE21512)/Homer	AGAGGAAGTG	1e-18	-4.208e+01	0.0000	2405.0	6.01%	2004.1	5.02%
Nanog(Homeobox)/mES-Nanog-ChIP-Seq(GSE11724)/Homer	RGCCATTAAC	1e-17	-4.049e+01	0.0000	17701.0	44.26%	16814.4	42.12%
NFkB-p65(RHD)/GM12787-p65-ChIP-Seq(GSE19485)/Homer	WGGGGATTTCCC	1e-17	-4.027e+01	0.0000	2032.0	5.08%	1672.5	4.19%
Atoh1(bHLH)/Cerebellum-Atoh1-ChIP-Seq(GSE22111)/Homer	VNRVCAGCTGGY	1e-16	-3.885e+01	0.0000	4921.0	12.30%	4375.5	10.96%
Dlx3(Homeobox)/Kerainocytes-Dlx3-ChIP-Seq(GSE89884)/Homer	NDGTAATTAC	1e-16	-3.858e+01	0.0000	2247.0	5.62%	1876.2	4.70%
Tgif1(Homeobox)/mES-Tgif1-ChIP-Seq(GSE55404)/Homer	YTGWCADY	1e-16	-3.819e+01	0.0000	13768.0	34.43%	12955.5	32.45%
Rfx6(HTH)/Min6b1-Rfx6.HA-ChIP-Seq(GSE62844)/Homer	TGTTKCCTAGCAACM	1e-16	-3.780e+01	0.0000	4892.0	12.23%	4355.8	10.91%
Rfx1(HTH)/NPC-H3K4me1-ChIP-Seq(GSE16256)/Homer	KGTTGCCATGGCAA	1e-16	-3.762e+01	0.0000	1025.0	2.56%	782.8	1.96%
Sox4(HMG)/proB-Sox4-ChIP-Seq(GSE50066)/Homer	YCTTTGTTCC	1e-15	-3.548e+01	0.0000	3493.0	8.73%	3050.3	7.64%
PAX3:FKHR-fusion(Paired,Homeobox)/Rh4-PAX3:FKHR-ChIP-Seq(GSE19063)/Homer	ACCRTGACTAATTNN	1e-14	-3.303e+01	0.0000	879.0	2.20%	669.6	1.68%
DLX5(Homeobox)/BasalGanglia-Dlx5-ChIP-seq(GSE124936)/Homer	SSTAATTA	1e-14	-3.283e+01	0.0000	2756.0	6.89%	2377.1	5.95%
Hoxa11(Homeobox)/ChickenMSG-Hoxa11.Flag-ChIP-Seq(GSE86088)/Homer	TTTTATGGCM	1e-14	-3.251e+01	0.0000	8980.0	22.45%	8334.5	20.88%
Hoxa13(Homeobox)/ChickenMSG-Hoxa13.Flag-ChIP-Seq(GSE86088)/Homer	CYHATAAAAN	1e-14	-3.250e+01	0.0000	9650.0	24.13%	8986.6	22.51%
Sox3(HMG)/NPC-Sox3-ChIP-Seq(GSE33059)/Homer	CCWTTGTY	1e-13	-3.156e+01	0.0000	7251.0	18.13%	6668.1	16.70%
NeuroG2(bHLH)/Fibroblast-NeuroG2-ChIP-Seq(GSE75910)/Homer	ACCATCTGTT	1e-13	-3.098e+01	0.0000	6946.0	17.37%	6379.5	15.98%
Smad3(MAD)/NPC-Smad3-ChIP-Seq(GSE36673)/Homer	TWGTCTGV	1e-13	-3.048e+01	0.0000	13666.0	34.17%	12944.6	32.43%
Sox9(HMG)/Limb-SOX9-ChIP-Seq(GSE73225)/Homer	AGGVNCCTTTGT	1e-13	-3.038e+01	0.0000	3761.0	9.40%	3337.2	8.36%
BHLHA15(bHLH)/NIH3T3-BHLHB8.HA-ChIP-Seq(GSE119782)/Homer	NAMCAGCTGK	1e-13	-3.035e+01	0.0000	6334.0	15.84%	5795.5	14.52%
GFY(?)/Promoter/Homer	ACTACAATTCCC	1e-12	-2.857e+01	0.0000	325.0	0.81%	212.8	0.53%
ELF5(ETS)/T47D-ELF5-ChIP-Seq(GSE30407)/Homer	ACVAGGAAGT	1e-12	-2.851e+01	0.0000	3368.0	8.42%	2979.3	7.46%
STAT1(Stat)/HelaS3-STAT1-ChIP-Seq(GSE12782)/Homer	NATTTCCNGGAAAT	1e-12	-2.847e+01	0.0000	1188.0	2.97%	959.1	2.40%
Tbr1(T-box)/Cortex-Tbr1-ChIP-Seq(GSE71384)/Homer	AAGGTGTKAA	1e-12	-2.845e+01	0.0000	5490.0	13.73%	5001.1	12.53%
Mef2a(MADS)/HL1-Mef2a.biotin-ChIP-Seq(GSE21529)/Homer	CYAAAAATAG	1e-12	-2.807e+01	0.0000	1381.0	3.45%	1135.8	2.85%
Six2(Homeobox)/NephronProgenitor-Six2-ChIP-Seq(GSE39837)/Homer	GWAAYHTGAKMC	1e-11	-2.664e+01	0.0000	4002.0	10.01%	3594.6	9.00%
Hoxd10(Homeobox)/ChickenMSG-Hoxd10.Flag-ChIP-Seq(GSE86088)/Homer	GGCMATGAAA	1e-11	-2.651e+01	0.0000	4364.0	10.91%	3940.0	9.87%
AP-2gamma(AP2)/MCF7-TFAP2C-ChIP-Seq(GSE21234)/Homer	SCCTSAGGSCAW	1e-11	-2.628e+01	0.0000	4497.0	11.24%	4069.2	10.19%
STAT6(Stat)/Macrophage-Stat6-ChIP-Seq(GSE38377)/Homer	TTCCKNAGAA	1e-10	-2.488e+01	0.0000	2118.0	5.30%	1830.3	4.58%
STAT5(Stat)/mCD4+-Stat5-ChIP-Seq(GSE12346)/Homer	RTTTCTNAGAAA	1e-10	-2.454e+01	0.0000	1396.0	3.49%	1165.2	2.92%
Hoxb4(Homeobox)/ES-Hoxb4-ChIP-Seq(GSE34014)/Homer	TGATTRATGGCY	1e-10	-2.387e+01	0.0000	873.0	2.18%	695.9	1.74%
DLX1(Homeobox)/BasalGanglia-Dlx1-ChIP-seq(GSE124936)/Homer	NSNNTAATTA	1e-10	-2.372e+01	0.0000	4950.0	12.38%	4526.7	11.34%
Sox15(HMG)/CPA-Sox15-ChIP-Seq(GSE62909)/Homer	RAACAATGGN	1e-10	-2.359e+01	0.0000	4278.0	10.70%	3883.3	9.73%
Sox6(HMG)/Myotubes-Sox6-ChIP-Seq(GSE32627)/Homer	CCATTGTTNY	1e-10	-2.346e+01	0.0000	6398.0	16.00%	5925.5	14.84%
Cdx2(Homeobox)/mES-Cdx2-ChIP-Seq(GSE14586)/Homer	GYMATAAAAH	1e-10	-2.314e+01	0.0000	2379.0	5.95%	2085.7	5.22%
COUP-TFII(NR)/K562-NR2F1-ChIP-Seq(Encode)/Homer	GKBCARAGGTCA	1e-9	-2.299e+01	0.0000	6339.0	15.85%	5873.7	14.71%
AP-2alpha(AP2)/Hela-AP2alpha-ChIP-Seq(GSE31477)/Homer	ATGCCCTGAGGC	1e-9	-2.139e+01	0.0000	3334.0	8.34%	3001.3	7.52%
Unknown-ESC-element(?)/mES-Nanog-ChIP-Seq(GSE11724)/Homer	CACAGCAGGGGG	1e-9	-2.107e+01	0.0000	2556.0	6.39%	2266.6	5.68%
Hoxa9(Homeobox)/ChickenMSG-Hoxa9.Flag-ChIP-Seq(GSE86088)/Homer	RGCAATNAAA	1e-8	-2.043e+01	0.0000	10803.0	27.01%	10261.0	25.70%
EAR2(NR)/K562-NR2F6-ChIP-Seq(Encode)/Homer	NRBCARRGGTCA	1e-8	-2.039e+01	0.0000	5853.0	14.64%	5431.8	13.61%
Tcf7(HMG)/GM12878-TCF7-ChIP-Seq(Encode)/Homer	CTTTGATGTGSB	1e-8	-2.034e+01	0.0000	1455.0	3.64%	1241.3	3.11%
TRPS1(Zf)/MCF7-TRPS1-ChIP-Seq(GSE107013)/Homer	AGATAAGANN	1e-8	-2.031e+01	0.0000	7434.0	18.59%	6967.0	17.45%
TCF4(bHLH)/SHSY5Y-TCF4-ChIP-Seq(GSE96915)/Homer	SMCATCTGKH	1e-8	-2.010e+01	0.0000	7045.0	17.62%	6591.4	16.51%
OCT:OCT-short(POU,Homeobox)/NPC-OCT6-ChIP-Seq(GSE43916)/Homer	ATGCATWATGCATRW	1e-8	-1.973e+01	0.0000	2203.0	5.51%	1943.4	4.87%
SCL(bHLH)/HPC7-Scl-ChIP-Seq(GSE13511)/Homer	AVCAGCTG	1e-8	-1.924e+01	0.0000	19995.0	50.00%	19384.5	48.56%
Gata4(Zf)/Heart-Gata4-ChIP-Seq(GSE35151)/Homer	NBWGATAAGR	1e-7	-1.823e+01	0.0000	3643.0	9.11%	3324.2	8.33%
STAT6(Stat)/CD4-Stat6-ChIP-Seq(GSE22104)/Homer	ABTTCYYRRGAA	1e-7	-1.819e+01	0.0000	1997.0	4.99%	1760.1	4.41%
Egr1(Zf)/K562-Egr1-ChIP-Seq(GSE32465)/Homer	TGCGTGGGYG	1e-7	-1.771e+01	0.0000	3090.0	7.73%	2800.8	7.02%
Six4(Homeobox)/MCF7-SIX4-ChIP-Seq(Encode)/Homer	TGWAAYCTGABACCB	1e-7	-1.758e+01	0.0000	221.0	0.55%	149.8	0.38%
Sox2(HMG)/mES-Sox2-ChIP-Seq(GSE11431)/Homer	BCCATTGTTC	1e-7	-1.743e+01	0.0000	3538.0	8.85%	3231.8	8.10%
Maz(Zf)/HepG2-Maz-ChIP-Seq(GSE31477)/Homer	GGGGGGGG	1e-7	-1.736e+01	0.0000	6062.0	15.16%	5669.3	14.20%
Sox17(HMG)/Endoderm-Sox17-ChIP-Seq(GSE61475)/Homer	CCATTGTTYB	1e-7	-1.714e+01	0.0000	2852.0	7.13%	2578.5	6.46%
GLIS3(Zf)/Thyroid-Glis3.GFP-ChIP-Seq(GSE103297)/Homer	CTCCCTGGGAGGCCN	1e-7	-1.679e+01	0.0000	6032.0	15.08%	5647.3	14.15%
Myf5(bHLH)/GM-Myf5-ChIP-Seq(GSE24852)/Homer	BAACAGCTGT	1e-7	-1.659e+01	0.0000	3093.0	7.73%	2813.6	7.05%
Bcl6(Zf)/Liver-Bcl6-ChIP-Seq(GSE31578)/Homer	NNNCTTTCCAGGAAA	1e-7	-1.659e+01	0.0000	5910.0	14.78%	5532.0	13.86%
IRF:BATF(IRF:bZIP)/pDC-Irf8-ChIP-Seq(GSE66899)/Homer	CTTTCANTATGACTV	1e-7	-1.652e+01	0.0000	464.0	1.16%	359.7	0.90%
HRE(HSF)/Striatum-HSF1-ChIP-Seq(GSE38000)/Homer	TTCTAGAABNTTCTA	1e-7	-1.650e+01	0.0000	897.0	2.24%	748.3	1.87%
Gata1(Zf)/K562-GATA1-ChIP-Seq(GSE18829)/Homer	SAGATAAGRV	1e-7	-1.625e+01	0.0000	2162.0	5.41%	1930.3	4.84%
GFX(?)/Promoter/Homer	ATTCTCGCGAGA	1e-7	-1.625e+01	0.0000	72.0	0.18%	37.0	0.09%
Usf2(bHLH)/C2C12-Usf2-ChIP-Seq(GSE36030)/Homer	GTCACGTGGT	1e-7	-1.615e+01	0.0000	1363.0	3.41%	1180.5	2.96%
ZNF711(Zf)/SHSY5Y-ZNF711-ChIP-Seq(GSE20673)/Homer	AGGCCTAG	1e-6	-1.600e+01	0.0000	7684.0	19.21%	7268.3	18.21%
RORg(NR)/Liver-Rorc-ChIP-Seq(GSE101115)/Homer	WAABTAGGTCAV	1e-6	-1.580e+01	0.0000	357.0	0.89%	268.2	0.67%
Six1(Homeobox)/Myoblast-Six1-ChIP-Chip(GSE20150)/Homer	GKVTCADRTTWC	1e-6	-1.518e+01	0.0000	1016.0	2.54%	864.8	2.17%
Gata2(Zf)/K562-GATA2-ChIP-Seq(GSE18829)/Homer	BBCTTATCTS	1e-6	-1.503e+01	0.0000	2396.0	5.99%	2162.4	5.42%
ZFX(Zf)/mES-Zfx-ChIP-Seq(GSE11431)/Homer	AGGCCTRG	1e-6	-1.489e+01	0.0000	5436.0	13.59%	5092.3	12.76%
Foxh1(Forkhead)/hESC-FOXH1-ChIP-Seq(GSE29422)/Homer	NNTGTGGATTSS	1e-6	-1.484e+01	0.0000	2307.0	5.77%	2079.1	5.21%
MyoG(bHLH)/C2C12-MyoG-ChIP-Seq(GSE36024)/Homer	AACAGCTG	1e-6	-1.481e+01	0.0000	4670.0	11.68%	4350.6	10.90%
CArG(MADS)/PUER-Srf-ChIP-Seq(Sullivan_et_al.)/Homer	CCATATATGGNM	1e-6	-1.480e+01	0.0000	1124.0	2.81%	966.2	2.42%
ZBTB18(Zf)/HEK293-ZBTB18.GFP-ChIP-Seq(GSE58341)/Homer	AACATCTGGA	1e-6	-1.467e+01	0.0000	2255.0	5.64%	2031.0	5.09%
NFY(CCAAT)/Promoter/Homer	RGCCAATSRG	1e-6	-1.440e+01	0.0000	3474.0	8.69%	3200.1	8.02%
ETS:RUNX(ETS,Runt)/Jurkat-RUNX1-ChIP-Seq(GSE17954)/Homer	RCAGGATGTGGT	1e-6	-1.430e+01	0.0000	435.0	1.09%	341.3	0.86%
Tcf12(bHLH)/GM12878-Tcf12-ChIP-Seq(GSE32465)/Homer	VCAGCTGYTG	1e-6	-1.397e+01	0.0000	4144.0	10.36%	3851.5	9.65%
NRF1(NRF)/MCF7-NRF1-ChIP-Seq(Unpublished)/Homer	CTGCGCATGCGC	1e-6	-1.396e+01	0.0000	683.0	1.71%	565.7	1.42%
LEF1(HMG)/H1-LEF1-ChIP-Seq(GSE64758)/Homer	CCTTTGATST	1e-5	-1.377e+01	0.0000	2880.0	7.20%	2637.0	6.61%
RAR:RXR(NR),DR5/ES-RAR-ChIP-Seq(GSE56893)/Homer	RGGTCADNNAGAGGTCAV	1e-5	-1.363e+01	0.0000	135.0	0.34%	87.7	0.22%
Srebp2(bHLH)/HepG2-Srebp2-ChIP-Seq(GSE31477)/Homer	CGGTCACSCCAC	1e-5	-1.323e+01	0.0000	548.0	1.37%	447.0	1.12%
SpiB(ETS)/OCILY3-SPIB-ChIP-Seq(GSE56857)/Homer	AAAGRGGAAGTG	1e-5	-1.233e+01	0.0000	965.0	2.41%	833.7	2.09%
HOXA2(Homeobox)/mES-Hoxa2-ChIP-Seq(Donaldson_et_al.)/Homer	GYCATCMATCAT	1e-5	-1.222e+01	0.0000	413.0	1.03%	329.8	0.83%
Smad2(MAD)/ES-SMAD2-ChIP-Seq(GSE29422)/Homer	CTGTCTGG	1e-5	-1.222e+01	0.0000	7233.0	18.09%	6884.3	17.25%
Tbx20(T-box)/Heart-Tbx20-ChIP-Seq(GSE29636)/Homer	GGTGYTGACAGS	1e-5	-1.213e+01	0.0000	1011.0	2.53%	877.2	2.20%
Tbet(T-box)/CD8-Tbet-ChIP-Seq(GSE33802)/Homer	AGGTGTGAAM	1e-5	-1.210e+01	0.0000	4271.0	10.68%	3997.6	10.01%
Gata6(Zf)/HUG1N-GATA6-ChIP-Seq(GSE51936)/Homer	YCTTATCTBN	1e-5	-1.163e+01	0.0000	3243.0	8.11%	3008.1	7.54%
Twist2(bHLH)/Myoblast-Twist2.Ty1-ChIP-Seq(GSE127998)/Homer	MCAGCTGBYH	1e-4	-1.139e+01	0.0000	7907.0	19.77%	7559.9	18.94%
Egr2(Zf)/Thymocytes-Egr2-ChIP-Seq(GSE34254)/Homer	NGCGTGGGCGGR	1e-4	-1.135e+01	0.0000	837.0	2.09%	720.3	1.80%
Zfp281(Zf)/ES-Zfp281-ChIP-Seq(GSE81042)/Homer	CCCCTCCCCCAC	1e-4	-1.109e+01	0.0000	1148.0	2.87%	1012.4	2.54%
MyoD(bHLH)/Myotube-MyoD-ChIP-Seq(GSE21614)/Homer	RRCAGCTGYTSY	1e-4	-1.101e+01	0.0000	3371.0	8.43%	3139.4	7.86%
ZNF317(Zf)/HEK293-ZNF317.GFP-ChIP-Seq(GSE58341)/Homer	GTCWGCTGTYYCTCT	1e-4	-1.090e+01	0.0000	376.0	0.94%	301.9	0.76%
Hand2(bHLH)/Mesoderm-Hand2-ChIP-Seq(GSE61475)/Homer	TGACANARRCCAGRC	1e-4	-1.068e+01	0.0000	2038.0	5.10%	1860.1	4.66%
HOXA1(Homeobox)/mES-Hoxa1-ChIP-Seq(SRP084292)/Homer	TGATKGATGR	1e-4	-1.060e+01	0.0001	978.0	2.45%	856.7	2.15%
WT1(Zf)/Kidney-WT1-ChIP-Seq(GSE90016)/Homer	MCTCCCMCRCAB	1e-4	-1.053e+01	0.0001	2620.0	6.55%	2420.1	6.06%
ZNF322(Zf)/HEK293-ZNF322.GFP-ChIP-Seq(GSE58341)/Homer	GAGCCTGGTACTGWGCCTGR	1e-4	-1.028e+01	0.0001	1268.0	3.17%	1131.3	2.83%
TCFL2(HMG)/K562-TCF7L2-ChIP-Seq(GSE29196)/Homer	ACWTCAAAGG	1e-4	-1.028e+01	0.0001	400.0	1.00%	325.8	0.82%
E2F3(E2F)/MEF-E2F3-ChIP-Seq(GSE71376)/Homer	BTKGGCGGGAAA	1e-4	-1.012e+01	0.0001	2194.0	5.49%	2015.7	5.05%
COUP-TFII(NR)/Artia-Nr2f2-ChIP-Seq(GSE46497)/Homer	AGRGGTCA	1e-4	-9.811e+00	0.0001	7367.0	18.42%	7057.6	17.68%
PAX5(Paired,Homeobox)/GM12878-PAX5-ChIP-Seq(GSE32465)/Homer	GCAGCCAAGCRTGACH	1e-4	-9.714e+00	0.0001	1555.0	3.89%	1408.8	3.53%
GRE(NR),IR3/RAW264.7-GRE-ChIP-Seq(Unpublished)/Homer	VAGRACAKWCTGTYC	1e-4	-9.684e+00	0.0001	917.0	2.29%	805.9	2.02%
PAX5(Paired,Homeobox),condensed/GM12878-PAX5-ChIP-Seq(GSE32465)/Homer	GTCACGCTCSCTGM	1e-4	-9.512e+00	0.0001	491.0	1.23%	411.3	1.03%
GATA(Zf),IR3/iTreg-Gata3-ChIP-Seq(GSE20898)/Homer	NNNNNBAGATAWYATCTVHN	1e-4	-9.505e+00	0.0001	527.0	1.32%	444.2	1.11%
NFAT(RHD)/Jurkat-NFATC1-ChIP-Seq(Jolma_et_al.)/Homer	ATTTTCCATT	1e-4	-9.452e+00	0.0002	3300.0	8.25%	3090.7	7.74%
Pitx1(Homeobox)/Chicken-Pitx1-ChIP-Seq(GSE38910)/Homer	TAATCCCN	1e-4	-9.397e+00	0.0002	17128.0	42.83%	16725.5	41.90%
Sox21(HMG)/ESC-SOX21-ChIP-Seq(GSE110505)/Homer	BCCWTTGTBYKV	1e-4	-9.388e+00	0.0002	7362.0	18.41%	7060.2	17.69%
HRE(HSF)/HepG2-HSF1-ChIP-Seq(GSE31477)/Homer	BSTTCTRGAABVTTCYAGAA	1e-4	-9.385e+00	0.0002	637.0	1.59%	546.8	1.37%
GATA3(Zf)/iTreg-Gata3-ChIP-Seq(GSE20898)/Homer	AGATAASR	1e-4	-9.325e+00	0.0002	5378.0	13.45%	5117.0	12.82%
Oct4:Sox17(POU,Homeobox,HMG)/F9-Sox17-ChIP-Seq(GSE44553)/Homer	CCATTGTATGCAAAT	1e-4	-9.324e+00	0.0002	433.0	1.08%	359.0	0.90%
Tcf3(HMG)/mES-Tcf3-ChIP-Seq(GSE11724)/Homer	ASWTCAAAGG	1e-3	-9.130e+00	0.0002	1140.0	2.85%	1019.7	2.55%
Sox7(HMG)/ESC-Sox7-ChIP-Seq(GSE133899)/Homer	VVRRAACAATGG	1e-3	-9.099e+00	0.0002	1163.0	2.91%	1041.0	2.61%
Barx1(Homeobox)/Stomach-Barx1.3xFlag-ChIP-Seq(GSE69483)/Homer	AAACMATTAN	1e-3	-8.753e+00	0.0003	1664.0	4.16%	1521.4	3.81%
RXR(NR),DR1/3T3L1-RXR-ChIP-Seq(GSE13511)/Homer	TAGGGCAAAGGTCA	1e-3	-8.436e+00	0.0004	4571.0	11.43%	4342.7	10.88%
ZBTB33(Zf)/GM12878-ZBTB33-ChIP-Seq(GSE32465)/Homer	GGVTCTCGCGAGAAC	1e-3	-8.365e+00	0.0004	162.0	0.41%	121.4	0.30%
Smad4(MAD)/ESC-SMAD4-ChIP-Seq(GSE29422)/Homer	VBSYGTCTGG	1e-3	-8.201e+00	0.0005	7384.0	18.46%	7105.3	17.80%
Zic3(Zf)/mES-Zic3-ChIP-Seq(GSE37889)/Homer	GGCCYCCTGCTGDGH	1e-3	-7.824e+00	0.0007	2449.0	6.12%	2287.2	5.73%
ZSCAN22(Zf)/HEK293-ZSCAN22.GFP-ChIP-Seq(GSE58341)/Homer	SMCAGTCWGAKGGAGGAGGC	1e-3	-7.804e+00	0.0008	291.0	0.73%	238.0	0.60%
E-box(bHLH)/Promoter/Homer	SSGGTCACGTGA	1e-3	-7.650e+00	0.0009	308.0	0.77%	253.3	0.63%
AMYB(HTH)/Testes-AMYB-ChIP-Seq(GSE44588)/Homer	TGGCAGTTGG	1e-3	-7.471e+00	0.0010	6650.0	16.63%	6398.7	16.03%
NeuroD1(bHLH)/Islet-NeuroD1-ChIP-Seq(GSE30298)/Homer	GCCATCTGTT	1e-3	-7.304e+00	0.0012	3470.0	8.68%	3286.9	8.23%
ZNF416(Zf)/HEK293-ZNF416.GFP-ChIP-Seq(GSE58341)/Homer	WDNCTGGGCA	1e-3	-7.199e+00	0.0014	6095.0	15.24%	5858.8	14.68%
TFE3(bHLH)/MEF-TFE3-ChIP-Seq(GSE75757)/Homer	GTCACGTGACYV	1e-3	-6.938e+00	0.0018	381.0	0.95%	323.1	0.81%
TATA-Box(TBP)/Promoter/Homer	CCTTTTAWAGSC	1e-3	-6.933e+00	0.0018	4817.0	12.04%	4609.4	11.55%
PBX1(Homeobox)/MCF7-PBX1-ChIP-Seq(GSE28007)/Homer	GSCTGTCACTCA	1e-2	-6.787e+00	0.0020	391.0	0.98%	333.9	0.84%
Pax8(Paired,Homeobox)/Thyroid-Pax8-ChIP-Seq(GSE26938)/Homer	GTCATGCHTGRCTGS	1e-2	-6.614e+00	0.0024	1394.0	3.49%	1284.1	3.22%
Brachyury(T-box)/Mesoendoderm-Brachyury-ChIP-exo(GSE54963)/Homer	ANTTMRCASBNNNGTGYKAAN	1e-2	-6.544e+00	0.0026	1081.0	2.70%	985.5	2.47%
RORgt(NR)/EL4-RORgt.Flag-ChIP-Seq(GSE56019)/Homer	AAYTAGGTCA	1e-2	-6.478e+00	0.0027	499.0	1.25%	435.9	1.09%
RORgt(NR)/EL4-RORgt.Flag-ChIP-Seq(GSE56019)/Homer	AAYTAGGTCA	1e-2	-6.478e+00	0.0027	499.0	1.25%	435.9	1.09%
Nur77(NR)/K562-NR4A1-ChIP-Seq(GSE31363)/Homer	TGACCTTTNCNT	1e-2	-6.406e+00	0.0029	669.0	1.67%	595.9	1.49%
Zic(Zf)/Cerebellum-ZIC1.2-ChIP-Seq(GSE60731)/Homer	CCTGCTGAGH	1e-2	-6.329e+00	0.0031	3684.0	9.21%	3511.2	8.80%
ETS:E-box(ETS,bHLH)/HPC7-Scl-ChIP-Seq(GSE22178)/Homer	AGGAARCAGCTG	1e-2	-6.169e+00	0.0037	356.0	0.89%	304.5	0.76%
p53(p53)/Saos-p53-ChIP-Seq(GSE15780)/Homer	RRCATGYCYRGRCATGYYYN	1e-2	-5.936e+00	0.0046	401.0	1.00%	347.8	0.87%
p53(p53)/Saos-p53-ChIP-Seq/Homer	RRCATGYCYRGRCATGYYYN	1e-2	-5.936e+00	0.0046	401.0	1.00%	347.8	0.87%
Zfp809(Zf)/ES-Zfp809-ChIP-Seq(GSE70799)/Homer	GGGGCTYGKCTGGGA	1e-2	-5.834e+00	0.0051	792.0	1.98%	716.6	1.80%
PU.1-IRF(ETS:IRF)/Bcell-PU.1-ChIP-Seq(GSE21512)/Homer	MGGAAGTGAAAC	1e-2	-5.811e+00	0.0051	5468.0	13.67%	5271.2	13.20%
BMYB(HTH)/Hela-BMYB-ChIP-Seq(GSE27030)/Homer	NHAACBGYYV	1e-2	-5.702e+00	0.0057	6338.0	15.85%	6130.5	15.36%
RORa(NR)/Liver-Rora-ChIP-Seq(GSE101115)/Homer	AAWCTAGGTCARDNN	1e-2	-5.681e+00	0.0058	502.0	1.26%	443.3	1.11%
IRF2(IRF)/Erythroblas-IRF2-ChIP-Seq(GSE36985)/Homer	GAAASYGAAASY	1e-2	-5.559e+00	0.0065	390.0	0.98%	339.3	0.85%
PPARE(NR),DR1/3T3L1-Pparg-ChIP-Seq(GSE13511)/Homer	TGACCTTTGCCCCA	1e-2	-5.519e+00	0.0068	3771.0	9.43%	3611.5	9.05%
ZKSCAN1(Zf)/HepG2-ZKSCAN1-ChIP-Seq(Encode)/Homer	GCACAYAGTAGGKCY	1e-2	-5.252e+00	0.0088	109.0	0.27%	84.1	0.21%
IRF1(IRF)/PBMC-IRF1-ChIP-Seq(GSE43036)/Homer	GAAAGTGAAAGT	1e-2	-5.183e+00	0.0094	493.0	1.23%	438.0	1.10%
E2F6(E2F)/Hela-E2F6-ChIP-Seq(GSE31477)/Homer	GGCGGGAARN	1e-2	-5.110e+00	0.0101	1848.0	4.62%	1741.8	4.36%
E2F7(E2F)/Hela-E2F7-ChIP-Seq(GSE32673)/Homer	VDTTTCCCGCCA	1e-2	-5.085e+00	0.0103	389.0	0.97%	341.5	0.86%
HIC1(Zf)/Treg-ZBTB29-ChIP-Seq(GSE99889)/Homer	TGCCAGCB	1e-2	-5.075e+00	0.0104	8914.0	22.29%	8691.1	21.77%
Gfi1b(Zf)/HPC7-Gfi1b-ChIP-Seq(GSE22178)/Homer	MAATCACTGC	1e-2	-5.035e+00	0.0108	2620.0	6.55%	2494.1	6.25%
GRE(NR),IR3/A549-GR-ChIP-Seq(GSE32465)/Homer	NRGVACABNVTGTYCY	1e-2	-5.021e+00	0.0109	496.0	1.24%	442.8	1.11%
Hoxa10(Homeobox)/ChickenMSG-Hoxa10.Flag-ChIP-Seq(GSE86088)/Homer	GGYAATGAAA	1e-2	-4.941e+00	0.0117	2008.0	5.02%	1899.3	4.76%
HIF2a(bHLH)/785_O-HIF2a-ChIP-Seq(GSE34871)/Homer	GCACGTACCC	1e-2	-4.903e+00	0.0121	1268.0	3.17%	1182.8	2.96%
ZNF652/HepG2-ZNF652.Flag-ChIP-Seq(Encode)/Homer	TTAACCCTTTVNKKN	1e-2	-4.848e+00	0.0128	836.0	2.09%	767.9	1.92%
ZNF136(Zf)/HEK293-ZNF136.GFP-ChIP-Seq(GSE58341)/Homer	YTKGATAHAGTATTCTWGGTNGGCA	1e-2	-4.829e+00	0.0130	266.0	0.67%	228.7	0.57%
PGR(NR)/EndoStromal-PGR-ChIP-Seq(GSE69539)/Homer	AAGAACATWHTGTTC	1e-1	-4.530e+00	0.0174	866.0	2.17%	799.3	2.00%
USF1(bHLH)/GM12878-Usf1-ChIP-Seq(GSE32465)/Homer	SGTCACGTGR	1e-1	-4.447e+00	0.0189	1805.0	4.51%	1709.8	4.28%
ZNF7(Zf)/HepG2-ZNF7.Flag-ChIP-Seq(Encode)/Homer	CTGCCWVCTTTTRTA	1e-1	-4.422e+00	0.0193	1974.0	4.94%	1874.1	4.69%
HNF1b(Homeobox)/PDAC-HNF1B-ChIP-Seq(GSE64557)/Homer	GTTAATNATTAA	1e-1	-4.358e+00	0.0205	404.0	1.01%	360.8	0.90%
Zic2(Zf)/ESC-Zic2-ChIP-Seq(SRP197560)/Homer	CHCAGCRGGRGG	1e-1	-4.127e+00	0.0257	1886.0	4.72%	1793.3	4.49%
Olig2(bHLH)/Neuron-Olig2-ChIP-Seq(GSE30882)/Homer	RCCATMTGTT	1e-1	-4.100e+00	0.0263	8288.0	20.72%	8101.4	20.29%
ZNF519(Zf)/HEK293-ZNF519.GFP-ChIP-Seq(GSE58341)/Homer	GAGSCCGAGC	1e-1	-3.939e+00	0.0308	907.0	2.27%	845.2	2.12%
LXRE(NR),DR4/RAW-LXRb.biotin-ChIP-Seq(GSE21512)/Homer	RGGTTACTANAGGTCA	1e-1	-3.927e+00	0.0311	196.0	0.49%	168.9	0.42%
EBNA1(EBV-virus)/Raji-EBNA1-ChIP-Seq(GSE30709)/Homer	GGYAGCAYDTGCTDCCCNNN	1e-1	-3.850e+00	0.0334	70.0	0.18%	54.3	0.14%
OCT:OCT(POU,Homeobox,IR1)/NPC-Brn2-ChIP-Seq(GSE35496)/Homer	ATGAATWATTCATGA	1e-1	-3.767e+00	0.0362	49.0	0.12%	36.2	0.09%
ISRE(IRF)/ThioMac-LPS-Expression(GSE23622)/Homer	AGTTTCASTTTC	1e-1	-3.752e+00	0.0366	209.0	0.52%	181.5	0.45%
Brn2(POU,Homeobox)/NPC-Brn2-ChIP-Seq(GSE35496)/Homer	ATGAATATTC	1e-1	-3.732e+00	0.0372	256.0	0.64%	225.4	0.56%
IRF4(IRF)/GM12878-IRF4-ChIP-Seq(GSE32465)/Homer	ACTGAAACCA	1e-1	-3.724e+00	0.0374	1627.0	4.07%	1547.4	3.88%
Tbx21(T-box)/GM12878-TBX21-ChIP-Seq(Encode)/Homer	AGGTGTGAAA	1e-1	-3.692e+00	0.0385	3732.0	9.33%	3612.4	9.05%
DMRT1(DM)/Testis-DMRT1-ChIP-Seq(GSE64892)/Homer	TWGHWACAWTGTWDC	1e-1	-3.603e+00	0.0419	848.0	2.12%	792.7	1.99%
p53(p53)/mES-cMyc-ChIP-Seq(GSE11431)/Homer	ACATGCCCGGGCAT	1e-1	-3.552e+00	0.0439	78.0	0.20%	62.2	0.16%
MafF(bZIP)/HepG2-MafF-ChIP-Seq(GSE31477)/Homer	HWWGTCAGCAWWTTT	1e-1	-3.454e+00	0.0483	904.0	2.26%	848.4	2.13%
IRF8(IRF)/BMDM-IRF8-ChIP-Seq(GSE77884)/Homer	GRAASTGAAAST	1e-1	-3.342e+00	0.0538	1161.0	2.90%	1099.4	2.75%
p73(p53)/Trachea-p73-ChIP-Seq(PRJNA310161)/Homer	NRRRCAWGTCCDGRCATGYY	1e-1	-3.257e+00	0.0584	207.0	0.52%	182.4	0.46%
Phox2b(Homeobox)/CLBGA-PHOX2B-ChIP-Seq(GSE90683)/Homer	TTAATTNAATTA	1e-1	-3.073e+00	0.0700	484.0	1.21%	447.5	1.12%
T1ISRE(IRF)/ThioMac-Ifnb-Expression/Homer	ACTTTCGTTTCT	1e-1	-3.053e+00	0.0712	40.0	0.10%	30.2	0.08%
IRF3(IRF)/BMDM-Irf3-ChIP-Seq(GSE67343)/Homer	AGTTTCAKTTTC	1e-1	-3.044e+00	0.0716	1103.0	2.76%	1047.5	2.62%
FXR(NR),IR1/Liver-FXR-ChIP-Seq(Chong_et_al.)/Homer	AGGTCANTGACCTB	1e-1	-3.015e+00	0.0734	1456.0	3.64%	1392.4	3.49%
ZFP3(Zf)/HEK293-ZFP3.GFP-ChIP-Seq(GSE58341)/Homer	GGGTTTTGAAGGATGARTAGGAGTT	1e-1	-2.965e+00	0.0769	8.0	0.02%	4.4	0.01%
GFY-Staf(?,Zf)/Promoter/Homer	RACTACAATTCCCAGAAKGC	1e-1	-2.953e+00	0.0776	280.0	0.70%	253.3	0.63%
bZIP:IRF(bZIP,IRF)/Th17-BatF-ChIP-Seq(GSE39756)/Homer	NAGTTTCABTHTGACTNW	1e-1	-2.878e+00	0.0834	1721.0	4.30%	1654.5	4.14%
THRb(NR)/HepG2-THRb.Flag-ChIP-Seq(Encode)/Homer	GGTCACCTGAGGTCA	1e-1	-2.829e+00	0.0872	2333.0	5.83%	2256.4	5.65%
Eomes(T-box)/H9-Eomes-ChIP-Seq(GSE26097)/Homer	ATTAACACCT	1e-1	-2.828e+00	0.0872	8231.0	20.58%	8090.2	20.27%
HNF4a(NR),DR1/HepG2-HNF4a-ChIP-Seq(GSE25021)/Homer	CARRGKBCAAAGTYCA	1e-1	-2.806e+00	0.0887	1903.0	4.76%	1834.9	4.60%
Pknox1(Homeobox)/ES-Prep1-ChIP-Seq(GSE63282)/Homer	SCTGTCAVTCAV	1e-1	-2.740e+00	0.0944	1011.0	2.53%	962.9	2.41%
NFkB-p50,p52(RHD)/Monocyte-p50-ChIP-Chip(Schreiber_et_al.)/Homer	GGGGGAATCCCC	1e-1	-2.740e+00	0.0944	364.0	0.91%	335.8	0.84%
Prop1(Homeobox)/GHFT1-PROP1.biotin-ChIP-Seq(GSE77302)/Homer	NTAATBNAATTA	1e-1	-2.704e+00	0.0972	1641.0	4.10%	1579.8	3.96%
Arnt:Ahr(bHLH)/MCF7-Arnt-ChIP-Seq(Lo_et_al.)/Homer	TBGCACGCAA	1e-1	-2.587e+00	0.1089	2514.0	6.29%	2440.0	6.11%
TR4(NR),DR1/Hela-TR4-ChIP-Seq(GSE24685)/Homer	GAGGTCAAAGGTCA	1e-1	-2.556e+00	0.1120	467.0	1.17%	436.5	1.09%
OCT:OCT(POU,Homeobox)/NPC-Brn1-ChIP-Seq(GSE35496)/Homer	ATGAATATTCATGAG	1e-1	-2.403e+00	0.1300	22.0	0.06%	16.6	0.04%
GATA(Zf),IR4/iTreg-Gata3-ChIP-Seq(GSE20898)/Homer	NAGATWNBNATCTNN	1e-1	-2.337e+00	0.1385	234.0	0.59%	214.3	0.54%
Rfx5(HTH)/GM12878-Rfx5-ChIP-Seq(GSE31477)/Homer	SCCTAGCAACAG	1e0	-2.245e+00	0.1513	1623.0	4.06%	1571.9	3.94%
THRa(NR)/C17.2-THRa-ChIP-Seq(GSE38347)/Homer	GGTCANYTGAGGWCA	1e0	-1.988e+00	0.1951	1691.0	4.23%	1644.5	4.12%
MYB(HTH)/ERMYB-Myb-ChIPSeq(GSE22095)/Homer	GGCVGTTR	1e0	-1.820e+00	0.2299	7372.0	18.43%	7282.6	18.24%
NRF(NRF)/Promoter/Homer	STGCGCATGCGC	1e0	-1.754e+00	0.2449	809.0	2.02%	781.6	1.96%
PPARa(NR),DR1/Liver-Ppara-ChIP-Seq(GSE47954)/Homer	VNAGGKCAAAGGTCA	1e0	-1.734e+00	0.2490	4248.0	10.62%	4183.2	10.48%
ZNF768(Zf)/Rajj-ZNF768-ChIP-Seq(GSE111879)/Homer	RHHCAGAGAGGB	1e0	-1.710e+00	0.2543	115.0	0.29%	105.2	0.26%
CEBP:CEBP(bZIP)/MEF-Chop-ChIP-Seq(GSE35681)/Homer	NTNATGCAAYMNNHTGMAAY	1e0	-1.705e+00	0.2548	407.0	1.02%	388.2	0.97%
VDR(NR),DR3/GM10855-VDR+vitD-ChIP-Seq(GSE22484)/Homer	ARAGGTCANWGAGTTCANNN	1e0	-1.663e+00	0.2649	735.0	1.84%	710.5	1.78%
DMRT6(DM)/Testis-DMRT6-ChIP-Seq(GSE60440)/Homer	YDGHTACAWTGTADC	1e0	-1.647e+00	0.2683	695.0	1.74%	671.3	1.68%
Duxbl(Homeobox)/NIH3T3-Duxbl.HA-ChIP-Seq(GSE119782)/Homer	TAAYCYAATCAA	1e0	-1.554e+00	0.2935	208.0	0.52%	196.5	0.49%
ERE(NR),IR3/MCF7-ERa-ChIP-Seq(Unpublished)/Homer	VAGGTCACNSTGACC	1e0	-1.553e+00	0.2935	1153.0	2.88%	1124.2	2.82%
DUX(Homeobox)/C2C12-Dux-ChIP-Seq(GSE87279)/Homer	BCWGATTCAATCAAN	1e0	-1.532e+00	0.2979	6.0	0.02%	4.5	0.01%
Hnf1(Homeobox)/Liver-Foxa2-Chip-Seq(GSE25694)/Homer	GGTTAAWCATTAA	1e0	-1.493e+00	0.3089	357.0	0.89%	342.1	0.86%
E2F4(E2F)/K562-E2F4-ChIP-Seq(GSE31477)/Homer	GGCGGGAAAH	1e0	-1.465e+00	0.3167	1518.0	3.80%	1487.3	3.73%
PU.1:IRF8(ETS:IRF)/pDC-Irf8-ChIP-Seq(GSE66899)/Homer	GGAAGTGAAAST	1e0	-1.438e+00	0.3245	690.0	1.73%	670.9	1.68%
Tbox:Smad(T-box,MAD)/ESCd5-Smad2_3-ChIP-Seq(GSE29422)/Homer	AGGTGHCAGACA	1e0	-1.408e+00	0.3334	803.0	2.01%	782.7	1.96%
Twist(bHLH)/HMLE-TWIST1-ChIP-Seq(Chang_et_al)/Homer	VCAKCTGGNNNCCAGMTGBN	1e0	-1.332e+00	0.3586	493.0	1.23%	478.9	1.20%
GATA:SCL(Zf,bHLH)/Ter119-SCL-ChIP-Seq(GSE18720)/Homer	CRGCTGBNGNSNNSAGATAA	1e0	-1.313e+00	0.3642	390.0	0.98%	377.5	0.95%
Hoxd12(Homeobox)/ChickenMSG-Hoxd12.Flag-ChIP-Seq(GSE86088)/Homer	HDGYAATGAAAN	1e0	-1.305e+00	0.3659	6489.0	16.23%	6432.7	16.11%
Pbx3(Homeobox)/GM12878-PBX3-ChIP-Seq(GSE32465)/Homer	SCTGTCAMTCAN	1e0	-1.303e+00	0.3659	1093.0	2.73%	1071.3	2.68%
HIF-1a(bHLH)/MCF7-HIF1a-ChIP-Seq(GSE28352)/Homer	TACGTGCV	1e0	-1.269e+00	0.3772	810.0	2.03%	792.4	1.98%
Pit1+1bp(Homeobox)/GCrat-Pit1-ChIP-Seq(GSE58009)/Homer	ATGCATAATTCA	1e0	-1.234e+00	0.3893	884.0	2.21%	866.4	2.17%
ZNF382(Zf)/HEK293-ZNF382.GFP-ChIP-Seq(GSE58341)/Homer	GNCTGTASTRNTGBCTCHTT	1e0	-1.211e+00	0.3974	111.0	0.28%	105.1	0.26%
Meis1(Homeobox)/MastCells-Meis1-ChIP-Seq(GSE48085)/Homer	VGCTGWCAVB	1e0	-1.164e+00	0.4152	7727.0	19.32%	7674.5	19.22%
KLF10(Zf)/HEK293-KLF10.GFP-ChIP-Seq(GSE58341)/Homer	GGGGGTGTGTCC	1e0	-1.132e+00	0.4271	3364.0	8.41%	3332.3	8.35%
ZNF669(Zf)/HEK293-ZNF669.GFP-ChIP-Seq(GSE58341)/Homer	GARTGGTCATCGCCC	1e0	-1.107e+00	0.4368	275.0	0.69%	267.1	0.67%
Phox2a(Homeobox)/Neuron-Phox2a-ChIP-Seq(GSE31456)/Homer	YTAATYNRATTA	1e0	-1.095e+00	0.4408	950.0	2.38%	935.8	2.34%
E2F(E2F)/Hela-CellCycle-Expression/Homer	TTSGCGCGAAAA	1e0	-1.010e+00	0.4785	163.0	0.41%	158.1	0.40%
YY1(Zf)/Promoter/Homer	CAAGATGGCGGC	1e0	-9.028e-01	0.5309	302.0	0.76%	297.0	0.74%
Pax7(Paired,Homeobox),longest/Myoblast-Pax7-ChIP-Seq(GSE25064)/Homer	NTAATTDGCYAATTANNWWD	1e0	-7.592e-01	0.6111	52.0	0.13%	51.2	0.13%
ZNF675(Zf)/HEK293-ZNF675.GFP-ChIP-Seq(GSE58341)/Homer	ARGAGGMCAAAATGW	1e0	-6.507e-01	0.6791	426.0	1.07%	426.4	1.07%
Oct11(POU,Homeobox)/NCIH1048-POU2F3-ChIP-seq(GSE115123)/Homer	GATTTGCATA	1e0	-6.412e-01	0.6836	899.0	2.25%	899.6	2.25%
CRX(Homeobox)/Retina-Crx-ChIP-Seq(GSE20012)/Homer	GCTAATCC	1e0	-6.279e-01	0.6907	9137.0	22.85%	9127.7	22.86%
MYNN(Zf)/HEK293-MYNN.eGFP-ChIP-Seq(Encode)/Homer	TTCAAAWTAAAAGTC	1e0	-6.165e-01	0.6966	785.0	1.96%	786.6	1.97%
Brn1(POU,Homeobox)/NPC-Brn1-ChIP-Seq(GSE35496)/Homer	TATGCWAATBAV	1e0	-5.680e-01	0.7290	906.0	2.27%	909.2	2.28%
CLOCK(bHLH)/Liver-Clock-ChIP-Seq(GSE39860)/Homer	GHCACGTG	1e0	-5.572e-01	0.7348	2174.0	5.44%	2178.1	5.46%
ZNF528(Zf)/HEK293-ZNF528.GFP-ChIP-Seq(GSE58341)/Homer	AGAAATGACTTCCCT	1e0	-4.914e-01	0.7825	23.0	0.06%	24.0	0.06%
GATA3(Zf),DR4/iTreg-Gata3-ChIP-Seq(GSE20898)/Homer	AGATGKDGAGATAAG	1e0	-4.041e-01	0.8514	243.0	0.61%	249.1	0.62%
Tcfcp2l1(CP2)/mES-Tcfcp2l1-ChIP-Seq(GSE11431)/Homer	NRAACCRGTTYRAACCRGYT	1e0	-3.667e-01	0.8813	614.0	1.54%	625.9	1.57%
GLI3(Zf)/Limb-GLI3-ChIP-Chip(GSE11077)/Homer	CGTGGGTGGTCC	1e0	-3.061e-01	0.9336	429.0	1.07%	441.8	1.11%
E2F1(E2F)/Hela-E2F1-ChIP-Seq(GSE22478)/Homer	CWGGCGGGAA	1e0	-2.996e-01	0.9370	757.0	1.89%	773.0	1.94%
Pax7(Paired,Homeobox),long/Myoblast-Pax7-ChIP-Seq(GSE25064)/Homer	TAATCHGATTAC	1e0	-2.713e-01	0.9612	55.0	0.14%	60.3	0.15%
ZNF41(Zf)/HEK293-ZNF41.GFP-ChIP-Seq(GSE58341)/Homer	CCTCATGGTGYCYTWYTCCCTTGTG	1e0	-2.146e-01	1.0000	70.0	0.18%	77.9	0.20%
ERRg(NR)/Kidney-ESRRG-ChIP-Seq(GSE104905)/Homer	GTGACCTTGRVN	1e0	-2.003e-01	1.0000	3340.0	8.35%	3384.2	8.48%
ZNF341(Zf)/EBV-ZNF341-ChIP-Seq(GSE113194)/Homer	GGAACAGCCG	1e0	-1.856e-01	1.0000	3049.0	7.62%	3094.8	7.75%
p63(p53)/Keratinocyte-p63-ChIP-Seq(GSE17611)/Homer	NNDRCATGYCYNRRCATGYH	1e0	-1.656e-01	1.0000	1397.0	3.49%	1432.1	3.59%
OCT4-SOX2-TCF-NANOG(POU,Homeobox,HMG)/mES-Oct4-ChIP-Seq(GSE11431)/Homer	ATTTGCATAACAATG	1e0	-1.641e-01	1.0000	411.0	1.03%	431.5	1.08%
Mouse_Recombination_Hotspot(Zf)/Testis-DMC1-ChIP-Seq(GSE24438)/Homer	ACTYKNATTCGTGNTACTTC	1e0	-1.550e-01	1.0000	210.0	0.53%	225.0	0.56%
CHR(?)/Hela-CellCycle-Expression/Homer	SRGTTTCAAA	1e0	-1.497e-01	1.0000	1942.0	4.86%	1985.9	4.97%
Ascl1(bHLH)/NeuralTubes-Ascl1-ChIP-Seq(GSE55840)/Homer	NNVVCAGCTGBN	1e0	-1.454e-01	1.0000	6454.0	16.14%	6523.1	16.34%
Oct2(POU,Homeobox)/Bcell-Oct2-ChIP-Seq(GSE21512)/Homer	ATATGCAAAT	1e0	-1.337e-01	1.0000	759.0	1.90%	789.1	1.98%
DUX4(Homeobox)/Myoblasts-DUX4.V5-ChIP-Seq(GSE75791)/Homer	NWTAAYCYAATCAWN	1e0	-1.122e-01	1.0000	110.0	0.28%	123.2	0.31%
Pax7(Paired,Homeobox)/Myoblast-Pax7-ChIP-Seq(GSE25064)/Homer	TAATCAATTA	1e0	-1.109e-01	1.0000	213.0	0.53%	231.3	0.58%
Gli2(Zf)/GM2-Gli2-ChIP-Chip(GSE112702)/Homer	YSTGGGTGGTCT	1e0	-1.093e-01	1.0000	963.0	2.41%	1000.0	2.51%
ZNF467(Zf)/HEK293-ZNF467.GFP-ChIP-Seq(GSE58341)/Homer	TGGGGAAGGGCM	1e0	-9.991e-02	1.0000	3550.0	8.88%	3618.1	9.06%
RBPJ:Ebox(?,bHLH)/Panc1-Rbpj1-ChIP-Seq(GSE47459)/Homer	GGGRAARRGRMCAGMTG	1e0	-9.960e-02	1.0000	1159.0	2.90%	1201.1	3.01%
Tbx5(T-box)/HL1-Tbx5.biotin-ChIP-Seq(GSE21529)/Homer	AGGTGTCA	1e0	-9.561e-02	1.0000	13547.0	33.87%	13649.0	34.19%
ZNF16(Zf)/HEK293-ZNF16.GFP-ChIP-Seq(GSE58341)/Homer	MACCTTCYATGGCTCCCTAKTGCCY	1e0	-8.237e-02	1.0000	23.0	0.06%	30.7	0.08%
c-Myc(bHLH)/LNCAP-cMyc-ChIP-Seq(Unpublished)/Homer	VCCACGTG	1e0	-7.849e-02	1.0000	1631.0	4.08%	1685.3	4.22%
PRDM14(Zf)/H1-PRDM14-ChIP-Seq(GSE22767)/Homer	RGGTCTCTAACY	1e0	-7.597e-02	1.0000	1114.0	2.79%	1160.2	2.91%
CTCF-SatelliteElement(Zf?)/CD4+-CTCF-ChIP-Seq(Barski_et_al.)/Homer	TGCAGTTCCMVNWRTGGCCA	1e0	-7.572e-02	1.0000	55.0	0.14%	66.3	0.17%
PRDM1(Zf)/Hela-PRDM1-ChIP-Seq(GSE31477)/Homer	ACTTTCACTTTC	1e0	-6.340e-02	1.0000	1941.0	4.85%	2004.5	5.02%
PSE(SNAPc)/K562-mStart-Seq/Homer	WAVTCACCMTAASYDAAAAG	1e0	-5.319e-02	1.0000	1830.0	4.58%	1896.0	4.75%
ZNF165(Zf)/WHIM12-ZNF165-ChIP-Seq(GSE65937)/Homer	AAGGKGRCGCAGGCA	1e0	-4.961e-02	1.0000	405.0	1.01%	438.8	1.10%
AR-halfsite(NR)/LNCaP-AR-ChIP-Seq(GSE27824)/Homer	CCAGGAACAG	1e0	-4.598e-02	1.0000	17012.0	42.54%	17148.6	42.96%
Zfp57(Zf)/H1-ZFP57.HA-ChIP-Seq(GSE115387)/Homer	NANTGCSGCA	1e0	-4.149e-02	1.0000	1165.0	2.91%	1222.9	3.06%
ZNF415(Zf)/HEK293-ZNF415.GFP-ChIP-Seq(GSE58341)/Homer	GRTGMTRGAGCC	1e0	-4.062e-02	1.0000	2051.0	5.13%	2125.1	5.32%
PRDM10(Zf)/HEK293-PRDM10.eGFP-ChIP-Seq(Encode)/Homer	TGGTACATTCCA	1e0	-3.469e-02	1.0000	2488.0	6.22%	2572.8	6.44%
PRDM15(Zf)/ESC-Prdm15-ChIP-Seq(GSE73694)/Homer	YCCDNTCCAGGTTTT	1e0	-2.934e-02	1.0000	4010.0	10.03%	4117.5	10.31%
PAX6(Paired,Homeobox)/Forebrain-Pax6-ChIP-Seq(GSE66961)/Homer	NGTGTTCAVTSAAGCGKAAA	1e0	-2.643e-02	1.0000	304.0	0.76%	338.3	0.85%
FOXA1:AR(Forkhead,NR)/LNCAP-AR-ChIP-Seq(GSE27824)/Homer	AGTAAACAAAAAAGAACAND	1e0	-2.403e-02	1.0000	239.0	0.60%	270.5	0.68%
Oct6(POU,Homeobox)/NPC-Pou3f1-ChIP-Seq(GSE35496)/Homer	WATGCAAATGAG	1e0	-9.742e-03	1.0000	1207.0	3.02%	1286.6	3.22%
Zac1(Zf)/Neuro2A-Plagl1-ChIP-Seq(GSE75942)/Homer	HAWGRGGCCM	1e0	-8.771e-03	1.0000	10953.0	27.39%	11145.9	27.92%
OCT:OCT(POU,Homeobox)/NPC-OCT6-ChIP-Seq(GSE43916)/Homer	YATGCATATRCATRT	1e0	-8.557e-03	1.0000	330.0	0.83%	374.6	0.94%
Tbx6(T-box)/ESC-Tbx6-ChIP-Seq(GSE93524)/Homer	DAGGTGTBAA	1e0	-7.664e-03	1.0000	3849.0	9.62%	3986.7	9.99%
Esrrb(NR)/mES-Esrrb-ChIP-Seq(GSE11431)/Homer	KTGACCTTGA	1e0	-7.164e-03	1.0000	2640.0	6.60%	2758.9	6.91%
GRHL2(CP2)/HBE-GRHL2-ChIP-Seq(GSE46194)/Homer	AAACYKGTTWDACMRGTTTB	1e0	-5.852e-03	1.0000	1283.0	3.21%	1371.2	3.43%
ZNF143|STAF(Zf)/CUTLL-ZNF143-ChIP-Seq(GSE29600)/Homer	ATTTCCCAGVAKSCY	1e0	-4.253e-03	1.0000	1572.0	3.93%	1673.5	4.19%
Oct4(POU,Homeobox)/mES-Oct4-ChIP-Seq(GSE11431)/Homer	ATTTGCATAW	1e0	-2.954e-03	1.0000	1268.0	3.17%	1364.4	3.42%
CTCF(Zf)/CD4+-CTCF-ChIP-Seq(Barski_et_al.)/Homer	AYAGTGCCMYCTRGTGGCCA	1e0	-2.319e-03	1.0000	481.0	1.20%	544.9	1.37%
ZNF692(Zf)/HEK293-ZNF692.GFP-ChIP-Seq(GSE58341)/Homer	GTGGGCCCCA	1e0	-1.402e-03	1.0000	440.0	1.10%	504.7	1.26%
ARE(NR)/LNCAP-AR-ChIP-Seq(GSE27824)/Homer	RGRACASNSTGTYCYB	1e0	-1.044e-03	1.0000	1051.0	2.63%	1150.3	2.88%
Nkx2.2(Homeobox)/NPC-Nkx2.2-ChIP-Seq(GSE61673)/Homer	BTBRAGTGSN	1e0	-4.010e-04	1.0000	8299.0	20.75%	8557.4	21.44%
HINFP(Zf)/K562-HINFP.eGFP-ChIP-Seq(Encode)/Homer	TWVGGTCCGC	1e0	-3.990e-04	1.0000	1002.0	2.51%	1108.3	2.78%
ZNF264(Zf)/HEK293-ZNF264.GFP-ChIP-Seq(GSE58341)/Homer	RGGGCACTAACY	1e0	-3.090e-04	1.0000	2502.0	6.26%	2666.0	6.68%
Nkx3.1(Homeobox)/LNCaP-Nkx3.1-ChIP-Seq(GSE28264)/Homer	AAGCACTTAA	1e0	-2.090e-04	1.0000	9950.0	24.88%	10238.7	25.65%
bHLHE40(bHLH)/HepG2-BHLHE40-ChIP-Seq(GSE31477)/Homer	KCACGTGMCN	1e0	-1.550e-04	1.0000	1070.0	2.68%	1188.5	2.98%
REST-NRSF(Zf)/Jurkat-NRSF-ChIP-Seq/Homer	GGMGCTGTCCATGGTGCTGA	1e0	-7.300e-05	1.0000	9.0	0.02%	25.4	0.06%
PRDM9(Zf)/Testis-DMC1-ChIP-Seq(GSE35498)/Homer	ADGGYAGYAGCATCT	1e0	-7.200e-05	1.0000	1488.0	3.72%	1633.5	4.09%
Bapx1(Homeobox)/VertebralCol-Bapx1-ChIP-Seq(GSE36672)/Homer	TTRAGTGSYK	1e0	-5.100e-05	1.0000	9123.0	22.81%	9434.7	23.63%
HIF-1b(HLH)/T47D-HIF1b-ChIP-Seq(GSE59937)/Homer	RTACGTGC	1e0	-4.500e-05	1.0000	4091.0	10.23%	4324.1	10.83%
Znf263(Zf)/K562-Znf263-ChIP-Seq(GSE31477)/Homer	CVGTSCTCCC	1e0	-3.900e-05	1.0000	7493.0	18.74%	7790.3	19.51%
CUX1(Homeobox)/K562-CUX1-ChIP-Seq(GSE92882)/Homer	TATCGATNAN	1e0	-2.800e-05	1.0000	1851.0	4.63%	2021.3	5.06%
ZNF189(Zf)/HEK293-ZNF189.GFP-ChIP-Seq(GSE58341)/Homer	TGGAACAGMA	1e0	-1.900e-05	1.0000	3320.0	8.30%	3545.7	8.88%
Cux2(Homeobox)/Liver-Cux2-ChIP-Seq(GSE35985)/Homer	HNRAATCAAT	1e0	-7.000e-06	1.0000	1152.0	2.88%	1300.0	3.26%
GATA3(Zf),DR8/iTreg-Gata3-ChIP-Seq(GSE20898)/Homer	AGATSTNDNNDSAGATAASN	1e0	-6.000e-06	1.0000	231.0	0.58%	303.7	0.76%
BMAL1(bHLH)/Liver-Bmal1-ChIP-Seq(GSE39860)/Homer	GNCACGTG	1e0	-1.000e-06	1.0000	7638.0	19.10%	8007.9	20.06%
HNF6(Homeobox)/Liver-Hnf6-ChIP-Seq(ERP000394)/Homer	NTATYGATCH	1e0	-0.000e+00	1.0000	1457.0	3.64%	1649.5	4.13%
bHLHE41(bHLH)/proB-Bhlhe41-ChIP-Seq(GSE93764)/Homer	KCACGTGMCN	1e0	-0.000e+00	1.0000	4244.0	10.61%	4559.8	11.42%
BORIS(Zf)/K562-CTCFL-ChIP-Seq(GSE32465)/Homer	CNNBRGCGCCCCCTGSTGGC	1e0	-0.000e+00	1.0000	714.0	1.79%	866.4	2.17%
NPAS(bHLH)/Liver-NPAS-ChIP-Seq(GSE39860)/Homer	NVCACGTG	1e0	-0.000e+00	1.0000	6566.0	16.42%	6966.2	17.45%
PR(NR)/T47D-PR-ChIP-Seq(GSE31130)/Homer	VAGRACAKNCTGTBC	1e0	-0.000e+00	1.0000	9393.0	23.49%	9845.4	24.66%
Nkx2.5(Homeobox)/HL1-Nkx2.5.biotin-ChIP-Seq(GSE21529)/Homer	RRSCACTYAA	1e0	-0.000e+00	1.0000	9404.0	23.51%	9870.0	24.72%
Nr5a2(NR)/mES-Nr5a2-ChIP-Seq(GSE19019)/Homer	BTCAAGGTCA	1e0	-0.000e+00	1.0000	2162.0	5.41%	2433.4	6.10%
Nr5a2(NR)/Pancreas-LRH1-ChIP-Seq(GSE34295)/Homer	BTCAAGGTCA	1e0	-0.000e+00	1.0000	2895.0	7.24%	3204.3	8.03%
ZBTB12(Zf)/HEK293-ZBTB12.GFP-ChIP-Seq(GSE58341)/Homer	NGNTCTAGAACCNGV	1e0	-0.000e+00	1.0000	1625.0	4.06%	1870.4	4.69%
Erra(NR)/HepG2-Erra-ChIP-Seq(GSE31477)/Homer	CAAAGGTCAG	1e0	-0.000e+00	1.0000	9338.0	23.35%	9848.8	24.67%
Hnf6b(Homeobox)/LNCaP-Hnf6b-ChIP-Seq(GSE106305)/Homer	TATTGAYY	1e0	-0.000e+00	1.0000	2551.0	6.38%	2864.4	7.18%
THRb(NR)/Liver-NR1A2-ChIP-Seq(GSE52613)/Homer	TRAGGTCA	1e0	-0.000e+00	1.0000	17236.0	43.10%	17828.5	44.66%
NPAS2(bHLH)/Liver-NPAS2-ChIP-Seq(GSE39860)/Homer	KCCACGTGAC	1e0	-0.000e+00	1.0000	4237.0	10.59%	4639.6	11.62%
n-Myc(bHLH)/mES-nMyc-ChIP-Seq(GSE11431)/Homer	VRCCACGTGG	1e0	-0.000e+00	1.0000	2637.0	6.59%	2994.9	7.50%
GSC(Homeobox)/FrogEmbryos-GSC-ChIP-Seq(DRA000576)/Homer	RGGATTAR	1e0	-0.000e+00	1.0000	4144.0	10.36%	4579.2	11.47%
Otx2(Homeobox)/EpiLC-Otx2-ChIP-Seq(GSE56098)/Homer	NYTAATCCYB	1e0	-0.000e+00	1.0000	2801.0	7.00%	3182.8	7.97%
MNT(bHLH)/HepG2-MNT-ChIP-Seq(Encode)/Homer	DGCACACGTG	1e0	-0.000e+00	1.0000	4142.0	10.36%	4596.7	11.51%
Max(bHLH)/K562-Max-ChIP-Seq(GSE31477)/Homer	RCCACGTGGYYN	1e0	-0.000e+00	1.0000	2665.0	6.66%	3047.9	7.63%
Pit1(Homeobox)/GCrat-Pit1-ChIP-Seq(GSE58009)/Homer	ATGMATATDC	1e0	-0.000e+00	1.0000	2869.0	7.17%	3266.7	8.18%
SCRT1(Zf)/HEK293-SCRT1.eGFP-ChIP-Seq(Encode)/Homer	GCAACAGGTG	1e0	-0.000e+00	1.0000	950.0	2.38%	1198.9	3.00%
Nkx2.1(Homeobox)/LungAC-Nkx2.1-ChIP-Seq(GSE43252)/Homer	RSCACTYRAG	1e0	-0.000e+00	1.0000	12299.0	30.75%	12997.2	32.56%
c-Myc(bHLH)/mES-cMyc-ChIP-Seq(GSE11431)/Homer	VVCCACGTGG	1e0	-0.000e+00	1.0000	1862.0	4.66%	2216.0	5.55%
SF1(NR)/H295R-Nr5a1-ChIP-Seq(GSE44220)/Homer	CAAGGHCANV	1e0	-0.000e+00	1.0000	1885.0	4.71%	2244.6	5.62%
Ascl2(bHLH)/ESC-Ascl2-ChIP-Seq(GSE97712)/Homer	SSRGCAGCTGCH	1e0	0.000e+00	1.0000	4147.0	10.37%	4671.2	11.70%
RAR:RXR(NR),DR0/ES-RAR-ChIP-Seq(GSE56893)/Homer	AGGTCAAGGTCA	1e0	0.000e+00	1.0000	481.0	1.20%	812.7	2.04%
E2A(bHLH)/proBcell-E2A-ChIP-Seq(GSE21978)/Homer	DNRCAGCTGY	1e0	0.000e+00	1.0000	5445.0	13.61%	6106.8	15.30%
E2A(bHLH),near_PU.1/Bcell-PU.1-ChIP-Seq(GSE21512)/Homer	NVCACCTGBN	1e0	0.000e+00	1.0000	4283.0	10.71%	6173.6	15.46%
HEB(bHLH)/mES-Heb-ChIP-Seq(GSE53233)/Homer	VCAGCTGBNN	1e0	0.000e+00	1.0000	7422.0	18.56%	8136.7	20.38%
LRF(Zf)/Erythroblasts-ZBTB7A-ChIP-Seq(GSE74977)/Homer	AAGACCCYYN	1e0	0.000e+00	1.0000	5063.0	12.66%	5864.7	14.69%
Ptf1a(bHLH)/Panc1-Ptf1a-ChIP-Seq(GSE47459)/Homer	ACAGCTGTTN	1e0	0.000e+00	1.0000	10861.0	27.16%	11588.8	29.03%
RARa(NR)/K562-RARa-ChIP-Seq(Encode)/Homer	TTGAMCTTTG	1e0	0.000e+00	1.0000	11822.0	29.56%	12710.9	31.84%
RARg(NR)/ES-RARg-ChIP-Seq(GSE30538)/Homer	AGGTCAAGGTCA	1e0	0.000e+00	1.0000	177.0	0.44%	444.6	1.11%
Snail1(Zf)/LS174T-SNAIL1.HA-ChIP-Seq(GSE127183)/Homer	TRCACCTGCY	1e0	0.000e+00	1.0000	2471.0	6.18%	3644.6	9.13%
Slug(Zf)/Mesoderm-Snai2-ChIP-Seq(GSE61475)/Homer	SNGCACCTGCHS	1e0	0.000e+00	1.0000	1484.0	3.71%	2334.9	5.85%
ZEB1(Zf)/PDAC-ZEB1-ChIP-Seq(GSE64557)/Homer	VCAGGTRDRY	1e0	0.000e+00	1.0000	5233.0	13.08%	7517.1	18.83%
ZEB2(Zf)/SNU398-ZEB2-ChIP-Seq(GSE103048)/Homer	GNMCAGGTGTGC	1e0	0.000e+00	1.0000	2892.0	7.23%	4169.7	10.45%
